# Supplementary material for: Exchanging registered users’ submitting reviews towards trajectory privacy preservation for review services in Location-Based Social Networks
Source: PLoS One. 2021 Sep 16;16(9):e0256892. doi: 10.1371/journal.pone.0256892 (PMC8445480; doi:10.1371/journal.pone.0256892)
Supplement: S1 Dataset — (CSV) [file pone.0256892.s001.csv]

review_id	user_id	business_id	date	user_num	user_name	business_num	business_name	address	city	latitude	longitude	categories	type
mPEQ8djQB8ctffJbgHmamw	KVhttw_NWrotj-pYGWJTDw	__FMn1EYdwuKcOl18mTjPA	2012/11/18 6:20	49493	Robert	18	San Remo Ristorante	3574 Garrison Gate SW	Calgary	51.0223503	-114.1140823	Restaurants, Italian	Restaurants
fEYVxRXtjxDvYoepqkNtEQ	3h38QgaoxooCojoN6pZNUA	__H_61gpm7eViPMbWxPZSg	2012/10/17 1:53	6588	Ed	22	Subway	16841 E Shea Blvd, Ste 103	Fountain Hills	33.5745565	-111.7163752	Restaurants, Fast Food, Sandwiches	Restaurants
rr8HOz2n1hQhlICynJKQrw	nzJj5Egy2LgjYlSuOTgqFg	__H_61gpm7eViPMbWxPZSg	2016/3/19 14:43	58933	Debbie	22	Subway	16841 E Shea Blvd, Ste 103	Fountain Hills	33.5745565	-111.7163752	Restaurants, Fast Food, Sandwiches	Restaurants
4H5XrDsUbwUaYuRpR2hVSw	OJk2K1_R5cFd-UTjeailRA	__hvr-Q534NEWQL1D4T5qg	2010/12/12 4:35	60444	Taylor	23	Desert Nail Spa	14148 N 100th St	Scottsdale	33.613515	-111.864729	Beauty & Spas, Nail Salons	Beauty & Spas
GDA6XCD_V-ehTzYQfuLENw	cbbtc42Npv226ZrG6bt5Aw	__IsqCZAF9YTcvKPKj2dZg	2016/9/19 15:03	23455	A	25	Z Gallerie	3200 Las Vegas Blvd S, Ste 2630, Fashion Show	Las Vegas	36.12764981	-115.1712656	Home Decor, Shopping, Home & Garden, Furniture Stores	Shopping
VGmU0RKevKQXTlhvLpKqdg	I2qJvA0tbGdZJ3XrwzwfzA	__IsqCZAF9YTcvKPKj2dZg	2011/11/30 14:22	41056	Randoll	25	Z Gallerie	3200 Las Vegas Blvd S, Ste 2630, Fashion Show	Las Vegas	36.12764981	-115.1712656	Home Decor, Shopping, Home & Garden, Furniture Stores	Shopping
bzQACPLGJX3dJE54cysaQQ	vQezxUbnqsOLCl0HkbQz8Q	__IsqCZAF9YTcvKPKj2dZg	2016/11/28 0:41	82125	Daniel	25	Z Gallerie	3200 Las Vegas Blvd S, Ste 2630, Fashion Show	Las Vegas	36.12764981	-115.1712656	Home Decor, Shopping, Home & Garden, Furniture Stores	Shopping
1r19xE2WRREX-AEGPBbu7Q	qYaJQ83rl-HRc66IH5ecgw	__oEHyLE8wv92Q3zsfh3cQ	2017/10/28 4:22	67857	Rachel	34	Cloud 9 Shisha Lounge & Bar	4816 Macleod Trail SW	Calgary	51.00988703	-114.0669234	Hookah Bars, Restaurants, Nightlife, Bars	Restaurants
Qib71EV7Vox2GMIf_wAYxA	QwYhd2ideUKRrYt_5q6Ueg	__pUz-JhT6p_XurpYlhlww	2018/4/21 3:08	67746	Donna	37	Oasis Outdoor	11729 Carolina Place Pkwy	Pineville	35.0729764	-80.8783361	Hot Tub & Pool, Active Life, Furniture Stores, Shopping, Building Supplies, Grilling Equipment, Swimming Pools, Home & Garden, Outdoor Furniture Stores, Home Services	Active Life
Kg93qKn4SRMW5D7s_pL02A	9Ms5wpxVloadWFvDbb77kg	__zA29wBG0LleSxMzNHpwQ	2015/12/27 1:35	16135	Melissa	52	Alberto Ristorante Italiano	7171 E Cave Creek Rd	Cave Creek	33.827597	-111.924478	Italian, Restaurants, Gluten-Free	Restaurants
VKefutx3Nuhdcjr6ye0AUQ	a010w8zqtYr51YN1Fsh-wA	__zA29wBG0LleSxMzNHpwQ	2012/2/12 2:42	16793	Jennifer	52	Alberto Ristorante Italiano	7171 E Cave Creek Rd	Cave Creek	33.827597	-111.924478	Italian, Restaurants, Gluten-Free	Restaurants
wNT9M5C8a4oy6mAXUS1xWw	F73UANFM7CwYutcDOT6tGw	__zA29wBG0LleSxMzNHpwQ	2012/9/11 16:08	32265	Michael	52	Alberto Ristorante Italiano	7171 E Cave Creek Rd	Cave Creek	33.827597	-111.924478	Italian, Restaurants, Gluten-Free	Restaurants
gTAedEO32fQVpOBQTVXs6w	iep7CyXcJntYbFnPiV4YmQ	__zA29wBG0LleSxMzNHpwQ	2011/2/14 21:42	41865	Julia	52	Alberto Ristorante Italiano	7171 E Cave Creek Rd	Cave Creek	33.827597	-111.924478	Italian, Restaurants, Gluten-Free	Restaurants
9dtOOMobLhdNw7kC_r82Rw	Rzf35jKV8e8EJdssrae_AA	__zA29wBG0LleSxMzNHpwQ	2011/9/29 16:02	70964	Heather	52	Alberto Ristorante Italiano	7171 E Cave Creek Rd	Cave Creek	33.827597	-111.924478	Italian, Restaurants, Gluten-Free	Restaurants
5TQ2MexjQACg-S6D99KveA	TBLdjYJMIDaM6dB23AenLw	__zA29wBG0LleSxMzNHpwQ	2011/9/26 18:18	74741	Tasia	52	Alberto Ristorante Italiano	7171 E Cave Creek Rd	Cave Creek	33.827597	-111.924478	Italian, Restaurants, Gluten-Free	Restaurants
dw4Bn1Un4KAtP7PQqL7DQA	THt9d4aJWYWuoYlC2_FS4w	__zA29wBG0LleSxMzNHpwQ	2014/1/19 3:21	75331	Tony	52	Alberto Ristorante Italiano	7171 E Cave Creek Rd	Cave Creek	33.827597	-111.924478	Italian, Restaurants, Gluten-Free	Restaurants
dht_P5VTtZDw5wyEZEbkyA	1fBZy5_5CgT9ZK-bpbizLw	_080cljKOjr5sSaxi_hbyA	2014/9/24 11:55	3482	Lin	57	Tropical Smoothie Cafe	24389 Cedar Rd	Cleveland	41.50309116	-81.50284231	Juice Bars & Smoothies, Food	Restaurants
-1zjHQKw0OgyTlJXtzlanQ	EkFW3jZQUq1tYYGjzvfHkA	_080cljKOjr5sSaxi_hbyA	2017/3/5 13:16	30334	Norlynn	57	Tropical Smoothie Cafe	24389 Cedar Rd	Cleveland	41.50309116	-81.50284231	Juice Bars & Smoothies, Food	Restaurants
qipI4xNv0_jpbkVm_JYGVQ	PrwnAL82LL4Ewt_wJpHWCA	_080cljKOjr5sSaxi_hbyA	2012/5/14 12:47	64190	Rachael	57	Tropical Smoothie Cafe	24389 Cedar Rd	Cleveland	41.50309116	-81.50284231	Juice Bars & Smoothies, Food	Restaurants
6eWuOOKlHY7N7hra5juWvA	qUornmTP-sViiarhm-pZOw	_080cljKOjr5sSaxi_hbyA	2016/6/17 17:21	67515	Pranesh	57	Tropical Smoothie Cafe	24389 Cedar Rd	Cleveland	41.50309116	-81.50284231	Juice Bars & Smoothies, Food	Restaurants
VpvJ9Syo0imxH63PpQF58A	RylA6VZUTRuMGBu4nHKbCw	_080cljKOjr5sSaxi_hbyA	2012/7/8 15:31	70890	Ben	57	Tropical Smoothie Cafe	24389 Cedar Rd	Cleveland	41.50309116	-81.50284231	Juice Bars & Smoothies, Food	Restaurants
kIlx2LGXiN8Ykup3f7qeqw	vG-mjSfPe7_WlLMZvyKzWw	_080cljKOjr5sSaxi_hbyA	2017/4/26 15:56	81206	Brittany	57	Tropical Smoothie Cafe	24389 Cedar Rd	Cleveland	41.50309116	-81.50284231	Juice Bars & Smoothies, Food	Restaurants
oNp9YiAr-UZUcDsnuLdrjQ	y8rcDJdocgCbiZMl3If-Uw	_080cljKOjr5sSaxi_hbyA	2012/8/25 16:16	89449	Quinton	57	Tropical Smoothie Cafe	24389 Cedar Rd	Cleveland	41.50309116	-81.50284231	Juice Bars & Smoothies, Food	Restaurants
_QPNNrgfffAouzTUb9S2rQ	Ytjon2aVUm09CMdfGJxZYg	_080cljKOjr5sSaxi_hbyA	2010/3/8 1:20	91367	Rachel	57	Tropical Smoothie Cafe	24389 Cedar Rd	Cleveland	41.50309116	-81.50284231	Juice Bars & Smoothies, Food	Restaurants
mrX-07a8pMTWroJd3MoByg	Hi10sGSZNxQH3NLyWSZ1oA	_0XSZZrDCkgsnn_7gs6fEQ	2017/3/7 10:59	39201	Fox	88	BT Bakery	154 Cherry St	Kent	41.1411697	-81.3601406	Bakeries, Food, Bubble Tea	Restaurants
n3DUEVDu2zbm4ewGS_eklg	KgQnRvsPSrJJTOCp-reYZA	_0XSZZrDCkgsnn_7gs6fEQ	2017/10/7 0:02	48029	Jennifer	88	BT Bakery	154 Cherry St	Kent	41.1411697	-81.3601406	Bakeries, Food, Bubble Tea	Restaurants
dLpt7E3RXNcJsZpenqB-lA	SSXvwumcMSyFCDy9muGFRw	_0XSZZrDCkgsnn_7gs6fEQ	2017/1/7 1:00	73362	Eric	88	BT Bakery	154 Cherry St	Kent	41.1411697	-81.3601406	Bakeries, Food, Bubble Tea	Restaurants
MZcEx_qevRo472PWa4i3mw	CScKVOGaZ-kbdJXOgt8l8A	_16rE7duOX7x1zeoojsWQw	2013/10/10 6:55	25136	Paula	102	Kmart	336 E Baseline Rd	Phoenix	33.3791691	-112.0680197	Shopping, Fashion, Department Stores	Shopping
V0uwHcWcaYdWmVHibnXasA	iNQZmBJm-hDmHTX7q9OEAw	_1AbcoW5klbN2gXnYz3GFg	2018/8/28 15:54	42729	Valerie	105	Forever 21	5000 Highway 7 E, Unit 1050L	Markham	43.8688209	-79.2884479	Women's Clothing, Shopping, Accessories, Fashion, Shoe Stores	Shopping
K-1DgZnZxbCMSr_WzzfF8Q	OsqrDMB0Bsfic03A39I7gg	_1cBVJcvvxx3jxy6u5kSWQ	2018/4/22 1:00	61319	Ivette	107	Natural Nails	6895 E Lake Mead Blvd	Las Vegas	36.1941838	-115.025515	Beauty & Spas, Nail Salons	Beauty & Spas
HcaUEjnA-wc36tgmqxv3bw	X5dOZL_mcB-1BH_Qe4_azA	_1cBVJcvvxx3jxy6u5kSWQ	2014/5/26 8:39	86236	Teresa	107	Natural Nails	6895 E Lake Mead Blvd	Las Vegas	36.1941838	-115.025515	Beauty & Spas, Nail Salons	Beauty & Spas
n9NvuSZL_pDhQTVv9gOvfg	Pm4MkUj1FT3ZqxREieddMg	_1HxFFd-tBBHs-X0hOmo7Q	2015/8/26 16:37	63658	Katie	113	Alexander Homestead Weddings	4717 Shamrock Dr	Charlotte	35.226975	-80.7465801	Event Planning & Services, Wedding Planning, Venues & Event Spaces	Life Services
ujwKvq5iDiAYBtx6JBJvJw	dt9IHwfuZs9D9LOH7gjNew	_-1kHUIHIqd0uy7dgwd7NA	2010/6/9 21:55	28239	P	119	Screaming Rooster	15527 Madison Ave	Lakewood	41.4771587	-81.8054746	Nightlife, Dive Bars, Bars	Nightlife
Oms1Ju_lrJlvtawc9SEhzw	1O638BDK_fWuxgTVJwff-A	_1-nqyXvT8BWj_DY11-uag	2014/6/5 4:47	3902	Rob	124	Foundery	376 Bathurst Street	Toronto	43.6533115	-79.406674	Art Galleries, Shared Office Spaces, Home Services, Real Estate, Arts & Entertainment, Venues & Event Spaces, Event Planning & Services, Shopping	Home Services
ki6D13iHOq5FQ-9WePaidA	nAXH4TrtxEpxBmhxSJkLqA	_1-nqyXvT8BWj_DY11-uag	2017/5/5 19:06	56549	Damian	124	Foundery	376 Bathurst Street	Toronto	43.6533115	-79.406674	Art Galleries, Shared Office Spaces, Home Services, Real Estate, Arts & Entertainment, Venues & Event Spaces, Event Planning & Services, Shopping	Home Services
inVUpDWUXjtBpikrzvr9kw	EP1nKWAXWqOi2nkqJbEGLg	_1pJGqX6zwElaiaKGjvQ4A	2018/8/24 16:34	30793	Jonathon	125	Jerkup Central	2201 Brimley Road, Unit #5	Toronto	43.78995632	-79.26891592	Gluten-Free, Restaurants, Caribbean, Event Planning & Services, Caterers	Restaurants
dns0Qr-tbRnSzCa-jj_mRA	JEJKp_kCOwWwcwrBXvJWdw	_21yVx-fAKiXl0st1PBpJQ	2015/12/30 16:22	44837	Ryan	142	Biltmore Ear, Nose and Throat	13555 W McDowell Rd, Ste 202	Goodyear	33.4637021	-112.3504484	Health & Medical, Doctors, Ear Nose & Throat, Allergists, Pediatricians	Health & Medical
iasxPWiTqUbwwUlZtQDWjA	qLkmShQi5TilOST6C0pYSg	_226qjKuUXAAt1MVFIWanA	2018/9/27 1:26	66615	Sam	143	Q1 Le Pho	C1 2-1480 Major Mackenzie Drive E	Richmond Hill	43.880843	-79.394231	Restaurants, Vietnamese	Restaurants
eTVJgNWYD6V4_lRdkBhdqw	z0zlvlrYJSAvjsNAfSQpGQ	_226qjKuUXAAt1MVFIWanA	2018/9/30 23:40	92083	Mugendd	143	Q1 Le Pho	C1 2-1480 Major Mackenzie Drive E	Richmond Hill	43.880843	-79.394231	Restaurants, Vietnamese	Restaurants
p2_eU45wFmfweT5NzkrQRg	EkUAXMvsAK_TLFO2X8TlXg	_2eom7YRiBK1ba2MFJGjvA	2018/1/23 21:43	30375	D	154	Thompson Moving		Glendale	33.6222797	-112.1728283	Movers, Home Services	Home Services
3Zhn4CkSmxIXlNGYLfXmCQ	-K99a--0wmkMrn-DVUPhDw	_2eom7YRiBK1ba2MFJGjvA	2016/5/4 21:00	47337	Lauren	154	Thompson Moving		Glendale	33.6222797	-112.1728283	Movers, Home Services	Home Services
B-lFb5Ua-NMWmUKE-SEzCw	Rp1_suVRaH7Fha0RsT9u5Q	_2eom7YRiBK1ba2MFJGjvA	2018/8/2 3:59	69968	Ann	154	Thompson Moving		Glendale	33.6222797	-112.1728283	Movers, Home Services	Home Services
jBp8J4Zfo8hRQU5ag-GhEg	rvDg2jF9iprkXwXidEZfGA	_2eom7YRiBK1ba2MFJGjvA	2016/8/7 0:58	70562	Melody	154	Thompson Moving		Glendale	33.6222797	-112.1728283	Movers, Home Services	Home Services
3pbZV4vF5gJoW2j0EtxWqA	sBTjF5TYaIgFKNYp17oofg	_2eom7YRiBK1ba2MFJGjvA	2018/3/19 23:37	71695	Jen	154	Thompson Moving		Glendale	33.6222797	-112.1728283	Movers, Home Services	Home Services
GPPD0yY19FMdUEGg-BmZ0w	jnKbGyupxcmJxyVL54n6Rw	_2m5aOMgAbpivW-gTPHC3Q	2013/12/30 5:58	45725	Matthew	164	Polansky Steve Market	6703 S Dewey Rd	Amherst	41.4021512	-82.2015036	Specialty Food, Meat Shops, Food	Restaurants
N4ug6TikStc0yh1IlHZM3Q	BytRWk8X1OelSgwwfXd8Aw	_2RhdxPmKnf8nVwAsI7Pzw	2015/6/5 22:28	22656	Arun	173	Eden	Les Galeries du Parc, 3575, avenue du Parc	Montral	45.5103916	-73.5750578	Food, Fruits & Veggies, Grocery, Specialty Food	Restaurants
w2eUnIHAdUi0IFsthUdfPQ	G422ejyfziG2xOtqgyKDWg	_2RhdxPmKnf8nVwAsI7Pzw	2011/3/29 17:54	35051	Didier	173	Eden	Les Galeries du Parc, 3575, avenue du Parc	Montral	45.5103916	-73.5750578	Food, Fruits & Veggies, Grocery, Specialty Food	Restaurants
79xfAP2KW8s4ZxT6RpAhbg	La1ggB37gvq6UWpEWaMtMA	_2RhdxPmKnf8nVwAsI7Pzw	2012/12/13 1:19	50437	Julien	173	Eden	Les Galeries du Parc, 3575, avenue du Parc	Montral	45.5103916	-73.5750578	Food, Fruits & Veggies, Grocery, Specialty Food	Restaurants
I9hTm6QrQyI2Nm6q3tX5rw	oRtFHQya_MgpWjlLIRjM1w	_2RhdxPmKnf8nVwAsI7Pzw	2011/1/22 21:00	61227	Julien	173	Eden	Les Galeries du Parc, 3575, avenue du Parc	Montral	45.5103916	-73.5750578	Food, Fruits & Veggies, Grocery, Specialty Food	Restaurants
KtGqrsYHnrbK4Vu_g3y54Q	pq9Zn9lW7iisgWawcXF4Sw	_2RhdxPmKnf8nVwAsI7Pzw	2018/6/6 15:24	64051	Naz	173	Eden	Les Galeries du Parc, 3575, avenue du Parc	Montral	45.5103916	-73.5750578	Food, Fruits & Veggies, Grocery, Specialty Food	Restaurants
zoxkk27ldOwUZDb8iPfF7g	U1vl4SQzO3wTAWlYVnSjnw	_2RhdxPmKnf8nVwAsI7Pzw	2017/1/24 15:45	77176	Justine	173	Eden	Les Galeries du Parc, 3575, avenue du Parc	Montral	45.5103916	-73.5750578	Food, Fruits & Veggies, Grocery, Specialty Food	Restaurants
zoxkk27ldOwUZDb8iPfF7g	U1vl4SQzO3wTAWlYVnSjnw	_2RhdxPmKnf8nVwAsI7Pzw	2017/1/24 15:45	77176	Justine	173	Eden	Les Galeries du Parc, 3575, avenue du Parc	Montral	45.5103916	-73.5750578	Food, Fruits & Veggies, Grocery, Specialty Food	Restaurants
Olu359USewqAbeITLidecg	0cD3qzBX-jPynTHzg9oc3g	_2X_W0Tf5-RXyGabxVwiGg	2016/2/3 1:34	1806	Linet	183	Jennifer Lopez: ALL I HAVE	3667 Las Vegas Blvd S	Las Vegas	36.1100629	-115.1708909	Performing Arts, Arts & Entertainment	Arts & Entertainment
bf5rYklEvLM9Q-EwuYCUjw	1MFocTYG0wD0-jklXhTjkg	_2X_W0Tf5-RXyGabxVwiGg	2017/2/19 18:56	3817	C	183	Jennifer Lopez: ALL I HAVE	3667 Las Vegas Blvd S	Las Vegas	36.1100629	-115.1708909	Performing Arts, Arts & Entertainment	Arts & Entertainment
W9XytnH3U4o0gl4dBW-fMg	6PmtMcx05q8mAYxBBW0M6Q	_2X_W0Tf5-RXyGabxVwiGg	2016/2/15 21:54	11793	Marie	183	Jennifer Lopez: ALL I HAVE	3667 Las Vegas Blvd S	Las Vegas	36.1100629	-115.1708909	Performing Arts, Arts & Entertainment	Arts & Entertainment
PhkwLbpq6GY7Sk1bmAvfjw	7Oe6ikklTjVBbEFw9emLcA	_2X_W0Tf5-RXyGabxVwiGg	2017/12/15 4:42	13216	Terri	183	Jennifer Lopez: ALL I HAVE	3667 Las Vegas Blvd S	Las Vegas	36.1100629	-115.1708909	Performing Arts, Arts & Entertainment	Arts & Entertainment
Hb0jIbYIS9HqhWglgGqS5A	83gOOeSk3MW5ggswSsLG6Q	_2X_W0Tf5-RXyGabxVwiGg	2018/4/23 18:03	13905	Stephen	183	Jennifer Lopez: ALL I HAVE	3667 Las Vegas Blvd S	Las Vegas	36.1100629	-115.1708909	Performing Arts, Arts & Entertainment	Arts & Entertainment
VM2hVPfH9D5S_gYfiOpmYw	8DEyKVyplnOcSKx39vatbg	_2X_W0Tf5-RXyGabxVwiGg	2016/2/18 16:01	14217	Philip	183	Jennifer Lopez: ALL I HAVE	3667 Las Vegas Blvd S	Las Vegas	36.1100629	-115.1708909	Performing Arts, Arts & Entertainment	Arts & Entertainment
77opO13bpnnpZz4LSCvHcw	AE5Ig6_-kN3uJXrj5Fdr4Q	_2X_W0Tf5-RXyGabxVwiGg	2018/2/25 3:53	17638	Abi	183	Jennifer Lopez: ALL I HAVE	3667 Las Vegas Blvd S	Las Vegas	36.1100629	-115.1708909	Performing Arts, Arts & Entertainment	Arts & Entertainment
Yyy-bXMcxZ2RuYMy8Z9PVg	Bubg3EKw5w8OUGW4d_CGKA	_2X_W0Tf5-RXyGabxVwiGg	2017/9/10 4:52	22178	Olena	183	Jennifer Lopez: ALL I HAVE	3667 Las Vegas Blvd S	Las Vegas	36.1100629	-115.1708909	Performing Arts, Arts & Entertainment	Arts & Entertainment
Yyy-bXMcxZ2RuYMy8Z9PVg	Bubg3EKw5w8OUGW4d_CGKA	_2X_W0Tf5-RXyGabxVwiGg	2017/9/10 4:52	22178	Olena	183	Jennifer Lopez: ALL I HAVE	3667 Las Vegas Blvd S	Las Vegas	36.1100629	-115.1708909	Performing Arts, Arts & Entertainment	Arts & Entertainment
g3B7glvFrQnc5XDaTiGc5w	cf1GitiHAfeCYNI0JnKU7w	_2X_W0Tf5-RXyGabxVwiGg	2018/7/8 5:02	23802	Gabino	183	Jennifer Lopez: ALL I HAVE	3667 Las Vegas Blvd S	Las Vegas	36.1100629	-115.1708909	Performing Arts, Arts & Entertainment	Arts & Entertainment
ZUMM8bJEzyA_GO9SSmAawg	CQZpblGIHeMlD7KqNP7J7Q	_2X_W0Tf5-RXyGabxVwiGg	2016/7/3 21:17	24979	NGXspYHMmrPACos5Ab9h9A	183	Jennifer Lopez: ALL I HAVE	3667 Las Vegas Blvd S	Las Vegas	36.1100629	-115.1708909	Performing Arts, Arts & Entertainment	Arts & Entertainment
ZUMM8bJEzyA_GO9SSmAawg	CQZpblGIHeMlD7KqNP7J7Q	_2X_W0Tf5-RXyGabxVwiGg	2016/7/3 21:17	24979	NGXspYHMmrPACos5Ab9h9A	183	Jennifer Lopez: ALL I HAVE	3667 Las Vegas Blvd S	Las Vegas	36.1100629	-115.1708909	Performing Arts, Arts & Entertainment	Arts & Entertainment
EQaW6KVfhYiQDza8xrtwSQ	Dgq6Pqi0WVgb3I4o545tVw	_2X_W0Tf5-RXyGabxVwiGg	2018/9/14 5:22	27024	Donna	183	Jennifer Lopez: ALL I HAVE	3667 Las Vegas Blvd S	Las Vegas	36.1100629	-115.1708909	Performing Arts, Arts & Entertainment	Arts & Entertainment
KJghRfuc83tgdJ9wVb_x0w	eIQn7RWhvYRji-XNxRbBug	_2X_W0Tf5-RXyGabxVwiGg	2017/1/16 22:04	30179	Jasmine	183	Jennifer Lopez: ALL I HAVE	3667 Las Vegas Blvd S	Las Vegas	36.1100629	-115.1708909	Performing Arts, Arts & Entertainment	Arts & Entertainment
tn_6AhbJdjvYY1DRQR93RA	fBbXdPEp_Ql75gsQqoBPJA	_2X_W0Tf5-RXyGabxVwiGg	2016/6/13 1:00	32527	Paul	183	Jennifer Lopez: ALL I HAVE	3667 Las Vegas Blvd S	Las Vegas	36.1100629	-115.1708909	Performing Arts, Arts & Entertainment	Arts & Entertainment
t97lKyzVQHirDE5Bh3KtJg	g3HFkZgloxLQCvoJ5Zs5gg	_2X_W0Tf5-RXyGabxVwiGg	2018/4/12 8:29	35007	Jana	183	Jennifer Lopez: ALL I HAVE	3667 Las Vegas Blvd S	Las Vegas	36.1100629	-115.1708909	Performing Arts, Arts & Entertainment	Arts & Entertainment
AHgeS6VxnxBIwNKk48VtlA	Ggx8iUdJ7lsQSqXRuclXtg	_2X_W0Tf5-RXyGabxVwiGg	2018/6/10 10:20	36025	Nadine	183	Jennifer Lopez: ALL I HAVE	3667 Las Vegas Blvd S	Las Vegas	36.1100629	-115.1708909	Performing Arts, Arts & Entertainment	Arts & Entertainment
1yoauREEFC2xmnhOtjex1w	hqZHYXNNDHXt7c1yJfVyxg	_2X_W0Tf5-RXyGabxVwiGg	2016/6/2 16:59	40021	Julie	183	Jennifer Lopez: ALL I HAVE	3667 Las Vegas Blvd S	Las Vegas	36.1100629	-115.1708909	Performing Arts, Arts & Entertainment	Arts & Entertainment
49nY1n0Ymn5nwmdvpLDusg	iPliWKXh5SWvon5r6IvNBg	_2X_W0Tf5-RXyGabxVwiGg	2018/9/15 22:26	42908	Krista	183	Jennifer Lopez: ALL I HAVE	3667 Las Vegas Blvd S	Las Vegas	36.1100629	-115.1708909	Performing Arts, Arts & Entertainment	Arts & Entertainment
iQqEvcrJ6VgxpybHV-NaQA	l9DeNOb97TPgBdug5JBUQg	_2X_W0Tf5-RXyGabxVwiGg	2016/1/22 23:15	50399	Christine	183	Jennifer Lopez: ALL I HAVE	3667 Las Vegas Blvd S	Las Vegas	36.1100629	-115.1708909	Performing Arts, Arts & Entertainment	Arts & Entertainment
A6uFIznT-ADthE9rKfiVpQ	LmZC6u5MXxKRrNOd_ZeD7Q	_2X_W0Tf5-RXyGabxVwiGg	2017/9/21 16:56	51699	Yolanda	183	Jennifer Lopez: ALL I HAVE	3667 Las Vegas Blvd S	Las Vegas	36.1100629	-115.1708909	Performing Arts, Arts & Entertainment	Arts & Entertainment
dVJ9j0vmr9RkwutS1KyAjA	lr80Az12PUt_5V5cXHbPAw	_2X_W0Tf5-RXyGabxVwiGg	2016/1/20 16:17	52072	Din	183	Jennifer Lopez: ALL I HAVE	3667 Las Vegas Blvd S	Las Vegas	36.1100629	-115.1708909	Performing Arts, Arts & Entertainment	Arts & Entertainment
P0sVJyLQoEZrcqyf1aVTbQ	l-r9iHW6XGtCraTmOSCH-A	_2X_W0Tf5-RXyGabxVwiGg	2018/9/12 2:29	52074	pcqRIPBm2bXhrgzo63Gdxw	183	Jennifer Lopez: ALL I HAVE	3667 Las Vegas Blvd S	Las Vegas	36.1100629	-115.1708909	Performing Arts, Arts & Entertainment	Arts & Entertainment
twrxzX4AfRGspHRIiFUrJg	MMh75ZOKH1bXDE8UqTOLjw	_2X_W0Tf5-RXyGabxVwiGg	2017/10/9 21:46	54655	Frank	183	Jennifer Lopez: ALL I HAVE	3667 Las Vegas Blvd S	Las Vegas	36.1100629	-115.1708909	Performing Arts, Arts & Entertainment	Arts & Entertainment
elHJ6tFwQZCxAJURfrJJaw	mYIW52fN_PMnGAnpDAxE3Q	_2X_W0Tf5-RXyGabxVwiGg	2017/2/20 5:24	55754	terrie	183	Jennifer Lopez: ALL I HAVE	3667 Las Vegas Blvd S	Las Vegas	36.1100629	-115.1708909	Performing Arts, Arts & Entertainment	Arts & Entertainment
7473MoRJ1ghbtDjwQHKqKg	nOplgAUR_cT9UKNmGT9o3g	_2X_W0Tf5-RXyGabxVwiGg	2016/8/7 2:23	57828	Gina	183	Jennifer Lopez: ALL I HAVE	3667 Las Vegas Blvd S	Las Vegas	36.1100629	-115.1708909	Performing Arts, Arts & Entertainment	Arts & Entertainment
RIHSKh2Sqhw2JxxY9W1agw	PF8CxleWD-xTruZJxASPQQ	_2X_W0Tf5-RXyGabxVwiGg	2018/9/23 2:58	63002	Ali	183	Jennifer Lopez: ALL I HAVE	3667 Las Vegas Blvd S	Las Vegas	36.1100629	-115.1708909	Performing Arts, Arts & Entertainment	Arts & Entertainment
ztVJXWoWDrCBK9uwR15Z1w	PF8CxleWD-xTruZJxASPQQ	_2X_W0Tf5-RXyGabxVwiGg	2018/9/26 8:13	63002	Ali	183	Jennifer Lopez: ALL I HAVE	3667 Las Vegas Blvd S	Las Vegas	36.1100629	-115.1708909	Performing Arts, Arts & Entertainment	Arts & Entertainment
ztVJXWoWDrCBK9uwR15Z1w	PF8CxleWD-xTruZJxASPQQ	_2X_W0Tf5-RXyGabxVwiGg	2018/9/26 8:13	63002	Ali	183	Jennifer Lopez: ALL I HAVE	3667 Las Vegas Blvd S	Las Vegas	36.1100629	-115.1708909	Performing Arts, Arts & Entertainment	Arts & Entertainment
cBwpkCIoa0FRnCbTXe7F7Q	PKEzKWv_FktMm2mGPjwd0Q	_2X_W0Tf5-RXyGabxVwiGg	2016/6/13 22:18	63495	Norm	183	Jennifer Lopez: ALL I HAVE	3667 Las Vegas Blvd S	Las Vegas	36.1100629	-115.1708909	Performing Arts, Arts & Entertainment	Arts & Entertainment
guLqL8pkWLmff8QGu7gZMA	R12GCq7XczBpP99KzenLAQ	_2X_W0Tf5-RXyGabxVwiGg	2017/1/15 4:13	68110	Rey	183	Jennifer Lopez: ALL I HAVE	3667 Las Vegas Blvd S	Las Vegas	36.1100629	-115.1708909	Performing Arts, Arts & Entertainment	Arts & Entertainment
2mLbQkwa737Gx4mdXA-OOA	rBpEEgJ_lzQaXeoaynmgeg	_2X_W0Tf5-RXyGabxVwiGg	2017/9/29 6:04	68709	7EFru_wjsZ9ez0Cfv1ek1w	183	Jennifer Lopez: ALL I HAVE	3667 Las Vegas Blvd S	Las Vegas	36.1100629	-115.1708909	Performing Arts, Arts & Entertainment	Arts & Entertainment
ShxCN5cloO8fbcGUEWFRDA	SM_X63SeVvRL7ZMLNMbmYQ	_2X_W0Tf5-RXyGabxVwiGg	2018/6/20 0:52	72662	K	183	Jennifer Lopez: ALL I HAVE	3667 Las Vegas Blvd S	Las Vegas	36.1100629	-115.1708909	Performing Arts, Arts & Entertainment	Arts & Entertainment
KvtsirQQtRz0VXwS1aWOTw	TeGOJ3fDFHY40VuNlhmMgw	_2X_W0Tf5-RXyGabxVwiGg	2016/11/2 3:50	75005	Christine	183	Jennifer Lopez: ALL I HAVE	3667 Las Vegas Blvd S	Las Vegas	36.1100629	-115.1708909	Performing Arts, Arts & Entertainment	Arts & Entertainment
6gj8ulr1pL_lsJLErjNGlg	uZdFsE_aHbFBChgN6Xa8tw	_2X_W0Tf5-RXyGabxVwiGg	2016/1/24 7:47	80042	Chris	183	Jennifer Lopez: ALL I HAVE	3667 Las Vegas Blvd S	Las Vegas	36.1100629	-115.1708909	Performing Arts, Arts & Entertainment	Arts & Entertainment
TcWKBr9VhyrF2L0Af-XIcw	V68yQPizcvC5At9YwgdSjA	_2X_W0Tf5-RXyGabxVwiGg	2017/6/8 14:48	80410	David	183	Jennifer Lopez: ALL I HAVE	3667 Las Vegas Blvd S	Las Vegas	36.1100629	-115.1708909	Performing Arts, Arts & Entertainment	Arts & Entertainment
kCjI49Wfhg943FNe2Pf_mQ	vvXaW3MPcPnAu_iKFzv_6A	_2X_W0Tf5-RXyGabxVwiGg	2016/8/4 16:10	82646	Irene	183	Jennifer Lopez: ALL I HAVE	3667 Las Vegas Blvd S	Las Vegas	36.1100629	-115.1708909	Performing Arts, Arts & Entertainment	Arts & Entertainment
a4kAxVH9XsyF4Cm3ZrPAag	x3i1zNsZh9XmcG8WHYCTvA	_2X_W0Tf5-RXyGabxVwiGg	2017/5/29 20:04	86166	Maria	183	Jennifer Lopez: ALL I HAVE	3667 Las Vegas Blvd S	Las Vegas	36.1100629	-115.1708909	Performing Arts, Arts & Entertainment	Arts & Entertainment
Ogb2g2oMcMdsixQfKzdBlQ	x63_zEIU1dnfaNQtdFXfkg	_2X_W0Tf5-RXyGabxVwiGg	2016/6/15 5:50	86282	Piero	183	Jennifer Lopez: ALL I HAVE	3667 Las Vegas Blvd S	Las Vegas	36.1100629	-115.1708909	Performing Arts, Arts & Entertainment	Arts & Entertainment
MkRNJe3VlRu-U_sw9NVqJw	XwaM3J0igbwbFy8zpGB15w	_2X_W0Tf5-RXyGabxVwiGg	2016/7/28 15:25	88591	Arthur	183	Jennifer Lopez: ALL I HAVE	3667 Las Vegas Blvd S	Las Vegas	36.1100629	-115.1708909	Performing Arts, Arts & Entertainment	Arts & Entertainment
7yGU6v0j_LyOhi1lEd2jYw	XXKjsdglgwSs9kWtK6ZWUQ	_2X_W0Tf5-RXyGabxVwiGg	2017/7/17 17:36	88719	Heather	183	Jennifer Lopez: ALL I HAVE	3667 Las Vegas Blvd S	Las Vegas	36.1100629	-115.1708909	Performing Arts, Arts & Entertainment	Arts & Entertainment
Sbzv36Nx2enlQ-l2h1lJfw	Y0qhtu7hHefyYctCLpExTA	_2X_W0Tf5-RXyGabxVwiGg	2017/9/21 20:55	89060	Michael	183	Jennifer Lopez: ALL I HAVE	3667 Las Vegas Blvd S	Las Vegas	36.1100629	-115.1708909	Performing Arts, Arts & Entertainment	Arts & Entertainment
zWJroYUwfVk10KZ2R0IRAQ	y3FcL4bLy0eLlkb0SDPnBQ	_2X_W0Tf5-RXyGabxVwiGg	2017/9/26 0:58	89189	Mel	183	Jennifer Lopez: ALL I HAVE	3667 Las Vegas Blvd S	Las Vegas	36.1100629	-115.1708909	Performing Arts, Arts & Entertainment	Arts & Entertainment
zWJroYUwfVk10KZ2R0IRAQ	y3FcL4bLy0eLlkb0SDPnBQ	_2X_W0Tf5-RXyGabxVwiGg	2017/9/26 0:58	89189	Mel	183	Jennifer Lopez: ALL I HAVE	3667 Las Vegas Blvd S	Las Vegas	36.1100629	-115.1708909	Performing Arts, Arts & Entertainment	Arts & Entertainment
Z1Z4tupA-5AwFq_5UEtKsw	ZGYb8ZLpyHdTrA9o12EKBg	_2X_W0Tf5-RXyGabxVwiGg	2016/5/31 13:00	93145	Nathaly	183	Jennifer Lopez: ALL I HAVE	3667 Las Vegas Blvd S	Las Vegas	36.1100629	-115.1708909	Performing Arts, Arts & Entertainment	Arts & Entertainment
Z1Z4tupA-5AwFq_5UEtKsw	ZGYb8ZLpyHdTrA9o12EKBg	_2X_W0Tf5-RXyGabxVwiGg	2016/5/31 13:00	93145	Nathaly	183	Jennifer Lopez: ALL I HAVE	3667 Las Vegas Blvd S	Las Vegas	36.1100629	-115.1708909	Performing Arts, Arts & Entertainment	Arts & Entertainment
vG8_6EsZWJdDEUKtowugAg	TKfUluOOauXKLQP3HicYsw	_2Ypabws60bwV-KV3naw7Q	2017/9/3 4:27	75589	Diana	184	Grand Canyon Title Agency	3900 E Camelback Rd, Ste 250	Phoenix	33.51027263	-112.0317156	Mortgage Brokers, Real Estate Services, Professional Services, Real Estate Law, Real Estate, Lawyers, Home Services	Professional Services
lWoZCZYi8ApP3IeAeLuR8A	cS_ZMYMpqfem_zkjnHrwYg	_3_WoikNbTECog5z6kbxcQ	2015/4/8 4:29	25104	Your	188	Waterfront Apartments	11459 N 28th Dr	Phoenix	33.5915097	-112.1185251	Apartments, Home Services, Real Estate	Home Services
KjgIhmo_JFcDhRdy-4eZNQ	lLP9lRTrk6-exFMvOlLIGA	_3_WoikNbTECog5z6kbxcQ	2018/6/11 21:50	51580	George	188	Waterfront Apartments	11459 N 28th Dr	Phoenix	33.5915097	-112.1185251	Apartments, Home Services, Real Estate	Home Services
GKKEthMG2ediA1xrUPdmqw	SdZIv6z2Tgpn_49GUG5miQ	_3_WoikNbTECog5z6kbxcQ	2018/7/30 18:08	71896	J- Lee	188	Waterfront Apartments	11459 N 28th Dr	Phoenix	33.5915097	-112.1185251	Apartments, Home Services, Real Estate	Home Services
rCKdO5ff097HPOJFJnwp2Q	x_AHVsA2tS7Nr4UYR1e2fw	_3_WoikNbTECog5z6kbxcQ	2017/10/9 17:32	85962	Sirk	188	Waterfront Apartments	11459 N 28th Dr	Phoenix	33.5915097	-112.1185251	Apartments, Home Services, Real Estate	Home Services
vfA8feVXzaG0D9wIHi4sdg	x_AHVsA2tS7Nr4UYR1e2fw	_3_WoikNbTECog5z6kbxcQ	2017/12/9 13:12	85962	Sirk	188	Waterfront Apartments	11459 N 28th Dr	Phoenix	33.5915097	-112.1185251	Apartments, Home Services, Real Estate	Home Services
STfHQiN7JCPIbOE-wKZG6g	5sd5AJqwb-PSd2xoTDAfow	_36y6DMfo8QcEi7IWrXa0A	2015/8/24 22:37	10355	Monica	195	Hancock Fabrics	115 Convenience Ctr Rd	Champaign	40.1386521	-88.241438	Home & Garden, Home Services, Home Decor, Shopping, Fabric Stores, Arts & Crafts, Interior Design, Furniture Stores	Home Services
j6rLSNOWjFjCu4exy9V06g	VNqxxL_MmrLz9PmydOh6mQ	_3edKIClxwPyXX9sHwmO9g	2018/4/19 11:05	81905	Anna	204	ClubM4	2814 Lake Shore Boulevard W	Toronto	43.6019597	-79.5011889	DJs, Event Planning & Services, Dance Clubs, Nightlife, Adult Entertainment	Life Services
ccK2e7SqnxbztGVxfaymYw	9pNcdrQLWWrX0vEGGJlEbg	_3hqMYKfjH524629nCKKRw	2018/3/26 19:56	16273	Erica	212	EÃÂÃÂÃÂÃÂÃÂÃÂÃÂÃÂÃÂÃÂÃÂÃÂÃÂÃÂÃÂÃÂÃÂÃÂÃÂÃÂÃÂÃÂÃÂÃÂÃÂÃÂÃÂÃÂÃÂÃÂÃÂÃÂ ÃÂÃÂÃÂÃÂÃÂÃÂÃÂÃÂÃÂÃÂÃÂÃÂÃÂÃÂÃÂÃÂÃÂÃÂÃÂÃÂÃÂÃÂÃÂÃÂÃÂÃÂÃÂÃÂÃÂÃÂÃÂÃÂS Fitness - Ahwatukee: Elliot Rd	5031 E Elliot Rd	Phoenix	33.34777332	-111.9771197	Pilates, Fitness & Instruction, Yoga, Active Life, Gyms, Trainers	Active Life
M2GbwxlFv5AkTF2ZmvTdhg	eZfHm0qI8A_HfvXScwIYsg	_3hqMYKfjH524629nCKKRw	2017/9/12 1:00	31776	Christie	212	EÃÂÃÂÃÂÃÂÃÂÃÂÃÂÃÂÃÂÃÂÃÂÃÂÃÂÃÂÃÂÃÂÃÂÃÂÃÂÃÂÃÂÃÂÃÂÃÂÃÂÃÂÃÂÃÂÃÂÃÂÃÂÃÂ ÃÂÃÂÃÂÃÂÃÂÃÂÃÂÃÂÃÂÃÂÃÂÃÂÃÂÃÂÃÂÃÂÃÂÃÂÃÂÃÂÃÂÃÂÃÂÃÂÃÂÃÂÃÂÃÂÃÂÃÂÃÂÃÂS Fitness - Ahwatukee: Elliot Rd	5031 E Elliot Rd	Phoenix	33.34777332	-111.9771197	Pilates, Fitness & Instruction, Yoga, Active Life, Gyms, Trainers	Active Life
ws7qO0ifi0iB1cXdwOLGJg	eZfHm0qI8A_HfvXScwIYsg	_3hqMYKfjH524629nCKKRw	2017/9/13 16:48	31776	Christie	212	EÃÂÃÂÃÂÃÂÃÂÃÂÃÂÃÂÃÂÃÂÃÂÃÂÃÂÃÂÃÂÃÂÃÂÃÂÃÂÃÂÃÂÃÂÃÂÃÂÃÂÃÂÃÂÃÂÃÂÃÂÃÂÃÂ ÃÂÃÂÃÂÃÂÃÂÃÂÃÂÃÂÃÂÃÂÃÂÃÂÃÂÃÂÃÂÃÂÃÂÃÂÃÂÃÂÃÂÃÂÃÂÃÂÃÂÃÂÃÂÃÂÃÂÃÂÃÂÃÂS Fitness - Ahwatukee: Elliot Rd	5031 E Elliot Rd	Phoenix	33.34777332	-111.9771197	Pilates, Fitness & Instruction, Yoga, Active Life, Gyms, Trainers	Active Life
hAiqHutifHsZg5H1gNuf9g	H78xa49kkUxMQ6aQETSM2A	_3hqMYKfjH524629nCKKRw	2016/11/30 7:52	38306	Ambar	212	EÃÂÃÂÃÂÃÂÃÂÃÂÃÂÃÂÃÂÃÂÃÂÃÂÃÂÃÂÃÂÃÂÃÂÃÂÃÂÃÂÃÂÃÂÃÂÃÂÃÂÃÂÃÂÃÂÃÂÃÂÃÂÃÂ ÃÂÃÂÃÂÃÂÃÂÃÂÃÂÃÂÃÂÃÂÃÂÃÂÃÂÃÂÃÂÃÂÃÂÃÂÃÂÃÂÃÂÃÂÃÂÃÂÃÂÃÂÃÂÃÂÃÂÃÂÃÂÃÂS Fitness - Ahwatukee: Elliot Rd	5031 E Elliot Rd	Phoenix	33.34777332	-111.9771197	Pilates, Fitness & Instruction, Yoga, Active Life, Gyms, Trainers	Active Life
2kahLCJLL0sbxvdQiCoEdQ	hBrueAy1tw55bxNo8vqVmg	_3hqMYKfjH524629nCKKRw	2017/12/3 0:56	38598	Samantha	212	EÃÂÃÂÃÂÃÂÃÂÃÂÃÂÃÂÃÂÃÂÃÂÃÂÃÂÃÂÃÂÃÂÃÂÃÂÃÂÃÂÃÂÃÂÃÂÃÂÃÂÃÂÃÂÃÂÃÂÃÂÃÂÃÂ ÃÂÃÂÃÂÃÂÃÂÃÂÃÂÃÂÃÂÃÂÃÂÃÂÃÂÃÂÃÂÃÂÃÂÃÂÃÂÃÂÃÂÃÂÃÂÃÂÃÂÃÂÃÂÃÂÃÂÃÂÃÂÃÂS Fitness - Ahwatukee: Elliot Rd	5031 E Elliot Rd	Phoenix	33.34777332	-111.9771197	Pilates, Fitness & Instruction, Yoga, Active Life, Gyms, Trainers	Active Life
1YFQxVkmjT8pInzoDh9UGQ	nwiKQDuOpZHCCvIEq5Fx-A	_3hqMYKfjH524629nCKKRw	2017/7/24 2:20	58621	Angela	212	EÃÂÃÂÃÂÃÂÃÂÃÂÃÂÃÂÃÂÃÂÃÂÃÂÃÂÃÂÃÂÃÂÃÂÃÂÃÂÃÂÃÂÃÂÃÂÃÂÃÂÃÂÃÂÃÂÃÂÃÂÃÂÃÂ ÃÂÃÂÃÂÃÂÃÂÃÂÃÂÃÂÃÂÃÂÃÂÃÂÃÂÃÂÃÂÃÂÃÂÃÂÃÂÃÂÃÂÃÂÃÂÃÂÃÂÃÂÃÂÃÂÃÂÃÂÃÂÃÂS Fitness - Ahwatukee: Elliot Rd	5031 E Elliot Rd	Phoenix	33.34777332	-111.9771197	Pilates, Fitness & Instruction, Yoga, Active Life, Gyms, Trainers	Active Life
fpNQEcca919tyud_TN5akg	R4x_4bwjFigFxAjbA96uVA	_3hqMYKfjH524629nCKKRw	2015/8/26 7:52	68293	Kelli Michelle	212	EÃÂÃÂÃÂÃÂÃÂÃÂÃÂÃÂÃÂÃÂÃÂÃÂÃÂÃÂÃÂÃÂÃÂÃÂÃÂÃÂÃÂÃÂÃÂÃÂÃÂÃÂÃÂÃÂÃÂÃÂÃÂÃÂ ÃÂÃÂÃÂÃÂÃÂÃÂÃÂÃÂÃÂÃÂÃÂÃÂÃÂÃÂÃÂÃÂÃÂÃÂÃÂÃÂÃÂÃÂÃÂÃÂÃÂÃÂÃÂÃÂÃÂÃÂÃÂÃÂS Fitness - Ahwatukee: Elliot Rd	5031 E Elliot Rd	Phoenix	33.34777332	-111.9771197	Pilates, Fitness & Instruction, Yoga, Active Life, Gyms, Trainers	Active Life
lzRT-zi_nI5ip2OfPV184g	_O1ALDAM8lMoLxISeTdrfA	_3okFFTRYFAWppgIWHO55g	2016/1/27 0:47	908	KA	223	Minas Brazilian Steakhouse	136 2 Street SW	Calgary	51.05274552	-114.0672777	Steakhouses, Restaurants, Brazilian	Restaurants
sf-btIbMVC5i1KAdsTi49g	3h5pODz6YUGqRBker4z2ew	_3okFFTRYFAWppgIWHO55g	2017/8/14 6:16	6592	Joshua	223	Minas Brazilian Steakhouse	136 2 Street SW	Calgary	51.05274552	-114.0672777	Steakhouses, Restaurants, Brazilian	Restaurants
H0if0XdGruwdSysh8Dr7hg	3TbvImK9jWAj1Aj_9qY0HQ	_3okFFTRYFAWppgIWHO55g	2016/6/23 21:17	7196	Donot	223	Minas Brazilian Steakhouse	136 2 Street SW	Calgary	51.05274552	-114.0672777	Steakhouses, Restaurants, Brazilian	Restaurants
OdPHZH4UkQXsLQdjyIfuIg	9p2Qkf2ppyw0y3NfcXoGGw	_3okFFTRYFAWppgIWHO55g	2016/7/31 19:55	16239	Win	223	Minas Brazilian Steakhouse	136 2 Street SW	Calgary	51.05274552	-114.0672777	Steakhouses, Restaurants, Brazilian	Restaurants
BqVQQgTmGAVbEEe5m-KU4g	c1KKbTKdNZHojL8nkcuTwg	_3okFFTRYFAWppgIWHO55g	2017/7/20 18:37	22915	Sally	223	Minas Brazilian Steakhouse	136 2 Street SW	Calgary	51.05274552	-114.0672777	Steakhouses, Restaurants, Brazilian	Restaurants
dVGhWE2EXw7UUTSDwSSNfg	dL7-JmQ_K93KBJ5K6a5U8g	_3okFFTRYFAWppgIWHO55g	2016/1/18 2:58	27460	George	223	Minas Brazilian Steakhouse	136 2 Street SW	Calgary	51.05274552	-114.0672777	Steakhouses, Restaurants, Brazilian	Restaurants
Mx-ztU1UxLnPsvG4UB6fbg	g0K_W2oH7qC7VYIs11SX7A	_3okFFTRYFAWppgIWHO55g	2017/5/14 20:36	34855	Xiaoli	223	Minas Brazilian Steakhouse	136 2 Street SW	Calgary	51.05274552	-114.0672777	Steakhouses, Restaurants, Brazilian	Restaurants
Ut06Hc-bizEM4lEvdEj9mw	H25HaHOiSgsNSAf3csvIRQ	_3okFFTRYFAWppgIWHO55g	2016/3/9 19:14	38037	Michael	223	Minas Brazilian Steakhouse	136 2 Street SW	Calgary	51.05274552	-114.0672777	Steakhouses, Restaurants, Brazilian	Restaurants
19WKEU2r0Pnf0VxzySlDKQ	kq6pscyKyjdP43CQ3aTbBQ	_3okFFTRYFAWppgIWHO55g	2018/8/21 23:10	48951	Caroline	223	Minas Brazilian Steakhouse	136 2 Street SW	Calgary	51.05274552	-114.0672777	Steakhouses, Restaurants, Brazilian	Restaurants
Fx6XILQtOGM0KfJqR7XomA	MydYq5iMmRNVNk4K-GnXgA	_3okFFTRYFAWppgIWHO55g	2017/5/29 21:07	55741	JC	223	Minas Brazilian Steakhouse	136 2 Street SW	Calgary	51.05274552	-114.0672777	Steakhouses, Restaurants, Brazilian	Restaurants
oYhfJL1IaNclSCKyt4P4sQ	oj10tm_gENFiyXCZsRl_lQ	_3okFFTRYFAWppgIWHO55g	2017/7/12 15:46	60400	Kathy	223	Minas Brazilian Steakhouse	136 2 Street SW	Calgary	51.05274552	-114.0672777	Steakhouses, Restaurants, Brazilian	Restaurants
JYEFRH1MdlJKd9X4rDrouQ	orJRN6Xj9_EFjCdoawuEWg	_3okFFTRYFAWppgIWHO55g	2016/5/10 2:29	61204	Kurt	223	Minas Brazilian Steakhouse	136 2 Street SW	Calgary	51.05274552	-114.0672777	Steakhouses, Restaurants, Brazilian	Restaurants
BNNqn6JuPuUOGFBxo1Kq-w	QSvcBe0Mas7GrQmpAfxiaA	_3okFFTRYFAWppgIWHO55g	2015/7/14 23:59	67331	Yun-Fu	223	Minas Brazilian Steakhouse	136 2 Street SW	Calgary	51.05274552	-114.0672777	Steakhouses, Restaurants, Brazilian	Restaurants
TBKXo8x5iEhQ-wLRFRFtXA	qtDRkFRFNchFDHW95BaQGg	_3okFFTRYFAWppgIWHO55g	2017/10/6 2:12	67376	Brad	223	Minas Brazilian Steakhouse	136 2 Street SW	Calgary	51.05274552	-114.0672777	Steakhouses, Restaurants, Brazilian	Restaurants
bgBj31DMgKbQOYxi8KFzQw	r-Syc9_htyProeQHhp8oqQ	_3okFFTRYFAWppgIWHO55g	2017/12/30 3:59	70342	Maria	223	Minas Brazilian Steakhouse	136 2 Street SW	Calgary	51.05274552	-114.0672777	Steakhouses, Restaurants, Brazilian	Restaurants
Q9muaDRjZ9F5sHMCAWg2rA	X8eQB1gxEBSb2iloe_z6wQ	_3okFFTRYFAWppgIWHO55g	2017/10/12 21:18	86390	Frank	223	Minas Brazilian Steakhouse	136 2 Street SW	Calgary	51.05274552	-114.0672777	Steakhouses, Restaurants, Brazilian	Restaurants
ZNfb7PJ_cAJmy-4ZqdiMCQ	xDed_RrQv7xuwOp9hESt9Q	_3okFFTRYFAWppgIWHO55g	2016/11/15 20:26	86782	Ana	223	Minas Brazilian Steakhouse	136 2 Street SW	Calgary	51.05274552	-114.0672777	Steakhouses, Restaurants, Brazilian	Restaurants
ZNfb7PJ_cAJmy-4ZqdiMCQ	xDed_RrQv7xuwOp9hESt9Q	_3okFFTRYFAWppgIWHO55g	2016/11/15 20:26	86782	Ana	223	Minas Brazilian Steakhouse	136 2 Street SW	Calgary	51.05274552	-114.0672777	Steakhouses, Restaurants, Brazilian	Restaurants
eQRCJB7AhizjSdglA0A7Zg	xvoR8sFjnW9v5FS0HQjHFQ	_3okFFTRYFAWppgIWHO55g	2017/10/5 7:54	88533	Amanda	223	Minas Brazilian Steakhouse	136 2 Street SW	Calgary	51.05274552	-114.0672777	Steakhouses, Restaurants, Brazilian	Restaurants
wDyfkgrABzE_7v9Tb1I6yg	zGkV6oQX_ZydoqP1W0a6AA	_3okFFTRYFAWppgIWHO55g	2017/5/23 0:03	93104	Victor	223	Minas Brazilian Steakhouse	136 2 Street SW	Calgary	51.05274552	-114.0672777	Steakhouses, Restaurants, Brazilian	Restaurants
rUVoFyvNcC7DlVVst4XiBA	0XRYwUsXtpjJtUDjFnbMMg	_3zAG1TnRQrvD4RpGJ6Vrg	2016/3/25 0:01	2860	James	231	USO Arizona	3200 E Sky Harbor Blvd	Phoenix	33.43536883	-111.996489	Community Service/Non-Profit, Travel Services, Public Services & Government, Hotels & Travel, Local Services	Public Services
70G2nlV64MLz_XtBbFY90A	C7fCrXJkBigA1Xw51fiL7Q	_3zAG1TnRQrvD4RpGJ6Vrg	2015/5/17 15:41	23205	J	231	USO Arizona	3200 E Sky Harbor Blvd	Phoenix	33.43536883	-111.996489	Community Service/Non-Profit, Travel Services, Public Services & Government, Hotels & Travel, Local Services	Public Services
tHalcQGnUi3giaR_TmH3uA	CWWirii6OWRnJGD1Fj6ZqA	_3zAG1TnRQrvD4RpGJ6Vrg	2016/11/11 2:39	25570	Justin	231	USO Arizona	3200 E Sky Harbor Blvd	Phoenix	33.43536883	-111.996489	Community Service/Non-Profit, Travel Services, Public Services & Government, Hotels & Travel, Local Services	Public Services
_uRmK2sqfhO8Dtd1y0M4mQ	e3c6w6sM8sJ_g0IlF6CSog	_3zAG1TnRQrvD4RpGJ6Vrg	2018/1/4 1:44	29080	Vivian	231	USO Arizona	3200 E Sky Harbor Blvd	Phoenix	33.43536883	-111.996489	Community Service/Non-Profit, Travel Services, Public Services & Government, Hotels & Travel, Local Services	Public Services
o0Po7Lm1bKSz7cHMd38u4g	I-wq3PJNBlaZ8tpi0SdS8A	_3zAG1TnRQrvD4RpGJ6Vrg	2015/1/23 0:27	43569	Ben	231	USO Arizona	3200 E Sky Harbor Blvd	Phoenix	33.43536883	-111.996489	Community Service/Non-Profit, Travel Services, Public Services & Government, Hotels & Travel, Local Services	Public Services
9NS6rL-O4iMSj0Ti5Gm9JA	LD56xSZEXYJKsBFGLv0JMA	_3zAG1TnRQrvD4RpGJ6Vrg	2016/11/18 7:49	50732	Mark	231	USO Arizona	3200 E Sky Harbor Blvd	Phoenix	33.43536883	-111.996489	Community Service/Non-Profit, Travel Services, Public Services & Government, Hotels & Travel, Local Services	Public Services
eAs8M24XGKEFq-B8w-7gpw	mtbgOS4lra7vtP2RmqBKkA	_3zAG1TnRQrvD4RpGJ6Vrg	2014/5/27 6:52	55286	Chris	231	USO Arizona	3200 E Sky Harbor Blvd	Phoenix	33.43536883	-111.996489	Community Service/Non-Profit, Travel Services, Public Services & Government, Hotels & Travel, Local Services	Public Services
RRmXEguKN6sFefTngsgsNg	p2qFjnQKIZVi7qdj-B31iw	_3zAG1TnRQrvD4RpGJ6Vrg	2015/12/31 23:41	62175	Julie	231	USO Arizona	3200 E Sky Harbor Blvd	Phoenix	33.43536883	-111.996489	Community Service/Non-Profit, Travel Services, Public Services & Government, Hotels & Travel, Local Services	Public Services
ob7gI2vgot5vWpCGOmK69g	ww2Gtw7QnhS2HTIScvKzxg	_3zAG1TnRQrvD4RpGJ6Vrg	2015/7/1 23:46	85572	Diewit	231	USO Arizona	3200 E Sky Harbor Blvd	Phoenix	33.43536883	-111.996489	Community Service/Non-Profit, Travel Services, Public Services & Government, Hotels & Travel, Local Services	Public Services
SSIhIYG5OEsudFo9EFky4g	Y0Rcqz7zTOpL0vog1XFEpg	_3zAG1TnRQrvD4RpGJ6Vrg	2016/6/25 4:42	89062	David	231	USO Arizona	3200 E Sky Harbor Blvd	Phoenix	33.43536883	-111.996489	Community Service/Non-Profit, Travel Services, Public Services & Government, Hotels & Travel, Local Services	Public Services
bIlzccTo9Ww81eEN9MPINQ	ZbkA2bI3HGqQmy_z-YWAmg	_3zAG1TnRQrvD4RpGJ6Vrg	2018/3/21 14:52	92653	Romeo	231	USO Arizona	3200 E Sky Harbor Blvd	Phoenix	33.43536883	-111.996489	Community Service/Non-Profit, Travel Services, Public Services & Government, Hotels & Travel, Local Services	Public Services
_78ZHAKaACR8Tuvds4Y_ew	0NxdA5bopmHSOB-K-8y3ig	_3zIKo5WoLAd3dl7RcioTQ	2016/3/20 23:49	2386	Michael	232	Starbucks	1820 W Northern Ave, Ste A140	Phoenix	33.553848	-112.098188	Coffee & Tea, Food	Restaurants
r_la8tRCBsK2Rgh3VSg54Q	BelwbH0s_tZy-3pO7OyXGQ	_3zIKo5WoLAd3dl7RcioTQ	2015/1/22 17:07	20699	Sarah	232	Starbucks	1820 W Northern Ave, Ste A140	Phoenix	33.553848	-112.098188	Coffee & Tea, Food	Restaurants
HeraUc8ETCADxoimxfJbbA	ctXFXk9-m6PCMoI-Nz2_XQ	_3zIKo5WoLAd3dl7RcioTQ	2015/1/26 3:16	25303	Janet	232	Starbucks	1820 W Northern Ave, Ste A140	Phoenix	33.553848	-112.098188	Coffee & Tea, Food	Restaurants
S9Z0120Q5IPDeNN-VST9qA	Q4Y_A0-Mqi6K_HQVRtyM-Q	_3zIKo5WoLAd3dl7RcioTQ	2013/1/31 1:01	65289	Kate	232	Starbucks	1820 W Northern Ave, Ste A140	Phoenix	33.553848	-112.098188	Coffee & Tea, Food	Restaurants
2aH57A8oqSnPrPBBENkbxA	qibGLHABNReGeJr2w4_8yQ	_3zIKo5WoLAd3dl7RcioTQ	2013/1/31 17:20	66279	Amy	232	Starbucks	1820 W Northern Ave, Ste A140	Phoenix	33.553848	-112.098188	Coffee & Tea, Food	Restaurants
ViZLpFSV9ZJ3ThG1qXqSTQ	A55MUdeTSKfInO_vlA7T_A	_4423aHxT7EQ3peGS-7uVg	2015/6/11 22:09	17049	Lal	236	Bank of America	3680 E Flamingo Rd	Las Vegas	36.1157627	-115.0947144		None
z-sHQQru2MZMy14gY4qJCA	gFvjv1GDy9XQDGlcNn2VmQ	_4423aHxT7EQ3peGS-7uVg	2014/1/13 19:55	35931	Yadira	236	Bank of America	3680 E Flamingo Rd	Las Vegas	36.1157627	-115.0947144		None
z-sHQQru2MZMy14gY4qJCA	gFvjv1GDy9XQDGlcNn2VmQ	_4423aHxT7EQ3peGS-7uVg	2014/1/13 19:55	35931	Yadira	236	Bank of America	3680 E Flamingo Rd	Las Vegas	36.1157627	-115.0947144		None
MLSGGTFz3NUBcFu0NREgYg	nr2QuEyY_ZKicxnF4eCmLQ	_4423aHxT7EQ3peGS-7uVg	2017/5/26 0:00	58082	Michelle	236	Bank of America	3680 E Flamingo Rd	Las Vegas	36.1157627	-115.0947144		None
m86ercaatwfAxtiurEhO6A	ZI74PKfiBuV47jLvvvU9Rg	_4-kSAZ1qopE2GcMojLxzg	2016/7/4 18:41	93276	Ty	256	Burger King	414 Water St	Chardon	41.5812817	-81.2106144	Restaurants, Burgers	Restaurants
gNOTXq1eraiRF9PpvmEjoA	0gtEsazPeHr5rj2IAsZePg	_4noxz6NM0gBeVhZ58Emtg	2018/7/19 19:54	2031	Jacqui	261	Lamanna's Bakery	6758 Kingston Road	Scarborough	43.7984704	-79.1481948	Desserts, Italian, Food, Bakeries, Restaurants	Restaurants
6Y0bCs7Qm7HKr0WF56pwag	2e5V6M4GNufEnbGJpVdCjw	_4noxz6NM0gBeVhZ58Emtg	2016/3/22 21:49	4947	Chris	261	Lamanna's Bakery	6758 Kingston Road	Scarborough	43.7984704	-79.1481948	Desserts, Italian, Food, Bakeries, Restaurants	Restaurants
KeCTZok-uTSPMXVEkVEMwQ	3pW1Q_TKr_ZuK72lHbD_3w	_4noxz6NM0gBeVhZ58Emtg	2017/7/30 23:38	7048	Eliz	261	Lamanna's Bakery	6758 Kingston Road	Scarborough	43.7984704	-79.1481948	Desserts, Italian, Food, Bakeries, Restaurants	Restaurants
ekuFUCy1AYONdL4lZhjPNQ	4LMRwhVUPD9an8WtmuSnNQ	_4noxz6NM0gBeVhZ58Emtg	2018/4/9 18:46	8367	Lillian	261	Lamanna's Bakery	6758 Kingston Road	Scarborough	43.7984704	-79.1481948	Desserts, Italian, Food, Bakeries, Restaurants	Restaurants
AYFs2pLLrWzwn1EDAQv-Cw	71tacONUReSQ1tv2Edz4OQ	_4noxz6NM0gBeVhZ58Emtg	2018/4/19 5:07	12349	Katya	261	Lamanna's Bakery	6758 Kingston Road	Scarborough	43.7984704	-79.1481948	Desserts, Italian, Food, Bakeries, Restaurants	Restaurants
UfHbPlN_9Gp3yzAS5rE6hg	71tacONUReSQ1tv2Edz4OQ	_4noxz6NM0gBeVhZ58Emtg	2018/9/26 3:39	12349	Katya	261	Lamanna's Bakery	6758 Kingston Road	Scarborough	43.7984704	-79.1481948	Desserts, Italian, Food, Bakeries, Restaurants	Restaurants
yzCz-ZhFD-uxnWgFiD9-RQ	906j703LaRk9P5eywD_xcw	_4noxz6NM0gBeVhZ58Emtg	2014/10/30 21:08	15323	Nina	261	Lamanna's Bakery	6758 Kingston Road	Scarborough	43.7984704	-79.1481948	Desserts, Italian, Food, Bakeries, Restaurants	Restaurants
yzCz-ZhFD-uxnWgFiD9-RQ	906j703LaRk9P5eywD_xcw	_4noxz6NM0gBeVhZ58Emtg	2014/10/30 21:08	15323	Nina	261	Lamanna's Bakery	6758 Kingston Road	Scarborough	43.7984704	-79.1481948	Desserts, Italian, Food, Bakeries, Restaurants	Restaurants
D-hByNVerOVxqC9ad8d9Sw	cI6_Qgl7Mus-Kb2dHWmR8Q	_4noxz6NM0gBeVhZ58Emtg	2018/4/19 2:09	24098	Jay	261	Lamanna's Bakery	6758 Kingston Road	Scarborough	43.7984704	-79.1481948	Desserts, Italian, Food, Bakeries, Restaurants	Restaurants
Ofl7EV4PjjN5_-vjpgv9qA	ciWQXvSwnJZL-oj2dDAFGg	_4noxz6NM0gBeVhZ58Emtg	2017/12/17 19:20	24186	Alessandra	261	Lamanna's Bakery	6758 Kingston Road	Scarborough	43.7984704	-79.1481948	Desserts, Italian, Food, Bakeries, Restaurants	Restaurants
Va9LbWPMJDVXdqapKgWaHg	cmUswSxbNcJosCufuoD2fw	_4noxz6NM0gBeVhZ58Emtg	2018/9/5 21:21	24573	Ashley	261	Lamanna's Bakery	6758 Kingston Road	Scarborough	43.7984704	-79.1481948	Desserts, Italian, Food, Bakeries, Restaurants	Restaurants
hqSrNmVnGeJsJz78ek3BpQ	gK76N8ktAjJyRUhRt9N8mg	_4noxz6NM0gBeVhZ58Emtg	2014/11/22 4:32	36331	George	261	Lamanna's Bakery	6758 Kingston Road	Scarborough	43.7984704	-79.1481948	Desserts, Italian, Food, Bakeries, Restaurants	Restaurants
ib5EuLHDOgdiFKLLKonDEg	h3flP3wMdKt_NDdfbsS__g	_4noxz6NM0gBeVhZ58Emtg	2018/3/6 3:41	38112	Joyce	261	Lamanna's Bakery	6758 Kingston Road	Scarborough	43.7984704	-79.1481948	Desserts, Italian, Food, Bakeries, Restaurants	Restaurants
6u_WX2Qo60F4a7uQeq97WQ	J56C7Dc9E7Q0mpMTJGW6Qw	_4noxz6NM0gBeVhZ58Emtg	2013/10/17 0:31	44190	Roma	261	Lamanna's Bakery	6758 Kingston Road	Scarborough	43.7984704	-79.1481948	Desserts, Italian, Food, Bakeries, Restaurants	Restaurants
BvW6rrfntcSW8BFNGw4eDQ	jOz3xfQjIV04ZoCt0L9_DQ	_4noxz6NM0gBeVhZ58Emtg	2018/3/18 16:24	45878	Kinnesa	261	Lamanna's Bakery	6758 Kingston Road	Scarborough	43.7984704	-79.1481948	Desserts, Italian, Food, Bakeries, Restaurants	Restaurants
lyCN2CzstoSFLA-r7DFsXg	kwRYb-bNRuXhUpjrGkzR0Q	_4noxz6NM0gBeVhZ58Emtg	2018/3/19 16:21	49612	Vicky	261	Lamanna's Bakery	6758 Kingston Road	Scarborough	43.7984704	-79.1481948	Desserts, Italian, Food, Bakeries, Restaurants	Restaurants
vUyloWXBovxvnBA6XNHCXg	LB5ViGU59ww2XRCx803t0w	_4noxz6NM0gBeVhZ58Emtg	2017/12/5 3:33	50544	Shahin	261	Lamanna's Bakery	6758 Kingston Road	Scarborough	43.7984704	-79.1481948	Desserts, Italian, Food, Bakeries, Restaurants	Restaurants
LKbS_kVy1B-1z5F42Xff0g	MPXcOLj2o6EiRQoyb-Rxng	_4noxz6NM0gBeVhZ58Emtg	2017/6/8 0:24	54986	Anne	261	Lamanna's Bakery	6758 Kingston Road	Scarborough	43.7984704	-79.1481948	Desserts, Italian, Food, Bakeries, Restaurants	Restaurants
iMi-CKoaOrxdczvnw91EWA	NzlqN1Ca9SW5z780thoiAg	_4noxz6NM0gBeVhZ58Emtg	2012/11/28 22:21	58938	Mel	261	Lamanna's Bakery	6758 Kingston Road	Scarborough	43.7984704	-79.1481948	Desserts, Italian, Food, Bakeries, Restaurants	Restaurants
WoDmjAr2iW-wKJ54vak5uw	Oo7RsFJFOxlkHDp-K5atBA	_4noxz6NM0gBeVhZ58Emtg	2016/10/20 22:11	60905	Kathy	261	Lamanna's Bakery	6758 Kingston Road	Scarborough	43.7984704	-79.1481948	Desserts, Italian, Food, Bakeries, Restaurants	Restaurants
p6EfftCrj7YZ3hGOALbU7Q	PFNZVn73upq3oZDG2KnAqA	_4noxz6NM0gBeVhZ58Emtg	2013/7/21 19:02	63046	Christine	261	Lamanna's Bakery	6758 Kingston Road	Scarborough	43.7984704	-79.1481948	Desserts, Italian, Food, Bakeries, Restaurants	Restaurants
iWI3ZMh0HWQ6Nvp1V9jyLQ	PTcKYk_qU-WzbQjraE3TgQ	_4noxz6NM0gBeVhZ58Emtg	2014/5/18 16:42	64331	Rachel	261	Lamanna's Bakery	6758 Kingston Road	Scarborough	43.7984704	-79.1481948	Desserts, Italian, Food, Bakeries, Restaurants	Restaurants
TZE4lkBX1d1f6_DcmpkFbw	ravyZuaIQlP3Bnm3VVxrsg	_4noxz6NM0gBeVhZ58Emtg	2017/12/12 4:53	68630	Brandon	261	Lamanna's Bakery	6758 Kingston Road	Scarborough	43.7984704	-79.1481948	Desserts, Italian, Food, Bakeries, Restaurants	Restaurants
SXOpdYSh0qzOcPizjiuMNA	RMfRY2we33V5ketuQCx6qg	_4noxz6NM0gBeVhZ58Emtg	2016/1/27 3:47	69756	Pam	261	Lamanna's Bakery	6758 Kingston Road	Scarborough	43.7984704	-79.1481948	Desserts, Italian, Food, Bakeries, Restaurants	Restaurants
9IXURtUY5BYkbt9havwUsQ	rp10AQdPM9MIxNzxj6SOZw	_4noxz6NM0gBeVhZ58Emtg	2015/1/17 20:31	69969	Practical	261	Lamanna's Bakery	6758 Kingston Road	Scarborough	43.7984704	-79.1481948	Desserts, Italian, Food, Bakeries, Restaurants	Restaurants
BDtRUscJTp8oZcjxsokN4Q	s6grqefwqGayfCVcLQ7G6A	_4noxz6NM0gBeVhZ58Emtg	2016/7/8 15:07	71358	Anna	261	Lamanna's Bakery	6758 Kingston Road	Scarborough	43.7984704	-79.1481948	Desserts, Italian, Food, Bakeries, Restaurants	Restaurants
Z46Lk41zxxof4dI4wMxXMQ	w8L1-tCpv0mxFaHO8Z4TDA	_4noxz6NM0gBeVhZ58Emtg	2017/2/2 23:14	83492	Jenna	261	Lamanna's Bakery	6758 Kingston Road	Scarborough	43.7984704	-79.1481948	Desserts, Italian, Food, Bakeries, Restaurants	Restaurants
Z46Lk41zxxof4dI4wMxXMQ	w8L1-tCpv0mxFaHO8Z4TDA	_4noxz6NM0gBeVhZ58Emtg	2017/2/2 23:14	83492	Jenna	261	Lamanna's Bakery	6758 Kingston Road	Scarborough	43.7984704	-79.1481948	Desserts, Italian, Food, Bakeries, Restaurants	Restaurants
LgyK8nZhxmFc4Kn4cuUdRw	Wu0yySWcHQ5tZ_59HNiamg	_4noxz6NM0gBeVhZ58Emtg	2010/9/30 3:13	85388	WaYnE	261	Lamanna's Bakery	6758 Kingston Road	Scarborough	43.7984704	-79.1481948	Desserts, Italian, Food, Bakeries, Restaurants	Restaurants
3HxcMk3TQKd9vu41UFAqiA	x2R9E7qAAQXqocmypVF6WQ	_4noxz6NM0gBeVhZ58Emtg	2018/4/22 19:03	86120	Avril	261	Lamanna's Bakery	6758 Kingston Road	Scarborough	43.7984704	-79.1481948	Desserts, Italian, Food, Bakeries, Restaurants	Restaurants
JcJoAMflWCr7KAvuas7rRw	xHBBs9Cg_NXWeP1-XGYaGA	_4noxz6NM0gBeVhZ58Emtg	2017/4/9 14:37	87155	F.L.	261	Lamanna's Bakery	6758 Kingston Road	Scarborough	43.7984704	-79.1481948	Desserts, Italian, Food, Bakeries, Restaurants	Restaurants
OGXp9ixLQYUVJo07lBKPmA	xHBBs9Cg_NXWeP1-XGYaGA	_4noxz6NM0gBeVhZ58Emtg	2017/3/15 23:07	87155	F.L.	261	Lamanna's Bakery	6758 Kingston Road	Scarborough	43.7984704	-79.1481948	Desserts, Italian, Food, Bakeries, Restaurants	Restaurants
JD2wR4Qmi3eXkhQRNYnjqQ	YJOj8rWpRZuvWfHsKLXglA	_4noxz6NM0gBeVhZ58Emtg	2012/12/13 2:30	90404	Emily	261	Lamanna's Bakery	6758 Kingston Road	Scarborough	43.7984704	-79.1481948	Desserts, Italian, Food, Bakeries, Restaurants	Restaurants
cgZlRyDo9NJ3wxiBlPwSvg	YZip2VzaOOHBftUuUdpx3w	_4noxz6NM0gBeVhZ58Emtg	2016/8/28 1:10	91937	Nish	261	Lamanna's Bakery	6758 Kingston Road	Scarborough	43.7984704	-79.1481948	Desserts, Italian, Food, Bakeries, Restaurants	Restaurants
4eVbZ5CNbH0t3aMju8UChg	Z4NuBmikC8rJDCAVdxdXaQ	_4noxz6NM0gBeVhZ58Emtg	2013/3/25 1:39	92256	Dwayne	261	Lamanna's Bakery	6758 Kingston Road	Scarborough	43.7984704	-79.1481948	Desserts, Italian, Food, Bakeries, Restaurants	Restaurants
wcmsrSFG31n0KAVLAtrJMQ	C-OyLP_MF66ogQ1xvZ6LXg	_4oFt4YxY0KOD5CADFLMrQ	2018/3/28 1:04	24777	Celine	263	I Love Tea	1100 Davis Drive, Unit 20	Newmarket	44.06501731	-79.43030818	Tea Rooms, Food, Bubble Tea	Restaurants
CoODJRX4Xfcn7s3IWUDweg	PSePLA9V_mS1tifqCe_6Ew	_4oFt4YxY0KOD5CADFLMrQ	2018/8/6 16:22	64231	Isabella	263	I Love Tea	1100 Davis Drive, Unit 20	Newmarket	44.06501731	-79.43030818	Tea Rooms, Food, Bubble Tea	Restaurants
hWidRGG3C2dfxVsue73nqA	G29GWG3CMS8ciO-nhKL30w	_4tqzYJXBpCYuFFDFIhYCg	2011/2/23 14:45	34941	Tammy	272	Selah Salon	L'mage Salon Studios	Gilbert	33.3779858	-111.7569252	Hair Salons, Nail Salons, Beauty & Spas	Beauty & Spas
PJikLrFqVtqmhgl6FSfPDg	fJHdHZ1X20gtbMnEhu4ddQ	_4UK9z9ycMPd9AWxJBD1Gw	2015/9/24 1:56	33254	Charlee	275	New China Buffet	1159 E Main St	Mesa	33.4149073	-111.8057924	Buffets, Restaurants	Restaurants
LdolusB4pQntahFG1kyqrg	NvRLr4sdrvbbkSa05bQinQ	_4UK9z9ycMPd9AWxJBD1Gw	2015/6/25 9:57	58542	Steve	275	New China Buffet	1159 E Main St	Mesa	33.4149073	-111.8057924	Buffets, Restaurants	Restaurants
JEMwUSmoBVmg8mF4prtT9A	S-o3iFv-AFdgE4FXNMJ1Kw	_4UK9z9ycMPd9AWxJBD1Gw	2009/12/15 22:58	72851	Mike	275	New China Buffet	1159 E Main St	Mesa	33.4149073	-111.8057924	Buffets, Restaurants	Restaurants
oNedZMEoGlbiXciu4fxK-A	1NDrUD3rct843ekECS9Dkw	_4UyKqVcyO8xajUgMKK-Nw	2009/2/14 13:54	3857	Max	276	Restaurant Nouveau Delhi	3434 Rue Saint-Denis	Montral	45.5171155	-73.5682195	Indian, Restaurants	Restaurants
NEksbNUxdxIqVwi6b5NCHg	wpJwcD13-Obf844r5Gac-g	_4UyKqVcyO8xajUgMKK-Nw	2009/6/21 0:43	84966	Ryan	276	Restaurant Nouveau Delhi	3434 Rue Saint-Denis	Montral	45.5171155	-73.5682195	Indian, Restaurants	Restaurants
W6WNaktMn4xg_1yMOD24Cg	zOCHtDs4ENhDTkXjILQ7vA	_4UyKqVcyO8xajUgMKK-Nw	2012/6/3 17:02	93896	khyati	276	Restaurant Nouveau Delhi	3434 Rue Saint-Denis	Montral	45.5171155	-73.5682195	Indian, Restaurants	Restaurants
i4Ud32JG0nJdyAYdyuBBcA	IpReaQYuXO_nB07xnkHuNw	_4wwCUQy2stAL4LE6IsyXg	2012/7/7 20:38	42921	Mary	279	Glamour Nails	1980 Cooper Foster Park Rd W, Ste C	Lorain	41.418876	-82.2023743	Beauty & Spas, Nail Salons	Beauty & Spas
NUFeKbazjvXHkH9-3jJZ4A	IpReaQYuXO_nB07xnkHuNw	_4wwCUQy2stAL4LE6IsyXg	2011/12/29 13:14	42921	Mary	279	Glamour Nails	1980 Cooper Foster Park Rd W, Ste C	Lorain	41.418876	-82.2023743	Beauty & Spas, Nail Salons	Beauty & Spas
690_2F-iqM-Vp1PT17edfg	loJ-IsbmC1nPTD9EjnFcqg	_4wwCUQy2stAL4LE6IsyXg	2015/6/24 19:54	51843	MacKenzie	279	Glamour Nails	1980 Cooper Foster Park Rd W, Ste C	Lorain	41.418876	-82.2023743	Beauty & Spas, Nail Salons	Beauty & Spas
PbA9LBUuV2nEH8eVyAUWiw	N8M8KBiVwRRwY8DsjPVIvg	_4WzRwv5x0AexO2SzH8G9A	2015/8/6 23:03	56365	Alberto	280	Chase Bank	3502 W Bell Rd	Glendale	33.640102	-112.134833	Banks & Credit Unions, Financial Services	Financial Services
JUa4c03gQCaVz0Ngwnvg_g	cty-VP-wvpUbsa-nPGc1CA	_58iFj9Hj5NMVECaAkLjog	2016/4/27 3:57	25307	Reese	290	Skin Glo Studio	1911 E Brown Rd, Ste 2	Mesa	33.4368846	-111.7898654	Skin Care, Eyelash Service, Waxing, Massage Therapy, Hair Removal, Medical Spas, Beauty & Spas, Day Spas, Health & Medical, Massage	Beauty & Spas
P7TuS1w5CKD9hgDBLQOLVw	F7VCbCok8Bog6g9azAefDQ	_58iFj9Hj5NMVECaAkLjog	2017/1/4 10:50	32302	suzanne	290	Skin Glo Studio	1911 E Brown Rd, Ste 2	Mesa	33.4368846	-111.7898654	Skin Care, Eyelash Service, Waxing, Massage Therapy, Hair Removal, Medical Spas, Beauty & Spas, Day Spas, Health & Medical, Massage	Beauty & Spas
T0bEeAUwTrb22qyshxRyqQ	vnWKs2dgqDuR_yNI5qJG5g	_58iFj9Hj5NMVECaAkLjog	2017/11/13 14:56	81919	Cyn	290	Skin Glo Studio	1911 E Brown Rd, Ste 2	Mesa	33.4368846	-111.7898654	Skin Care, Eyelash Service, Waxing, Massage Therapy, Hair Removal, Medical Spas, Beauty & Spas, Day Spas, Health & Medical, Massage	Beauty & Spas
Vza0mf-YeKRr6Hs9n4JJJg	_9WKSGfBn193Wl3vd7kt1A	_5BaYz2A3l2SJvA9Hv6POQ	2013/11/20 0:08	254	Lauren	292	AMF Tempe Village Lanes	4407 S Rural Rd	Tempe	33.3848133	-111.9245824	Arcades, Active Life, Nightlife, Amusement Parks, Venues & Event Spaces, Bowling, Event Planning & Services, Arts & Entertainment	Active Life
2eT7n7S7fSht7zNtH2JbwQ	1DsuFRjdW0gDA23Xswzoqg	_5BaYz2A3l2SJvA9Hv6POQ	2011/5/3 3:00	3396	Kyle	292	AMF Tempe Village Lanes	4407 S Rural Rd	Tempe	33.3848133	-111.9245824	Arcades, Active Life, Nightlife, Amusement Parks, Venues & Event Spaces, Bowling, Event Planning & Services, Arts & Entertainment	Active Life
QNGyZU_MMfdx8Pqdhsb2-Q	7GVA958q4zs5Z8cdHauU5Q	_5BaYz2A3l2SJvA9Hv6POQ	2011/2/16 8:10	12863	Teresa	292	AMF Tempe Village Lanes	4407 S Rural Rd	Tempe	33.3848133	-111.9245824	Arcades, Active Life, Nightlife, Amusement Parks, Venues & Event Spaces, Bowling, Event Planning & Services, Arts & Entertainment	Active Life
C9oZTyQ0UcAelki0AIGiyA	aIO_QbCfH28yoNZGtpfV5g	_5BaYz2A3l2SJvA9Hv6POQ	2014/7/8 3:48	18093	Court	292	AMF Tempe Village Lanes	4407 S Rural Rd	Tempe	33.3848133	-111.9245824	Arcades, Active Life, Nightlife, Amusement Parks, Venues & Event Spaces, Bowling, Event Planning & Services, Arts & Entertainment	Active Life
G4GSxKdOYFpGxKCWNnSa0w	CfV_axQI2rK0eHB9FfG_GQ	_5BaYz2A3l2SJvA9Hv6POQ	2011/5/27 21:41	23888	Cori	292	AMF Tempe Village Lanes	4407 S Rural Rd	Tempe	33.3848133	-111.9245824	Arcades, Active Life, Nightlife, Amusement Parks, Venues & Event Spaces, Bowling, Event Planning & Services, Arts & Entertainment	Active Life
V5f5-bJdeLMn4nfRk2ByRg	D3GeQgpvMLwZCCHHdvyqaA	_5BaYz2A3l2SJvA9Hv6POQ	2017/6/23 5:12	26067	Jeremy	292	AMF Tempe Village Lanes	4407 S Rural Rd	Tempe	33.3848133	-111.9245824	Arcades, Active Life, Nightlife, Amusement Parks, Venues & Event Spaces, Bowling, Event Planning & Services, Arts & Entertainment	Active Life
E0XhjGmxJvNrVRBfgivGJg	mQZJfkhi7iUT5jNjxfIM_Q	_5BaYz2A3l2SJvA9Hv6POQ	2017/8/8 4:58	55079	Cher-Yee	292	AMF Tempe Village Lanes	4407 S Rural Rd	Tempe	33.3848133	-111.9245824	Arcades, Active Life, Nightlife, Amusement Parks, Venues & Event Spaces, Bowling, Event Planning & Services, Arts & Entertainment	Active Life
nJjuTqYTCjRTEfFiP9BJXA	qaqkOxupLgwvi-tfGgNyRg	_5BaYz2A3l2SJvA9Hv6POQ	2009/8/12 2:20	65612	Shannon	292	AMF Tempe Village Lanes	4407 S Rural Rd	Tempe	33.3848133	-111.9245824	Arcades, Active Life, Nightlife, Amusement Parks, Venues & Event Spaces, Bowling, Event Planning & Services, Arts & Entertainment	Active Life
aBEVCccveZNPWyi_-CfLPw	QPS8x5UbSNbVhZUQA7WHGg	_5BaYz2A3l2SJvA9Hv6POQ	2017/8/13 14:26	67024	Helica	292	AMF Tempe Village Lanes	4407 S Rural Rd	Tempe	33.3848133	-111.9245824	Arcades, Active Life, Nightlife, Amusement Parks, Venues & Event Spaces, Bowling, Event Planning & Services, Arts & Entertainment	Active Life
yv-rkhjgRYeYzwni-8RdHg	rDwEgqNlzclq5odMmWBQFg	_5BaYz2A3l2SJvA9Hv6POQ	2016/4/28 0:25	68940	Criss	292	AMF Tempe Village Lanes	4407 S Rural Rd	Tempe	33.3848133	-111.9245824	Arcades, Active Life, Nightlife, Amusement Parks, Venues & Event Spaces, Bowling, Event Planning & Services, Arts & Entertainment	Active Life
R3eQ8PqD4KQu57mywbSQIw	t1iQ7_HCRUGBx0wokIy1Jw	_5BaYz2A3l2SJvA9Hv6POQ	2013/8/9 23:39	74149	Seann	292	AMF Tempe Village Lanes	4407 S Rural Rd	Tempe	33.3848133	-111.9245824	Arcades, Active Life, Nightlife, Amusement Parks, Venues & Event Spaces, Bowling, Event Planning & Services, Arts & Entertainment	Active Life
x5DM3kVTt1WKI3mhIwuReg	T7AIlr28O1XY1EB-_Lu8_Q	_5BaYz2A3l2SJvA9Hv6POQ	2013/3/25 16:54	74429	T	292	AMF Tempe Village Lanes	4407 S Rural Rd	Tempe	33.3848133	-111.9245824	Arcades, Active Life, Nightlife, Amusement Parks, Venues & Event Spaces, Bowling, Event Planning & Services, Arts & Entertainment	Active Life
wtt3QHreHwG14aZLbGgN8g	1zbThU8H0-f76yrX1xIZ5g	_5eMIsRbyoY_aOw0jwIHHA	2014/12/18 1:27	4436	Scott	298	Mercedes-Benz of Henderson	925 Auto Show Dr	Henderson	36.0447812	-115.0244492	Automotive, Auto Parts & Supplies, Car Dealers, Auto Repair	Automotive
BqsPLJbpALlxh7j3yJoLFQ	1zhySrwxXfwxe8cz7VpqKw	_5eMIsRbyoY_aOw0jwIHHA	2018/5/19 17:13	4445	Rita	298	Mercedes-Benz of Henderson	925 Auto Show Dr	Henderson	36.0447812	-115.0244492	Automotive, Auto Parts & Supplies, Car Dealers, Auto Repair	Automotive
60BijByamgJN7-fxIbWPHQ	86RJ2VAQoUypqdf7ZEpEXg	_5eMIsRbyoY_aOw0jwIHHA	2015/8/11 4:21	13991	Steven	298	Mercedes-Benz of Henderson	925 Auto Show Dr	Henderson	36.0447812	-115.0244492	Automotive, Auto Parts & Supplies, Car Dealers, Auto Repair	Automotive
dA7Gd9nj_DEFeWvwF4gH_w	9lxBYi8jzSSs-81-9O2JNQ	_5eMIsRbyoY_aOw0jwIHHA	2017/9/9 6:13	16092	Glenn	298	Mercedes-Benz of Henderson	925 Auto Show Dr	Henderson	36.0447812	-115.0244492	Automotive, Auto Parts & Supplies, Car Dealers, Auto Repair	Automotive
1cintWLZ8qPgKaK18F3cZg	AVegkpnPVnmDOREOa37BAQ	_5eMIsRbyoY_aOw0jwIHHA	2016/12/8 6:56	19345	Brittany	298	Mercedes-Benz of Henderson	925 Auto Show Dr	Henderson	36.0447812	-115.0244492	Automotive, Auto Parts & Supplies, Car Dealers, Auto Repair	Automotive
jsygC9pBNRsT8mz7moMeRA	b8en6OORzlUR1vATZwUK3g	_5eMIsRbyoY_aOw0jwIHHA	2018/6/20 1:36	20184	Fe	298	Mercedes-Benz of Henderson	925 Auto Show Dr	Henderson	36.0447812	-115.0244492	Automotive, Auto Parts & Supplies, Car Dealers, Auto Repair	Automotive
AaSjjDBxzfq63F1cZ8xFVQ	BQkC6RneYfvfG6wRe0hsvQ	_5eMIsRbyoY_aOw0jwIHHA	2017/6/29 20:32	21845	Louisa	298	Mercedes-Benz of Henderson	925 Auto Show Dr	Henderson	36.0447812	-115.0244492	Automotive, Auto Parts & Supplies, Car Dealers, Auto Repair	Automotive
jdI1ymuHhAFf3vF7X5FmWA	BSTUa43K1sqiFf1Pp76vGA	_5eMIsRbyoY_aOw0jwIHHA	2015/6/24 3:27	22071	Sarah	298	Mercedes-Benz of Henderson	925 Auto Show Dr	Henderson	36.0447812	-115.0244492	Automotive, Auto Parts & Supplies, Car Dealers, Auto Repair	Automotive
uSqS917ayEDdYNooTL7kzg	HYJ8zrO0hMP1_oMdT0-9NA	_5eMIsRbyoY_aOw0jwIHHA	2015/12/30 20:20	40750	Samuel	298	Mercedes-Benz of Henderson	925 Auto Show Dr	Henderson	36.0447812	-115.0244492	Automotive, Auto Parts & Supplies, Car Dealers, Auto Repair	Automotive
_w1Sb2pTqNEnnB31WCLEAw	i5aJIiQk91PK9Z0aYJpOrg	_5eMIsRbyoY_aOw0jwIHHA	2014/11/13 12:21	41164	John	298	Mercedes-Benz of Henderson	925 Auto Show Dr	Henderson	36.0447812	-115.0244492	Automotive, Auto Parts & Supplies, Car Dealers, Auto Repair	Automotive
Oqjr_4Ly6KcQ16ZqTZF2MQ	swqSj4zuamI_HFfPTj63Hg	_5eMIsRbyoY_aOw0jwIHHA	2016/12/20 23:51	73751	Ted	298	Mercedes-Benz of Henderson	925 Auto Show Dr	Henderson	36.0447812	-115.0244492	Automotive, Auto Parts & Supplies, Car Dealers, Auto Repair	Automotive
6wuNJibsJWw3QSQrLVjQvw	w3izOrjKX12NYJAdexrOsg	_5eMIsRbyoY_aOw0jwIHHA	2016/3/18 7:47	83243	AJ	298	Mercedes-Benz of Henderson	925 Auto Show Dr	Henderson	36.0447812	-115.0244492	Automotive, Auto Parts & Supplies, Car Dealers, Auto Repair	Automotive
sWPQj8HotG-6c-ETP9tVcQ	WKjJxl9Zt99hXUEq8zCLkg	_5eMIsRbyoY_aOw0jwIHHA	2017/9/10 23:07	84484	Don	298	Mercedes-Benz of Henderson	925 Auto Show Dr	Henderson	36.0447812	-115.0244492	Automotive, Auto Parts & Supplies, Car Dealers, Auto Repair	Automotive
qRKOu9q2GyexBVaU4HLXWw	aMYF3HQr-V6bYIEZYHExQg	_5HVzDRdS5bqOHIxGaaZwA	2016/3/10 21:18	18498	Tara	303	TJ Maxx	853 E Baseline Rd	Gilbert	33.3772993	-111.8133546	Home & Garden, Shopping, Jewelry, Fashion, Accessories, Women's Clothing	Shopping
sNvTf2_YfSKrxqx7B8lxRw	bZ0S5jPHorDMjdcSTPY0rQ	_5HVzDRdS5bqOHIxGaaZwA	2017/3/2 3:05	22680	CD	303	TJ Maxx	853 E Baseline Rd	Gilbert	33.3772993	-111.8133546	Home & Garden, Shopping, Jewelry, Fashion, Accessories, Women's Clothing	Shopping
aIAuGbNsD1hzwf9AyYisIA	JmhVFueYvJe0CsUddwuajw	_5HVzDRdS5bqOHIxGaaZwA	2009/12/3 4:34	45608	Samantha	303	TJ Maxx	853 E Baseline Rd	Gilbert	33.3772993	-111.8133546	Home & Garden, Shopping, Jewelry, Fashion, Accessories, Women's Clothing	Shopping
hd4LgZCk_mw3jhJz5cosUw	JmhVFueYvJe0CsUddwuajw	_5HVzDRdS5bqOHIxGaaZwA	2009/12/4 17:29	45608	Samantha	303	TJ Maxx	853 E Baseline Rd	Gilbert	33.3772993	-111.8133546	Home & Garden, Shopping, Jewelry, Fashion, Accessories, Women's Clothing	Shopping
o3GpkF_Wj7O7AUO83yg9JA	zSwb7qNpSgU3ekHMpiHsOA	_5HVzDRdS5bqOHIxGaaZwA	2013/2/19 4:38	94330	Aletheia	303	TJ Maxx	853 E Baseline Rd	Gilbert	33.3772993	-111.8133546	Home & Garden, Shopping, Jewelry, Fashion, Accessories, Women's Clothing	Shopping
bu9nQRO0MK93v3nLAE-70Q	3ylodS7y0cUpMb-1vK6YoQ	_5NnxC_FwRYPqHedyLwPBA	2017/2/11 1:06	7452	Rebekah	316	GFC Wellness Center	875 E Ingomar Rd	Allison Park	40.5928471	-80.0038077	Doctors, Chiropractors, Health & Medical, Naturopathic/Holistic	Health & Medical
6ZxcWzqN1sXnImcQLF2abQ	gyx3-d487zmoNu3W1zcyKw	_5NnxC_FwRYPqHedyLwPBA	2017/2/19 1:17	37774	Nancy	316	GFC Wellness Center	875 E Ingomar Rd	Allison Park	40.5928471	-80.0038077	Doctors, Chiropractors, Health & Medical, Naturopathic/Holistic	Health & Medical
ThMutBqZg7e3yEYL-9RDlw	_ireXTpAJwUchkC71J-qoQ	_5PJ4GHIXNdUdXtohylKGQ	2010/7/9 0:24	639	Stewart	319	Lucky's Cafe	777 Starkweather Ave	Cleveland	41.4773709	-81.6830501	Coffee & Tea, Restaurants, Desserts, Breakfast & Brunch, Food	Restaurants
O8HzNbrA4lvZwDweiU0rLQ	1Ec0Xdpot0zvlmAKGHT33Q	_5PJ4GHIXNdUdXtohylKGQ	2013/9/7 17:42	3431	Jacob	319	Lucky's Cafe	777 Starkweather Ave	Cleveland	41.4773709	-81.6830501	Coffee & Tea, Restaurants, Desserts, Breakfast & Brunch, Food	Restaurants
Baf0C8hCIY9vZAAN4zbYig	1OSVkk2I0X2Pj9ufJeeE9w	_5PJ4GHIXNdUdXtohylKGQ	2009/6/13 19:11	3930	Claydog	319	Lucky's Cafe	777 Starkweather Ave	Cleveland	41.4773709	-81.6830501	Coffee & Tea, Restaurants, Desserts, Breakfast & Brunch, Food	Restaurants
ou8AgiqOVH-MTYMi5Xzukw	20Q1V7rHvPUfLlfsvb-4HQ	_5PJ4GHIXNdUdXtohylKGQ	2015/11/7 13:07	4506	Patti	319	Lucky's Cafe	777 Starkweather Ave	Cleveland	41.4773709	-81.6830501	Coffee & Tea, Restaurants, Desserts, Breakfast & Brunch, Food	Restaurants
uB830Wu8zMErNTygzRh1yw	3lbRiwttEhyEW9Y2ZJK83g	_5PJ4GHIXNdUdXtohylKGQ	2016/7/6 23:47	6795	Sarah	319	Lucky's Cafe	777 Starkweather Ave	Cleveland	41.4773709	-81.6830501	Coffee & Tea, Restaurants, Desserts, Breakfast & Brunch, Food	Restaurants
hXx7S-sxBTxIoeoRFAfYjA	3nY18D4-3yoYcNK9PyKHtA	_5PJ4GHIXNdUdXtohylKGQ	2012/7/9 17:31	6939	Meera	319	Lucky's Cafe	777 Starkweather Ave	Cleveland	41.4773709	-81.6830501	Coffee & Tea, Restaurants, Desserts, Breakfast & Brunch, Food	Restaurants
2a6UWeJgMN3Cc2PJNx5gHg	42P_hSlGg0Lgj6wl9-eDjw	_5PJ4GHIXNdUdXtohylKGQ	2012/9/1 14:22	7608	LeeAnn	319	Lucky's Cafe	777 Starkweather Ave	Cleveland	41.4773709	-81.6830501	Coffee & Tea, Restaurants, Desserts, Breakfast & Brunch, Food	Restaurants
OGhgZkTxjMUWAwrl8YT6vQ	4F59l8scDgg6BQx0HGRtcQ	_5PJ4GHIXNdUdXtohylKGQ	2017/12/4 16:32	8064	Allison	319	Lucky's Cafe	777 Starkweather Ave	Cleveland	41.4773709	-81.6830501	Coffee & Tea, Restaurants, Desserts, Breakfast & Brunch, Food	Restaurants
I0Al5TXyERf_DlKPPDhB2g	4s_zxWFUqW6-TKYMPYUOiQ	_5PJ4GHIXNdUdXtohylKGQ	2016/11/28 15:28	8683	Lauren	319	Lucky's Cafe	777 Starkweather Ave	Cleveland	41.4773709	-81.6830501	Coffee & Tea, Restaurants, Desserts, Breakfast & Brunch, Food	Restaurants
wlpo7AybCOFAs1amBgWMBA	53SsiacxmHO1CBBUGyQCaQ	_5PJ4GHIXNdUdXtohylKGQ	2017/1/16 4:50	9242	Tiffany	319	Lucky's Cafe	777 Starkweather Ave	Cleveland	41.4773709	-81.6830501	Coffee & Tea, Restaurants, Desserts, Breakfast & Brunch, Food	Restaurants
F9Ir8my3pOXw-GA7i5jKew	6dOQfmzEJFz41pwDwbppQw	_5PJ4GHIXNdUdXtohylKGQ	2012/5/7 22:21	11199	D	319	Lucky's Cafe	777 Starkweather Ave	Cleveland	41.4773709	-81.6830501	Coffee & Tea, Restaurants, Desserts, Breakfast & Brunch, Food	Restaurants
vTyCgyVuMbLgzV3XqkIYTA	6US-UUyl_fFxBnIqAxY86A	_5PJ4GHIXNdUdXtohylKGQ	2011/12/19 15:52	12050	Juliet	319	Lucky's Cafe	777 Starkweather Ave	Cleveland	41.4773709	-81.6830501	Coffee & Tea, Restaurants, Desserts, Breakfast & Brunch, Food	Restaurants
jo3sSB69oy0e8WGlCbpTog	6zce2kmRxwUcQWTw7AW2Zw	_5PJ4GHIXNdUdXtohylKGQ	2011/9/26 18:12	12266	Rachel	319	Lucky's Cafe	777 Starkweather Ave	Cleveland	41.4773709	-81.6830501	Coffee & Tea, Restaurants, Desserts, Breakfast & Brunch, Food	Restaurants
ts2OQ0JaDsJuLZUNt8mj_g	An8Q0oLP_2juwErLw90L8A	_5PJ4GHIXNdUdXtohylKGQ	2009/8/10 14:15	18525	Matthew	319	Lucky's Cafe	777 Starkweather Ave	Cleveland	41.4773709	-81.6830501	Coffee & Tea, Restaurants, Desserts, Breakfast & Brunch, Food	Restaurants
AAaKzmmzzSLGNJR6NMuVvQ	bbTK-YnKPl5qozd8D9Vh6w	_5PJ4GHIXNdUdXtohylKGQ	2015/10/11 15:11	20437	Jaimie	319	Lucky's Cafe	777 Starkweather Ave	Cleveland	41.4773709	-81.6830501	Coffee & Tea, Restaurants, Desserts, Breakfast & Brunch, Food	Restaurants
Uyq4oHuUm0pjIOxz-vi6yA	bIrePNeAelf9I51bXYB1lQ	_5PJ4GHIXNdUdXtohylKGQ	2013/8/26 18:40	21106	Tim	319	Lucky's Cafe	777 Starkweather Ave	Cleveland	41.4773709	-81.6830501	Coffee & Tea, Restaurants, Desserts, Breakfast & Brunch, Food	Restaurants
ZNZQ6oZGngJL5MSs_0DR4w	bWoIe5ehjIxOMeElNzXShQ	_5PJ4GHIXNdUdXtohylKGQ	2011/1/30 15:35	22440	Alicia	319	Lucky's Cafe	777 Starkweather Ave	Cleveland	41.4773709	-81.6830501	Coffee & Tea, Restaurants, Desserts, Breakfast & Brunch, Food	Restaurants
ZNZQ6oZGngJL5MSs_0DR4w	bWoIe5ehjIxOMeElNzXShQ	_5PJ4GHIXNdUdXtohylKGQ	2011/1/30 15:35	22440	Alicia	319	Lucky's Cafe	777 Starkweather Ave	Cleveland	41.4773709	-81.6830501	Coffee & Tea, Restaurants, Desserts, Breakfast & Brunch, Food	Restaurants
zF27iTjzX0Bhre6aGyjAzw	D3jD3N0m8Q3PVvILx1KeuQ	_5PJ4GHIXNdUdXtohylKGQ	2018/5/2 23:50	26070	Irene	319	Lucky's Cafe	777 Starkweather Ave	Cleveland	41.4773709	-81.6830501	Coffee & Tea, Restaurants, Desserts, Breakfast & Brunch, Food	Restaurants
zF27iTjzX0Bhre6aGyjAzw	D3jD3N0m8Q3PVvILx1KeuQ	_5PJ4GHIXNdUdXtohylKGQ	2018/5/2 23:50	26070	Irene	319	Lucky's Cafe	777 Starkweather Ave	Cleveland	41.4773709	-81.6830501	Coffee & Tea, Restaurants, Desserts, Breakfast & Brunch, Food	Restaurants
zIL9WxxXgG8HBq3Z-w0eFw	drRa_LgNHNHn7ohkmyx1ww	_5PJ4GHIXNdUdXtohylKGQ	2009/11/22 18:47	28097	Daniel	319	Lucky's Cafe	777 Starkweather Ave	Cleveland	41.4773709	-81.6830501	Coffee & Tea, Restaurants, Desserts, Breakfast & Brunch, Food	Restaurants
zIL9WxxXgG8HBq3Z-w0eFw	drRa_LgNHNHn7ohkmyx1ww	_5PJ4GHIXNdUdXtohylKGQ	2009/11/22 18:47	28097	Daniel	319	Lucky's Cafe	777 Starkweather Ave	Cleveland	41.4773709	-81.6830501	Coffee & Tea, Restaurants, Desserts, Breakfast & Brunch, Food	Restaurants
MUXsGVeHzj1xGW9kMd1wNA	dt9IHwfuZs9D9LOH7gjNew	_5PJ4GHIXNdUdXtohylKGQ	2011/2/23 2:34	28239	P	319	Lucky's Cafe	777 Starkweather Ave	Cleveland	41.4773709	-81.6830501	Coffee & Tea, Restaurants, Desserts, Breakfast & Brunch, Food	Restaurants
C559CAWIfXQHtOojdW5e8A	EEI1wjfuZIFshDl1ue9N8w	_5PJ4GHIXNdUdXtohylKGQ	2014/8/17 23:13	29795	robert	319	Lucky's Cafe	777 Starkweather Ave	Cleveland	41.4773709	-81.6830501	Coffee & Tea, Restaurants, Desserts, Breakfast & Brunch, Food	Restaurants
qYXQZCN9lPEPfHcM0premQ	f9JpE5nU9fvOY_RFXpTwmg	_5PJ4GHIXNdUdXtohylKGQ	2012/8/18 15:04	32391	Meg	319	Lucky's Cafe	777 Starkweather Ave	Cleveland	41.4773709	-81.6830501	Coffee & Tea, Restaurants, Desserts, Breakfast & Brunch, Food	Restaurants
lwZG6MKjdazO8WInacuMcA	FNASVQChuhi28nR871PcdA	_5PJ4GHIXNdUdXtohylKGQ	2010/9/7 2:31	33617	Jessica	319	Lucky's Cafe	777 Starkweather Ave	Cleveland	41.4773709	-81.6830501	Coffee & Tea, Restaurants, Desserts, Breakfast & Brunch, Food	Restaurants
1UDqbHCrWMN5wqmCyvx2Sw	FSyrMp4pGdBd456MkCO8WQ	_5PJ4GHIXNdUdXtohylKGQ	2013/12/8 18:43	34156	Jen	319	Lucky's Cafe	777 Starkweather Ave	Cleveland	41.4773709	-81.6830501	Coffee & Tea, Restaurants, Desserts, Breakfast & Brunch, Food	Restaurants
b55gJHKKbysy9oRNm4dInA	f-ysez9SJSosLUON1BihWg	_5PJ4GHIXNdUdXtohylKGQ	2013/6/4 22:36	34696	Amy	319	Lucky's Cafe	777 Starkweather Ave	Cleveland	41.4773709	-81.6830501	Coffee & Tea, Restaurants, Desserts, Breakfast & Brunch, Food	Restaurants
WatyMCySrccZOOitTn56jA	FZargxHhi3KMO3AG0B4SHw	_5PJ4GHIXNdUdXtohylKGQ	2017/3/27 16:31	34731	Jen	319	Lucky's Cafe	777 Starkweather Ave	Cleveland	41.4773709	-81.6830501	Coffee & Tea, Restaurants, Desserts, Breakfast & Brunch, Food	Restaurants
x3YZNYyPJMo-ZTM6Hg9BXw	g1u9Ve1f5ud2HkjtZ8LasA	_5PJ4GHIXNdUdXtohylKGQ	2010/8/19 18:06	34924	Brian	319	Lucky's Cafe	777 Starkweather Ave	Cleveland	41.4773709	-81.6830501	Coffee & Tea, Restaurants, Desserts, Breakfast & Brunch, Food	Restaurants
OVGOdgV9bJQppsWYQtLeRQ	grK9V8BM5csZg8dMYyjJVw	_5PJ4GHIXNdUdXtohylKGQ	2015/8/10 19:56	37061	Lana	319	Lucky's Cafe	777 Starkweather Ave	Cleveland	41.4773709	-81.6830501	Coffee & Tea, Restaurants, Desserts, Breakfast & Brunch, Food	Restaurants
qXfAbtUnWhcn0z4vDSBOww	hqrO0l_MF7P9MuUtexj4Dg	_5PJ4GHIXNdUdXtohylKGQ	2011/11/12 22:51	39991	Marti	319	Lucky's Cafe	777 Starkweather Ave	Cleveland	41.4773709	-81.6830501	Coffee & Tea, Restaurants, Desserts, Breakfast & Brunch, Food	Restaurants
09dRWiGn7No86Qvy0HHUTA	hrel0o71Ilo2bIzc0o6xSg	_5PJ4GHIXNdUdXtohylKGQ	2014/6/21 21:43	40060	Nia	319	Lucky's Cafe	777 Starkweather Ave	Cleveland	41.4773709	-81.6830501	Coffee & Tea, Restaurants, Desserts, Breakfast & Brunch, Food	Restaurants
dwXUYy9PVMUEJ-xcdDgh9g	If1a8Q_Iw_ybQPBMunTJiQ	_5PJ4GHIXNdUdXtohylKGQ	2015/6/24 15:21	41906	NurseSusie	319	Lucky's Cafe	777 Starkweather Ave	Cleveland	41.4773709	-81.6830501	Coffee & Tea, Restaurants, Desserts, Breakfast & Brunch, Food	Restaurants
5KnFkN0RjvtEo6HOgBX7pw	iFGUVhypIzWNZfNeLH7itg	_5PJ4GHIXNdUdXtohylKGQ	2013/10/25 1:59	41935	Mike	319	Lucky's Cafe	777 Starkweather Ave	Cleveland	41.4773709	-81.6830501	Coffee & Tea, Restaurants, Desserts, Breakfast & Brunch, Food	Restaurants
PSiXGR8Jy82cOWd00jDKig	jj0t-2qLGl2g_odLBjxKOw	_5PJ4GHIXNdUdXtohylKGQ	2010/5/20 18:56	45271	Laurice	319	Lucky's Cafe	777 Starkweather Ave	Cleveland	41.4773709	-81.6830501	Coffee & Tea, Restaurants, Desserts, Breakfast & Brunch, Food	Restaurants
_3i9qX0fF9a4K0b0W7G3fQ	jY40_Phvc8NQM4zg-KAzPg	_5PJ4GHIXNdUdXtohylKGQ	2015/4/23 12:57	46703	Tina	319	Lucky's Cafe	777 Starkweather Ave	Cleveland	41.4773709	-81.6830501	Coffee & Tea, Restaurants, Desserts, Breakfast & Brunch, Food	Restaurants
eWObiyd7z34JU5uOLrwMVw	Kgxvv4DFWimTD3DlBhjbmw	_5PJ4GHIXNdUdXtohylKGQ	2010/10/17 21:23	48058	Habby	319	Lucky's Cafe	777 Starkweather Ave	Cleveland	41.4773709	-81.6830501	Coffee & Tea, Restaurants, Desserts, Breakfast & Brunch, Food	Restaurants
mD8NRzzH3y-h2KEMOi9ucA	mbHs-WureRKgXYMKAtt4LA	_5PJ4GHIXNdUdXtohylKGQ	2017/9/12 23:08	53598	Katie	319	Lucky's Cafe	777 Starkweather Ave	Cleveland	41.4773709	-81.6830501	Coffee & Tea, Restaurants, Desserts, Breakfast & Brunch, Food	Restaurants
omOUET5-7_clCUE4HywgZQ	mD_cvtWL70B056Q3JQl7ng	_5PJ4GHIXNdUdXtohylKGQ	2015/11/19 22:08	53742	Jessica	319	Lucky's Cafe	777 Starkweather Ave	Cleveland	41.4773709	-81.6830501	Coffee & Tea, Restaurants, Desserts, Breakfast & Brunch, Food	Restaurants
wU_iEyorE18vmv9nnN-Hbg	mdmFPUq98OtP8BQ4fCs8wA	_5PJ4GHIXNdUdXtohylKGQ	2015/3/10 12:38	53797	Vince	319	Lucky's Cafe	777 Starkweather Ave	Cleveland	41.4773709	-81.6830501	Coffee & Tea, Restaurants, Desserts, Breakfast & Brunch, Food	Restaurants
plnshfbUf5cOK1u8Qsn26A	Mq4F60BV390lgeNisisNvw	_5PJ4GHIXNdUdXtohylKGQ	2012/7/14 17:30	55003	Shannon	319	Lucky's Cafe	777 Starkweather Ave	Cleveland	41.4773709	-81.6830501	Coffee & Tea, Restaurants, Desserts, Breakfast & Brunch, Food	Restaurants
CRx54rsL8vfkxrAU8Jje6g	MY1tfeaDMMLHS9x-AxxS4g	_5PJ4GHIXNdUdXtohylKGQ	2012/6/30 12:41	55711	Anne	319	Lucky's Cafe	777 Starkweather Ave	Cleveland	41.4773709	-81.6830501	Coffee & Tea, Restaurants, Desserts, Breakfast & Brunch, Food	Restaurants
khChKsAXMzhGAFomUAnN7g	Na3FnrwMltjTDWN4JjeKIA	_5PJ4GHIXNdUdXtohylKGQ	2013/5/8 23:51	56446	Sara	319	Lucky's Cafe	777 Starkweather Ave	Cleveland	41.4773709	-81.6830501	Coffee & Tea, Restaurants, Desserts, Breakfast & Brunch, Food	Restaurants
TMoQbEILF6zwYo1DcMm2uw	NfU0zDaTMEQ4-X9dbQWd9A	_5PJ4GHIXNdUdXtohylKGQ	2010/10/11 4:34	56990	Cara	319	Lucky's Cafe	777 Starkweather Ave	Cleveland	41.4773709	-81.6830501	Coffee & Tea, Restaurants, Desserts, Breakfast & Brunch, Food	Restaurants
DOGVPRMrPFVEVvWknI456Q	NJqmAzerpbAIC0-VBclwgA	_5PJ4GHIXNdUdXtohylKGQ	2012/2/4 16:10	57342	Kim	319	Lucky's Cafe	777 Starkweather Ave	Cleveland	41.4773709	-81.6830501	Coffee & Tea, Restaurants, Desserts, Breakfast & Brunch, Food	Restaurants
6P6-3ZER2f_snSb0sL27ug	nXdQxFlBQbGOFmPTcW9vHQ	_5PJ4GHIXNdUdXtohylKGQ	2014/1/19 7:22	58713	Angie	319	Lucky's Cafe	777 Starkweather Ave	Cleveland	41.4773709	-81.6830501	Coffee & Tea, Restaurants, Desserts, Breakfast & Brunch, Food	Restaurants
_bOFtT7wKJF7PIMiKgQ2dg	p4B9briUig_o5I7WvFya1Q	_5PJ4GHIXNdUdXtohylKGQ	2018/8/17 19:54	62256	Beth	319	Lucky's Cafe	777 Starkweather Ave	Cleveland	41.4773709	-81.6830501	Coffee & Tea, Restaurants, Desserts, Breakfast & Brunch, Food	Restaurants
SyCrauFtoePaXHy4lVR0gw	pNvcz5tOmbpJRKVQT8wSBA	_5PJ4GHIXNdUdXtohylKGQ	2008/9/8 1:40	63825	Brad	319	Lucky's Cafe	777 Starkweather Ave	Cleveland	41.4773709	-81.6830501	Coffee & Tea, Restaurants, Desserts, Breakfast & Brunch, Food	Restaurants
wA_e_H7827bJVI3xRj_LEA	q0NdjtYqFvfDxSfY1ps4gw	_5PJ4GHIXNdUdXtohylKGQ	2011/7/3 6:33	65068	Kim	319	Lucky's Cafe	777 Starkweather Ave	Cleveland	41.4773709	-81.6830501	Coffee & Tea, Restaurants, Desserts, Breakfast & Brunch, Food	Restaurants
6pgeBBX0oiJKmmWcM6azDw	QaN-nccbLZPWzownQYgTVQ	_5PJ4GHIXNdUdXtohylKGQ	2016/9/11 18:00	65603	Bob	319	Lucky's Cafe	777 Starkweather Ave	Cleveland	41.4773709	-81.6830501	Coffee & Tea, Restaurants, Desserts, Breakfast & Brunch, Food	Restaurants
r7eZJ15GlHT_KK07nRoKYA	qlC607Cyp0Mj91vDFvkp3Q	_5PJ4GHIXNdUdXtohylKGQ	2011/7/7 13:35	66585	Nicole	319	Lucky's Cafe	777 Starkweather Ave	Cleveland	41.4773709	-81.6830501	Coffee & Tea, Restaurants, Desserts, Breakfast & Brunch, Food	Restaurants
WT04WUqG1tGS9Wg6bsQScw	QlxIjPkwrp7j6BtiQaiSDg	_5PJ4GHIXNdUdXtohylKGQ	2018/10/4 3:04	66656	Bryan	319	Lucky's Cafe	777 Starkweather Ave	Cleveland	41.4773709	-81.6830501	Coffee & Tea, Restaurants, Desserts, Breakfast & Brunch, Food	Restaurants
WLKSBmElwrseNp5aZ0zWFA	rNhie1hm2n1Ay1Bw4yt8mQ	_5PJ4GHIXNdUdXtohylKGQ	2017/1/8 14:14	69847	Alyssa	319	Lucky's Cafe	777 Starkweather Ave	Cleveland	41.4773709	-81.6830501	Coffee & Tea, Restaurants, Desserts, Breakfast & Brunch, Food	Restaurants
I6vw6BcR7pYPDTqx013M_w	RQLoA7Z_M5T8iYnsFHwzYg	_5PJ4GHIXNdUdXtohylKGQ	2015/3/9 18:39	70113	Kate	319	Lucky's Cafe	777 Starkweather Ave	Cleveland	41.4773709	-81.6830501	Coffee & Tea, Restaurants, Desserts, Breakfast & Brunch, Food	Restaurants
4UPfM0p8_xRTTuVmPnEc-w	SaSXRzjHx3SMTNnW90PetA	_5PJ4GHIXNdUdXtohylKGQ	2013/9/19 20:27	71595	Yuan	319	Lucky's Cafe	777 Starkweather Ave	Cleveland	41.4773709	-81.6830501	Coffee & Tea, Restaurants, Desserts, Breakfast & Brunch, Food	Restaurants
wzImaos3gDnuYic6kAIViw	sBa-YOrYCNlURx7U2PbbZw	_5PJ4GHIXNdUdXtohylKGQ	2012/5/30 17:16	71632	Dave	319	Lucky's Cafe	777 Starkweather Ave	Cleveland	41.4773709	-81.6830501	Coffee & Tea, Restaurants, Desserts, Breakfast & Brunch, Food	Restaurants
P9-m_QhvJGkgaJl5VnKxlw	sn3CEIhUj9o6lvtbr0yoBg	_5PJ4GHIXNdUdXtohylKGQ	2018/1/22 18:37	72756	Holly	319	Lucky's Cafe	777 Starkweather Ave	Cleveland	41.4773709	-81.6830501	Coffee & Tea, Restaurants, Desserts, Breakfast & Brunch, Food	Restaurants
ARbCMkPp_Iby5rKVaL3Jjg	SuukWNKBnjVWy-5YyjmtvA	_5PJ4GHIXNdUdXtohylKGQ	2016/12/25 2:03	73542	Dani	319	Lucky's Cafe	777 Starkweather Ave	Cleveland	41.4773709	-81.6830501	Coffee & Tea, Restaurants, Desserts, Breakfast & Brunch, Food	Restaurants
VBq5lhTO5UuMRsiuESMbvw	TiPH2ZwSX53uK7IvFSHVYg	_5PJ4GHIXNdUdXtohylKGQ	2013/12/8 7:56	75426	Lily	319	Lucky's Cafe	777 Starkweather Ave	Cleveland	41.4773709	-81.6830501	Coffee & Tea, Restaurants, Desserts, Breakfast & Brunch, Food	Restaurants
_AHY5OMGGOfbrudSIrwbKw	u3ZPMVVEzneq8x856WksJQ	_5PJ4GHIXNdUdXtohylKGQ	2017/4/6 1:54	77283	Lauren	319	Lucky's Cafe	777 Starkweather Ave	Cleveland	41.4773709	-81.6830501	Coffee & Tea, Restaurants, Desserts, Breakfast & Brunch, Food	Restaurants
m11iJ9oGsp9EKpr1ReSTdg	Ud84zWTQaim0Tj6QTYjlJw	_5PJ4GHIXNdUdXtohylKGQ	2016/3/25 16:20	77889	Steve	319	Lucky's Cafe	777 Starkweather Ave	Cleveland	41.4773709	-81.6830501	Coffee & Tea, Restaurants, Desserts, Breakfast & Brunch, Food	Restaurants
exStIW1pGPotvsSCpoogZQ	uDwnuU_ZccDOJyI5AzjLQQ	_5PJ4GHIXNdUdXtohylKGQ	2012/3/3 15:41	77960	Dee	319	Lucky's Cafe	777 Starkweather Ave	Cleveland	41.4773709	-81.6830501	Coffee & Tea, Restaurants, Desserts, Breakfast & Brunch, Food	Restaurants
3tHvtlvRjQhz-Gipf9oCug	VAExcxlYFVzCgLuPmertmw	_5PJ4GHIXNdUdXtohylKGQ	2010/3/28 19:11	80634	Jennifer	319	Lucky's Cafe	777 Starkweather Ave	Cleveland	41.4773709	-81.6830501	Coffee & Tea, Restaurants, Desserts, Breakfast & Brunch, Food	Restaurants
DUYBwz1rksRZHhvMKhCNhA	wf1GqnKQuvH-V3QN80UOOQ	_5PJ4GHIXNdUdXtohylKGQ	2018/6/1 21:19	83998	Tana	319	Lucky's Cafe	777 Starkweather Ave	Cleveland	41.4773709	-81.6830501	Coffee & Tea, Restaurants, Desserts, Breakfast & Brunch, Food	Restaurants
7rcwl74RMFBkGCvVDEv2fw	WkG9phTuWbhAC0z4354mrg	_5PJ4GHIXNdUdXtohylKGQ	2012/5/29 14:15	84475	Yukie	319	Lucky's Cafe	777 Starkweather Ave	Cleveland	41.4773709	-81.6830501	Coffee & Tea, Restaurants, Desserts, Breakfast & Brunch, Food	Restaurants
E7rjhxnqMyIHBackfE9aXQ	wM7HTh-ixzNpZfTvFZmbuw	_5PJ4GHIXNdUdXtohylKGQ	2008/12/6 14:26	84637	Samantha	319	Lucky's Cafe	777 Starkweather Ave	Cleveland	41.4773709	-81.6830501	Coffee & Tea, Restaurants, Desserts, Breakfast & Brunch, Food	Restaurants
ie77ZhBGaHzLQ8RbIVAM9g	Xjyowsr1-VqV3t7lHfrJoQ	_5PJ4GHIXNdUdXtohylKGQ	2014/6/20 22:36	87426	Brooke	319	Lucky's Cafe	777 Starkweather Ave	Cleveland	41.4773709	-81.6830501	Coffee & Tea, Restaurants, Desserts, Breakfast & Brunch, Food	Restaurants
4mTza-e0x3agc_TzWi8CFA	XOHtyTIc4sh3p3i-ZCnv1g	_5PJ4GHIXNdUdXtohylKGQ	2011/10/27 16:04	87845	Liz	319	Lucky's Cafe	777 Starkweather Ave	Cleveland	41.4773709	-81.6830501	Coffee & Tea, Restaurants, Desserts, Breakfast & Brunch, Food	Restaurants
bVUJ52topVn1R4tceY_pEg	ygdrVJvN1sQYeTwNva-H-A	_5PJ4GHIXNdUdXtohylKGQ	2013/8/6 16:28	90095	Julia	319	Lucky's Cafe	777 Starkweather Ave	Cleveland	41.4773709	-81.6830501	Coffee & Tea, Restaurants, Desserts, Breakfast & Brunch, Food	Restaurants
11HXb5OlkRUa0sTbEOgUJw	ymtx4ZgqpdWcWXbDBy0EeA	_5PJ4GHIXNdUdXtohylKGQ	2011/1/17 23:34	90720	Lisa	319	Lucky's Cafe	777 Starkweather Ave	Cleveland	41.4773709	-81.6830501	Coffee & Tea, Restaurants, Desserts, Breakfast & Brunch, Food	Restaurants
nUx-XFbvT7cBBiyAFCb2rQ	yQo3_HxIz6gS1y-INKaY9Q	_5PJ4GHIXNdUdXtohylKGQ	2014/5/29 14:35	91086	Shayla	319	Lucky's Cafe	777 Starkweather Ave	Cleveland	41.4773709	-81.6830501	Coffee & Tea, Restaurants, Desserts, Breakfast & Brunch, Food	Restaurants
93HzlNmKu0hijHcj-BWsWQ	Ytjon2aVUm09CMdfGJxZYg	_5PJ4GHIXNdUdXtohylKGQ	2009/10/29 15:31	91367	Rachel	319	Lucky's Cafe	777 Starkweather Ave	Cleveland	41.4773709	-81.6830501	Coffee & Tea, Restaurants, Desserts, Breakfast & Brunch, Food	Restaurants
2DAWJsAlhJzIlTW5hQB3UA	_1SKSmLqpHBqWh09DxQMfw	_5S7EhbqW5_YoxuPTrfnuQ	2009/12/19 7:21	52	A.J.	323	Lemongrass Thai Fusion-Square One	100 City Centre Drive	Mississauga	43.5930411	-79.642797	Canadian (New), Restaurants	Restaurants
uqvb_rc9gqDQpyqvsgpEoQ	oIHhfloe5VQamDFDB2dr1Q	_5S7EhbqW5_YoxuPTrfnuQ	2011/5/15 13:59	60341	RJ	323	Lemongrass Thai Fusion-Square One	100 City Centre Drive	Mississauga	43.5930411	-79.642797	Canadian (New), Restaurants	Restaurants
57Ix_kiZpo1L9Qa_vSbzgw	oUpHoGrmKveCSv1iPMQFZA	_5S7EhbqW5_YoxuPTrfnuQ	2012/5/17 23:02	61502	Key lime	323	Lemongrass Thai Fusion-Square One	100 City Centre Drive	Mississauga	43.5930411	-79.642797	Canadian (New), Restaurants	Restaurants
bBIazYU1I7Q5gh2hle7Aeg	4F8des8bSJ4R41DwgDBq8Q	_5UX8NPAjECLrNP-aTayBw	2017/6/30 1:32	8065	Taylor	328	Lunchbox Records	825 Central Ave	Charlotte	35.2218665	-80.8233973	Books, Mags, Music & Video, Vinyl Records, Music & DVDs, Shopping	Shopping
Gtd5IrUDtEHzKMTPU8zLfA	62GNFh5FySkA3MbrQmnqvg	_5UX8NPAjECLrNP-aTayBw	2011/4/21 11:12	10828	Chad	328	Lunchbox Records	825 Central Ave	Charlotte	35.2218665	-80.8233973	Books, Mags, Music & Video, Vinyl Records, Music & DVDs, Shopping	Shopping
9KXkQZ92VrFVxVsprq3zjg	9UofvnzBdr8aOviPwNf9uQ	_5UX8NPAjECLrNP-aTayBw	2015/10/2 16:22	16494	Tim	328	Lunchbox Records	825 Central Ave	Charlotte	35.2218665	-80.8233973	Books, Mags, Music & Video, Vinyl Records, Music & DVDs, Shopping	Shopping
h24NB_uorKGujUlZoo4mhw	AvC5XQAElcGAAn_Wr5auEg	_5UX8NPAjECLrNP-aTayBw	2012/11/14 14:24	19338	Benjamin	328	Lunchbox Records	825 Central Ave	Charlotte	35.2218665	-80.8233973	Books, Mags, Music & Video, Vinyl Records, Music & DVDs, Shopping	Shopping
z_zTfGqwG2yqv7r-QAmnBA	c3_AdjAlMy4EJYQhuXADgA	_5UX8NPAjECLrNP-aTayBw	2007/12/30 18:24	22991	Jason	328	Lunchbox Records	825 Central Ave	Charlotte	35.2218665	-80.8233973	Books, Mags, Music & Video, Vinyl Records, Music & DVDs, Shopping	Shopping
z_zTfGqwG2yqv7r-QAmnBA	c3_AdjAlMy4EJYQhuXADgA	_5UX8NPAjECLrNP-aTayBw	2007/12/30 18:24	22991	Jason	328	Lunchbox Records	825 Central Ave	Charlotte	35.2218665	-80.8233973	Books, Mags, Music & Video, Vinyl Records, Music & DVDs, Shopping	Shopping
T3CaDzVemBwP99HbZHs1pg	CO2CACKXD6YcbQIu8mZzJA	_5UX8NPAjECLrNP-aTayBw	2016/4/13 14:18	24690	Rich	328	Lunchbox Records	825 Central Ave	Charlotte	35.2218665	-80.8233973	Books, Mags, Music & Video, Vinyl Records, Music & DVDs, Shopping	Shopping
MXqnvREgMeMhLN_Ef4hhiw	exEElE4pG-ZwoCMwoYddeg	_5UX8NPAjECLrNP-aTayBw	2011/8/14 16:05	31581	Angie	328	Lunchbox Records	825 Central Ave	Charlotte	35.2218665	-80.8233973	Books, Mags, Music & Video, Vinyl Records, Music & DVDs, Shopping	Shopping
lyuMtX0HicZe5wy8z3MxjA	f0qEymevJ73S4mTt74ORBw	_5UX8NPAjECLrNP-aTayBw	2017/12/9 1:26	31928	Anders	328	Lunchbox Records	825 Central Ave	Charlotte	35.2218665	-80.8233973	Books, Mags, Music & Video, Vinyl Records, Music & DVDs, Shopping	Shopping
egXidWlLbOii2sUH5ew8SQ	JHxn6G7F6qGtDWIQdS669g	_5UX8NPAjECLrNP-aTayBw	2011/4/26 19:01	45162	Andrew	328	Lunchbox Records	825 Central Ave	Charlotte	35.2218665	-80.8233973	Books, Mags, Music & Video, Vinyl Records, Music & DVDs, Shopping	Shopping
dgNnNDtSqo_TjdSejbDxMw	lXjdCV2wAeNiz4DpCPZOOg	_5UX8NPAjECLrNP-aTayBw	2017/7/30 20:41	52666	Anne	328	Lunchbox Records	825 Central Ave	Charlotte	35.2218665	-80.8233973	Books, Mags, Music & Video, Vinyl Records, Music & DVDs, Shopping	Shopping
eNvrvVk5Y3_6jWsXWzQWYQ	m74Y1rKAWoz_HvHRCEVbbw	_5UX8NPAjECLrNP-aTayBw	2011/4/1 1:51	53322	Lindsay	328	Lunchbox Records	825 Central Ave	Charlotte	35.2218665	-80.8233973	Books, Mags, Music & Video, Vinyl Records, Music & DVDs, Shopping	Shopping
7Lz3A9JpODMQlzpmDXI1IA	My7KcXpU_eC6oy1EhxFeDA	_5UX8NPAjECLrNP-aTayBw	2018/9/5 14:13	55721	Scott	328	Lunchbox Records	825 Central Ave	Charlotte	35.2218665	-80.8233973	Books, Mags, Music & Video, Vinyl Records, Music & DVDs, Shopping	Shopping
g0WRLxyf0g_yLpuXjevTBQ	obOY1FUYWS5kXwRIkI68Zg	_5UX8NPAjECLrNP-aTayBw	2013/12/8 4:17	59660	Tracy	328	Lunchbox Records	825 Central Ave	Charlotte	35.2218665	-80.8233973	Books, Mags, Music & Video, Vinyl Records, Music & DVDs, Shopping	Shopping
Sp1-RRGafFZ2hCup1Y3MJw	Ov4-VcFDZz2G0NYxzRn6Ww	_5UX8NPAjECLrNP-aTayBw	2016/4/11 13:06	61542	Franklin	328	Lunchbox Records	825 Central Ave	Charlotte	35.2218665	-80.8233973	Books, Mags, Music & Video, Vinyl Records, Music & DVDs, Shopping	Shopping
pdKaC7-jk4sGmAspY3RCag	RI9lWIpc_coYfwS2nN7rFg	_5UX8NPAjECLrNP-aTayBw	2016/8/26 19:56	69372	Missy	328	Lunchbox Records	825 Central Ave	Charlotte	35.2218665	-80.8233973	Books, Mags, Music & Video, Vinyl Records, Music & DVDs, Shopping	Shopping
u-g-cVSdbMltv1txR4L4QQ	tw3OYVmWMzL7cXaxGoLe3g	_5UX8NPAjECLrNP-aTayBw	2013/4/15 11:18	76703	Kurt	328	Lunchbox Records	825 Central Ave	Charlotte	35.2218665	-80.8233973	Books, Mags, Music & Video, Vinyl Records, Music & DVDs, Shopping	Shopping
bVjos_tRirE7yJMlNAUDSA	TyA_1wJ_irey_D46gfdppg	_5UX8NPAjECLrNP-aTayBw	2017/1/22 0:16	76889	Maricel	328	Lunchbox Records	825 Central Ave	Charlotte	35.2218665	-80.8233973	Books, Mags, Music & Video, Vinyl Records, Music & DVDs, Shopping	Shopping
kqrBc321oTcA8eM0w68lNw	uQ_74SveJ218NLHGUZn2bg	_5UX8NPAjECLrNP-aTayBw	2015/5/15 21:22	79141	Lia	328	Lunchbox Records	825 Central Ave	Charlotte	35.2218665	-80.8233973	Books, Mags, Music & Video, Vinyl Records, Music & DVDs, Shopping	Shopping
8nvt9QZ_RNatJ2QgdtMygA	uy4oHzC_4zqEAn95Kv27Ag	_5UX8NPAjECLrNP-aTayBw	2015/11/19 3:27	79918	Virginia	328	Lunchbox Records	825 Central Ave	Charlotte	35.2218665	-80.8233973	Books, Mags, Music & Video, Vinyl Records, Music & DVDs, Shopping	Shopping
iOUS5OvpcBJJLcE4bsb94w	whqfWVBj4x5EDboIVDOymQ	_5UX8NPAjECLrNP-aTayBw	2009/8/22 13:58	84224	Julia	328	Lunchbox Records	825 Central Ave	Charlotte	35.2218665	-80.8233973	Books, Mags, Music & Video, Vinyl Records, Music & DVDs, Shopping	Shopping
UIxLrEhSGZQ4AKM44zesUw	0tvCcnfJnSs55iB6mqPk3w	_5YnAQRM1fJjKP8IenNKEA	2011/2/26 2:08	2660	Daniel	339	Starbucks	2295 N. Green Valley Parkway	Henderson	36.056226	-115.084598	Food, Coffee & Tea	Restaurants
wu9a3JNFvbMlrfKnCScWwA	1KQi8Ymatd4ySAd4fhSfaw	_5YnAQRM1fJjKP8IenNKEA	2015/12/8 4:14	3739	Analisa	339	Starbucks	2295 N. Green Valley Parkway	Henderson	36.056226	-115.084598	Food, Coffee & Tea	Restaurants
FQYlM7prk5iQFAT2IrdX_Q	74sdrfg2SFhH3kAslZjjrg	_5YnAQRM1fJjKP8IenNKEA	2016/3/2 18:48	12427	Aurora	339	Starbucks	2295 N. Green Valley Parkway	Henderson	36.056226	-115.084598	Food, Coffee & Tea	Restaurants
CV5wY8P4Jla-TB5-fCNQAg	DoRCeCcJbrsM2BiAKj3trA	_5YnAQRM1fJjKP8IenNKEA	2016/1/21 4:52	27811	April	339	Starbucks	2295 N. Green Valley Parkway	Henderson	36.056226	-115.084598	Food, Coffee & Tea	Restaurants
4YkMkD1L9XP6RxovP5fohg	iN9ussjAnJ1CPfgjCkZwTg	_5YnAQRM1fJjKP8IenNKEA	2015/12/26 22:54	42675	Sir-Elton	339	Starbucks	2295 N. Green Valley Parkway	Henderson	36.056226	-115.084598	Food, Coffee & Tea	Restaurants
LlIPTUztVpf-sZzToQ3hQA	oG9VFtr_ye8v2tDnS3NOYw	_5YnAQRM1fJjKP8IenNKEA	2016/3/24 18:12	60088	Kendall	339	Starbucks	2295 N. Green Valley Parkway	Henderson	36.056226	-115.084598	Food, Coffee & Tea	Restaurants
wTNH4dTQQW8Dgr72dy-Jfg	yE9oTlNu96YYH2Zj4EA1Qg	_5YnAQRM1fJjKP8IenNKEA	2015/12/8 17:30	89899	Leah	339	Starbucks	2295 N. Green Valley Parkway	Henderson	36.056226	-115.084598	Food, Coffee & Tea	Restaurants
TpAcYzpzHOi-1ykfKwaP7w	yU6NK_18CmCtHB7OetPkoQ	_5YnAQRM1fJjKP8IenNKEA	2017/3/19 13:48	91428	Taylor	339	Starbucks	2295 N. Green Valley Parkway	Henderson	36.056226	-115.084598	Food, Coffee & Tea	Restaurants
CNgd3AbEQL0mhRy6aZUsHA	CWwIBuK3VMtKrk_OlnWZkA	_5ypSxIffiJgmZW60a6bmg	2018/8/23 22:09	25569	Rainier	340	DIPPED	160 Baldwin Street	Toronto	43.65486072	-79.39999819	Bakeries, Donuts, Food	Restaurants
x5mkoatUQmDzjc0tLNbujw	F28Opy8me1ZaAhc-wjPAyQ	_5ypSxIffiJgmZW60a6bmg	2018/9/9 22:22	32000	Jacqueline	340	DIPPED	160 Baldwin Street	Toronto	43.65486072	-79.39999819	Bakeries, Donuts, Food	Restaurants
tz9bIijFgItHN6kC4c3F7w	oerw70Uc1dQl8t-86fOUsg	_5ypSxIffiJgmZW60a6bmg	2018/8/24 18:31	59949	Eric	340	DIPPED	160 Baldwin Street	Toronto	43.65486072	-79.39999819	Bakeries, Donuts, Food	Restaurants
JwxLoAON2SJHZaDtbZaP4w	CFB9glegliFCT7dJxdLNsA	_6agShdUe17ftw_xHo26IA	2018/7/1 19:39	23819	Jawad	347	Poulet BronzÃÂÃÂÃÂÃÂÃÂÃÂÃÂÃÂÃÂÃÂÃÂÃÂÃÂÃÂÃÂÃÂÃÂÃÂÃÂÃÂÃÂÃÂÃÂÃÂÃÂÃÂÃÂÃÂÃÂÃÂÃÂÃÂÃÂÃÂÃÂÃÂÃÂÃÂÃÂÃÂÃÂÃÂÃÂÃÂÃÂÃÂÃÂÃÂÃÂÃÂÃÂÃÂÃÂÃÂÃÂÃÂÃÂÃÂÃÂÃÂÃÂÃÂÃÂÃÂ©	1622 Avenue Lincoln	Montral	45.4958228	-73.5805705	Fast Food, Chicken Wings, Halal, Restaurants	Restaurants
T7ZtLfG0VrLKBoqPivi4nw	RLVPlmjFKhVqgELaTyjo-Q	_6agShdUe17ftw_xHo26IA	2013/9/16 23:04	69728	Zeke	347	Poulet BronzÃÂÃÂÃÂÃÂÃÂÃÂÃÂÃÂÃÂÃÂÃÂÃÂÃÂÃÂÃÂÃÂÃÂÃÂÃÂÃÂÃÂÃÂÃÂÃÂÃÂÃÂÃÂÃÂÃÂÃÂÃÂÃÂÃÂÃÂÃÂÃÂÃÂÃÂÃÂÃÂÃÂÃÂÃÂÃÂÃÂÃÂÃÂÃÂÃÂÃÂÃÂÃÂÃÂÃÂÃÂÃÂÃÂÃÂÃÂÃÂÃÂÃÂÃÂÃÂ©	1622 Avenue Lincoln	Montral	45.4958228	-73.5805705	Fast Food, Chicken Wings, Halal, Restaurants	Restaurants
YZ3f8sSUmKpEP0GJ9s3UZQ	uwiuxb63sGkjJYFQ9OeFdA	_6agShdUe17ftw_xHo26IA	2016/12/14 1:10	79779	Aaron	347	Poulet BronzÃÂÃÂÃÂÃÂÃÂÃÂÃÂÃÂÃÂÃÂÃÂÃÂÃÂÃÂÃÂÃÂÃÂÃÂÃÂÃÂÃÂÃÂÃÂÃÂÃÂÃÂÃÂÃÂÃÂÃÂÃÂÃÂÃÂÃÂÃÂÃÂÃÂÃÂÃÂÃÂÃÂÃÂÃÂÃÂÃÂÃÂÃÂÃÂÃÂÃÂÃÂÃÂÃÂÃÂÃÂÃÂÃÂÃÂÃÂÃÂÃÂÃÂÃÂÃÂ©	1622 Avenue Lincoln	Montral	45.4958228	-73.5805705	Fast Food, Chicken Wings, Halal, Restaurants	Restaurants
YZ3f8sSUmKpEP0GJ9s3UZQ	uwiuxb63sGkjJYFQ9OeFdA	_6agShdUe17ftw_xHo26IA	2016/12/14 1:10	79779	Aaron	347	Poulet BronzÃÂÃÂÃÂÃÂÃÂÃÂÃÂÃÂÃÂÃÂÃÂÃÂÃÂÃÂÃÂÃÂÃÂÃÂÃÂÃÂÃÂÃÂÃÂÃÂÃÂÃÂÃÂÃÂÃÂÃÂÃÂÃÂÃÂÃÂÃÂÃÂÃÂÃÂÃÂÃÂÃÂÃÂÃÂÃÂÃÂÃÂÃÂÃÂÃÂÃÂÃÂÃÂÃÂÃÂÃÂÃÂÃÂÃÂÃÂÃÂÃÂÃÂÃÂÃÂ©	1622 Avenue Lincoln	Montral	45.4958228	-73.5805705	Fast Food, Chicken Wings, Halal, Restaurants	Restaurants
Naa5RItLJCfEVgCP1W_MTA	wffnrXJoLppOlvNOZKU70A	_6agShdUe17ftw_xHo26IA	2017/4/7 4:27	84025	Tamara	347	Poulet BronzÃÂÃÂÃÂÃÂÃÂÃÂÃÂÃÂÃÂÃÂÃÂÃÂÃÂÃÂÃÂÃÂÃÂÃÂÃÂÃÂÃÂÃÂÃÂÃÂÃÂÃÂÃÂÃÂÃÂÃÂÃÂÃÂÃÂÃÂÃÂÃÂÃÂÃÂÃÂÃÂÃÂÃÂÃÂÃÂÃÂÃÂÃÂÃÂÃÂÃÂÃÂÃÂÃÂÃÂÃÂÃÂÃÂÃÂÃÂÃÂÃÂÃÂÃÂÃÂ©	1622 Avenue Lincoln	Montral	45.4958228	-73.5805705	Fast Food, Chicken Wings, Halal, Restaurants	Restaurants
hJ4VaO2qIYYhcc9shmpPuA	w-gL6px0iCRb8lJcEFXzlA	_6agShdUe17ftw_xHo26IA	2017/2/3 12:54	84114	Tamim	347	Poulet BronzÃÂÃÂÃÂÃÂÃÂÃÂÃÂÃÂÃÂÃÂÃÂÃÂÃÂÃÂÃÂÃÂÃÂÃÂÃÂÃÂÃÂÃÂÃÂÃÂÃÂÃÂÃÂÃÂÃÂÃÂÃÂÃÂÃÂÃÂÃÂÃÂÃÂÃÂÃÂÃÂÃÂÃÂÃÂÃÂÃÂÃÂÃÂÃÂÃÂÃÂÃÂÃÂÃÂÃÂÃÂÃÂÃÂÃÂÃÂÃÂÃÂÃÂÃÂÃÂ©	1622 Avenue Lincoln	Montral	45.4958228	-73.5805705	Fast Food, Chicken Wings, Halal, Restaurants	Restaurants
BSU9D2CDtqj4epGebzmo2Q	4cBPypXwBNlJ5hF3gs8lNQ	_6Brh4UGrsnakkBKT1H_Qw	2016/9/7 13:59	7919	Ryan	349	Beerhead Bar & Eatery	1156 W 11th St	Cleveland	41.4995023	-81.70530547	Nightlife, Sandwiches, Beer Bar, Restaurants, Beer, Wine & Spirits, Bars, Beer Gardens, American (Traditional), Food	Nightlife
8A29PC8v_3fWNGofWWe6JA	4HSVxYMth2JFwZRxZZY_zA	_6Brh4UGrsnakkBKT1H_Qw	2016/3/15 18:14	8189	Marissa	349	Beerhead Bar & Eatery	1156 W 11th St	Cleveland	41.4995023	-81.70530547	Nightlife, Sandwiches, Beer Bar, Restaurants, Beer, Wine & Spirits, Bars, Beer Gardens, American (Traditional), Food	Nightlife
C-zilbheufQ780-vGq0Oug	4Ntk0_HjhKtu7qXS8M8OGQ	_6Brh4UGrsnakkBKT1H_Qw	2016/11/15 19:02	8483	Amy	349	Beerhead Bar & Eatery	1156 W 11th St	Cleveland	41.4995023	-81.70530547	Nightlife, Sandwiches, Beer Bar, Restaurants, Beer, Wine & Spirits, Bars, Beer Gardens, American (Traditional), Food	Nightlife
fNyDs5HAPo_SKxHM0uDGvQ	83cecJaBXy679ONpG7qFhg	_6Brh4UGrsnakkBKT1H_Qw	2017/3/11 4:55	13901	T.J.	349	Beerhead Bar & Eatery	1156 W 11th St	Cleveland	41.4995023	-81.70530547	Nightlife, Sandwiches, Beer Bar, Restaurants, Beer, Wine & Spirits, Bars, Beer Gardens, American (Traditional), Food	Nightlife
aMC2D_3O24tyudGYr5vi1Q	bWoIe5ehjIxOMeElNzXShQ	_6Brh4UGrsnakkBKT1H_Qw	2017/11/8 13:47	22440	Alicia	349	Beerhead Bar & Eatery	1156 W 11th St	Cleveland	41.4995023	-81.70530547	Nightlife, Sandwiches, Beer Bar, Restaurants, Beer, Wine & Spirits, Bars, Beer Gardens, American (Traditional), Food	Nightlife
fzgxNktFLfB9oblTPR0JFA	byxOGvgvNlMK9Hux4VJ-Qg	_6Brh4UGrsnakkBKT1H_Qw	2017/5/26 22:12	22669	Marcus	349	Beerhead Bar & Eatery	1156 W 11th St	Cleveland	41.4995023	-81.70530547	Nightlife, Sandwiches, Beer Bar, Restaurants, Beer, Wine & Spirits, Bars, Beer Gardens, American (Traditional), Food	Nightlife
UJazblg7sIDFKjit6OtXow	DP-aDu4xORUonnRl97dteg	_6Brh4UGrsnakkBKT1H_Qw	2018/5/11 19:47	27857	Patrick	349	Beerhead Bar & Eatery	1156 W 11th St	Cleveland	41.4995023	-81.70530547	Nightlife, Sandwiches, Beer Bar, Restaurants, Beer, Wine & Spirits, Bars, Beer Gardens, American (Traditional), Food	Nightlife
11w6y5e9waDt3srfhkDGUg	ILk5Y4wPNW-7y0_As-xI6A	_6Brh4UGrsnakkBKT1H_Qw	2015/11/22 12:47	42521	Regina	349	Beerhead Bar & Eatery	1156 W 11th St	Cleveland	41.4995023	-81.70530547	Nightlife, Sandwiches, Beer Bar, Restaurants, Beer, Wine & Spirits, Bars, Beer Gardens, American (Traditional), Food	Nightlife
oL0BJ52agwrUx65QdCCB2A	NaWSRaSwF8moJVT19tlZbg	_6Brh4UGrsnakkBKT1H_Qw	2017/2/6 0:50	56546	Jessica	349	Beerhead Bar & Eatery	1156 W 11th St	Cleveland	41.4995023	-81.70530547	Nightlife, Sandwiches, Beer Bar, Restaurants, Beer, Wine & Spirits, Bars, Beer Gardens, American (Traditional), Food	Nightlife
8beOxihJm0AzyPldzakJ4Q	RylA6VZUTRuMGBu4nHKbCw	_6Brh4UGrsnakkBKT1H_Qw	2016/7/12 18:41	70890	Ben	349	Beerhead Bar & Eatery	1156 W 11th St	Cleveland	41.4995023	-81.70530547	Nightlife, Sandwiches, Beer Bar, Restaurants, Beer, Wine & Spirits, Bars, Beer Gardens, American (Traditional), Food	Nightlife
hR0FlKe-Lo1PJHAf93EWuw	sBQnwE7tTiURm6RKamqWyA	_6Brh4UGrsnakkBKT1H_Qw	2017/2/21 12:36	71683	Ross	349	Beerhead Bar & Eatery	1156 W 11th St	Cleveland	41.4995023	-81.70530547	Nightlife, Sandwiches, Beer Bar, Restaurants, Beer, Wine & Spirits, Bars, Beer Gardens, American (Traditional), Food	Nightlife
fEDXJbOlVvoAtVmpWUYKhA	tQb3Os_ph9glJqGIW-PdHA	_6Brh4UGrsnakkBKT1H_Qw	2017/5/7 15:19	76152	Laura	349	Beerhead Bar & Eatery	1156 W 11th St	Cleveland	41.4995023	-81.70530547	Nightlife, Sandwiches, Beer Bar, Restaurants, Beer, Wine & Spirits, Bars, Beer Gardens, American (Traditional), Food	Nightlife
0fDd2FjJRwO4dmLVdsJOkA	u3ZPMVVEzneq8x856WksJQ	_6Brh4UGrsnakkBKT1H_Qw	2016/8/19 12:46	77283	Lauren	349	Beerhead Bar & Eatery	1156 W 11th St	Cleveland	41.4995023	-81.70530547	Nightlife, Sandwiches, Beer Bar, Restaurants, Beer, Wine & Spirits, Bars, Beer Gardens, American (Traditional), Food	Nightlife
J7-dQhvUCDwC6CS9FZpD9g	wNnkBAPmyZMETAmwYbKZUQ	_6Brh4UGrsnakkBKT1H_Qw	2016/2/12 3:14	84769	Mike	349	Beerhead Bar & Eatery	1156 W 11th St	Cleveland	41.4995023	-81.70530547	Nightlife, Sandwiches, Beer Bar, Restaurants, Beer, Wine & Spirits, Bars, Beer Gardens, American (Traditional), Food	Nightlife
lEv6GvPF7QNTH2i0i-L_5g	fmzIm7RxEdii5Jz44PtO7g	_6C-yZCmIyOmPESJbwyaSQ	2017/6/7 17:34	33598	Arlene	351	Gluten Free Goat Bakery	4905 Penn Ave	Pittsburgh	40.46542881	-79.94505395	Food, Restaurants, Bakeries, Gluten-Free, Vegan	Restaurants
GeOt7e15OPyfeRttTPu3LQ	IeLXe2mcn83C4eI0rxeoBA	_6C-yZCmIyOmPESJbwyaSQ	2017/10/24 13:36	41853	Kudzai	351	Gluten Free Goat Bakery	4905 Penn Ave	Pittsburgh	40.46542881	-79.94505395	Food, Restaurants, Bakeries, Gluten-Free, Vegan	Restaurants
01krGnJZHc57gNflGubjsg	Jrr9reObcbJ6U7ywKRmp6w	_6C-yZCmIyOmPESJbwyaSQ	2018/7/29 20:31	46135	Anqi	351	Gluten Free Goat Bakery	4905 Penn Ave	Pittsburgh	40.46542881	-79.94505395	Food, Restaurants, Bakeries, Gluten-Free, Vegan	Restaurants
rXS5kFAzRb2SaKoiH8Xq8Q	mc58_eNTdOPwdlJKj_ZVGw	_6C-yZCmIyOmPESJbwyaSQ	2017/7/2 15:59	53664	Nathan	351	Gluten Free Goat Bakery	4905 Penn Ave	Pittsburgh	40.46542881	-79.94505395	Food, Restaurants, Bakeries, Gluten-Free, Vegan	Restaurants
1-pTxp7OOoZ0klWIYPxLMg	RFXdqe9P56RI1vW3BhHn6g	_6C-yZCmIyOmPESJbwyaSQ	2016/6/27 14:15	69162	Ryann	351	Gluten Free Goat Bakery	4905 Penn Ave	Pittsburgh	40.46542881	-79.94505395	Food, Restaurants, Bakeries, Gluten-Free, Vegan	Restaurants
0r6l6xnvGJGOHVBwbGtM2w	uPPU0Y2Eu44Av4zqexGaGg	_6C-yZCmIyOmPESJbwyaSQ	2017/2/15 17:48	79102	Amelia	351	Gluten Free Goat Bakery	4905 Penn Ave	Pittsburgh	40.46542881	-79.94505395	Food, Restaurants, Bakeries, Gluten-Free, Vegan	Restaurants
AFNsfyUtbA8_RsYO5Ha_Ag	xSiaSnRfXBVZstO9LBNRaA	_6C-yZCmIyOmPESJbwyaSQ	2018/4/20 1:07	88230	Nicole	351	Gluten Free Goat Bakery	4905 Penn Ave	Pittsburgh	40.46542881	-79.94505395	Food, Restaurants, Bakeries, Gluten-Free, Vegan	Restaurants
0G7brOeieK085AcZ6lFZAQ	zPwZQEVmFg9cbmsEwLpA6g	_6C-yZCmIyOmPESJbwyaSQ	2016/4/6 19:04	94046	Madeline	351	Gluten Free Goat Bakery	4905 Penn Ave	Pittsburgh	40.46542881	-79.94505395	Food, Restaurants, Bakeries, Gluten-Free, Vegan	Restaurants
s2w-k9hm4oLMvSO_G7fbBQ	_8ch-8X97NRtLwdtSd-XrQ	_6hReDyVSr94W2WMO1LJLw	2010/1/28 15:28	208	Jason	359	The Root Cafe	15118 Detroit Ave	Lakewood	41.4851374	-81.8020788	Restaurants, Coffee & Tea, Bakeries, Food, Vegetarian	Restaurants
j8_EnUuqjy3861I4gYNGdw	0G-bcpdR48tfZy6koGUiTQ	_6hReDyVSr94W2WMO1LJLw	2013/11/27 21:58	1993	Rhea	359	The Root Cafe	15118 Detroit Ave	Lakewood	41.4851374	-81.8020788	Restaurants, Coffee & Tea, Bakeries, Food, Vegetarian	Restaurants
alTNR97Jd3cGqAh_IIrX8w	0LQSY9s-pTcIfRx3C9vB7Q	_6hReDyVSr94W2WMO1LJLw	2010/10/29 19:49	2284	Imran	359	The Root Cafe	15118 Detroit Ave	Lakewood	41.4851374	-81.8020788	Restaurants, Coffee & Tea, Bakeries, Food, Vegetarian	Restaurants
C4doUDhUBPkLkaPdpdPcWg	0th8ptkwY95l1VRU9l1C4Q	_6hReDyVSr94W2WMO1LJLw	2015/11/25 18:38	2645	Katie	359	The Root Cafe	15118 Detroit Ave	Lakewood	41.4851374	-81.8020788	Restaurants, Coffee & Tea, Bakeries, Food, Vegetarian	Restaurants
CrTwnbCpmdyDmOc7w5hIGQ	0TlYBBUbSIfQyPW94kJhWQ	_6hReDyVSr94W2WMO1LJLw	2012/12/17 2:39	2652	Maureen	359	The Root Cafe	15118 Detroit Ave	Lakewood	41.4851374	-81.8020788	Restaurants, Coffee & Tea, Bakeries, Food, Vegetarian	Restaurants
NP0b1DKOFUsfHaQFCxftKw	3UlKrTjprqJqygZZpcJF1w	_6hReDyVSr94W2WMO1LJLw	2015/11/8 23:39	7261	Joshua	359	The Root Cafe	15118 Detroit Ave	Lakewood	41.4851374	-81.8020788	Restaurants, Coffee & Tea, Bakeries, Food, Vegetarian	Restaurants
ke8tOtRjvY9gc2TRrv09aw	4R4WP7Vb5wU2y3SGVWMUqg	_6hReDyVSr94W2WMO1LJLw	2013/10/13 23:43	8632	Lina	359	The Root Cafe	15118 Detroit Ave	Lakewood	41.4851374	-81.8020788	Restaurants, Coffee & Tea, Bakeries, Food, Vegetarian	Restaurants
_MQCFdT91f-4zx72mDR9Gg	5mNe1xhyCaHhHqmJHTLFbw	_6hReDyVSr94W2WMO1LJLw	2017/1/29 22:02	10066	Sierra	359	The Root Cafe	15118 Detroit Ave	Lakewood	41.4851374	-81.8020788	Restaurants, Coffee & Tea, Bakeries, Food, Vegetarian	Restaurants
k3lTg0fPcRMl8M1g1O18rg	7-ozIAWUf59tsY8U6ODJCw	_6hReDyVSr94W2WMO1LJLw	2015/6/24 17:33	13247	Nick	359	The Root Cafe	15118 Detroit Ave	Lakewood	41.4851374	-81.8020788	Restaurants, Coffee & Tea, Bakeries, Food, Vegetarian	Restaurants
CD-0MF6_YZujGDS9yVADrA	83cecJaBXy679ONpG7qFhg	_6hReDyVSr94W2WMO1LJLw	2016/6/10 3:12	13901	T.J.	359	The Root Cafe	15118 Detroit Ave	Lakewood	41.4851374	-81.8020788	Restaurants, Coffee & Tea, Bakeries, Food, Vegetarian	Restaurants
kL1AtRoOSEu41Ul3FazRRQ	agXJ2q1yxRupMSBCT-FFXA	_6hReDyVSr94W2WMO1LJLw	2014/5/11 20:06	17932	Teejay	359	The Root Cafe	15118 Detroit Ave	Lakewood	41.4851374	-81.8020788	Restaurants, Coffee & Tea, Bakeries, Food, Vegetarian	Restaurants
cOEaXLzpSGrLjKLf6PudOg	Ari56zHFEv0h3ATiFYDxGg	_6hReDyVSr94W2WMO1LJLw	2016/10/30 21:20	18970	S	359	The Root Cafe	15118 Detroit Ave	Lakewood	41.4851374	-81.8020788	Restaurants, Coffee & Tea, Bakeries, Food, Vegetarian	Restaurants
GeGzG-A8zzqj0PvKCxXd4w	baNReQls7NX_Yb_2yif57g	_6hReDyVSr94W2WMO1LJLw	2013/11/19 17:38	20326	Victoria	359	The Root Cafe	15118 Detroit Ave	Lakewood	41.4851374	-81.8020788	Restaurants, Coffee & Tea, Bakeries, Food, Vegetarian	Restaurants
k15PIWzoqkdNN8NOEePsoA	bobWLORvAeYfPcU1VuWyuA	_6hReDyVSr94W2WMO1LJLw	2015/2/22 16:37	21649	Jocelyn	359	The Root Cafe	15118 Detroit Ave	Lakewood	41.4851374	-81.8020788	Restaurants, Coffee & Tea, Bakeries, Food, Vegetarian	Restaurants
WqkzZDJ08Q9l7CK_5JOwmw	c_K_LmAUtUDUWVkHxg7law	_6hReDyVSr94W2WMO1LJLw	2015/8/30 18:46	22814	Jai	359	The Root Cafe	15118 Detroit Ave	Lakewood	41.4851374	-81.8020788	Restaurants, Coffee & Tea, Bakeries, Food, Vegetarian	Restaurants
zv4ZdwKwIR5J5pO6Exncsw	CcOgdfEJxgrxTAwag5k18Q	_6hReDyVSr94W2WMO1LJLw	2016/2/18 20:53	23596	Evan	359	The Root Cafe	15118 Detroit Ave	Lakewood	41.4851374	-81.8020788	Restaurants, Coffee & Tea, Bakeries, Food, Vegetarian	Restaurants
zv4ZdwKwIR5J5pO6Exncsw	CcOgdfEJxgrxTAwag5k18Q	_6hReDyVSr94W2WMO1LJLw	2016/2/18 20:53	23596	Evan	359	The Root Cafe	15118 Detroit Ave	Lakewood	41.4851374	-81.8020788	Restaurants, Coffee & Tea, Bakeries, Food, Vegetarian	Restaurants
Bd1QeluC65Q3d5O6wv291Q	DfTKIBU5ysAb_UutwQjoxg	_6hReDyVSr94W2WMO1LJLw	2015/2/26 2:41	26920	Alison	359	The Root Cafe	15118 Detroit Ave	Lakewood	41.4851374	-81.8020788	Restaurants, Coffee & Tea, Bakeries, Food, Vegetarian	Restaurants
SVSDtptYL5so8pK8u-tslg	DIqmYwkcPFcYnEpWvzXeOQ	_6hReDyVSr94W2WMO1LJLw	2013/12/20 0:32	27222	Julie	359	The Root Cafe	15118 Detroit Ave	Lakewood	41.4851374	-81.8020788	Restaurants, Coffee & Tea, Bakeries, Food, Vegetarian	Restaurants
GoQyt0kVkO2idqHmVaQpEQ	dt9IHwfuZs9D9LOH7gjNew	_6hReDyVSr94W2WMO1LJLw	2012/2/9 18:06	28239	P	359	The Root Cafe	15118 Detroit Ave	Lakewood	41.4851374	-81.8020788	Restaurants, Coffee & Tea, Bakeries, Food, Vegetarian	Restaurants
m9fRYLfZK92ughnT55Ar_w	e7V5B3xq3rRNxmABwFKqVw	_6hReDyVSr94W2WMO1LJLw	2010/9/18 3:48	29304	Kedar	359	The Root Cafe	15118 Detroit Ave	Lakewood	41.4851374	-81.8020788	Restaurants, Coffee & Tea, Bakeries, Food, Vegetarian	Restaurants
hLVKAo6RsV88Xg4QrZqOtg	EEvNWLzvtTNm9vnuZQoe_g	_6hReDyVSr94W2WMO1LJLw	2018/1/25 13:44	29833	Shruthi	359	The Root Cafe	15118 Detroit Ave	Lakewood	41.4851374	-81.8020788	Restaurants, Coffee & Tea, Bakeries, Food, Vegetarian	Restaurants
DlRLEc5TyT2p_T8pAdKXEQ	eHw_kD0b6o3nzIhtUuracA	_6hReDyVSr94W2WMO1LJLw	2015/4/4 18:26	30111	Hannah	359	The Root Cafe	15118 Detroit Ave	Lakewood	41.4851374	-81.8020788	Restaurants, Coffee & Tea, Bakeries, Food, Vegetarian	Restaurants
qT7Z-_MvPFpRRodJv6tIdw	esIMplx-b4ilSvoh1PEh9Q	_6hReDyVSr94W2WMO1LJLw	2015/4/28 22:20	31124	Cm	359	The Root Cafe	15118 Detroit Ave	Lakewood	41.4851374	-81.8020788	Restaurants, Coffee & Tea, Bakeries, Food, Vegetarian	Restaurants
Fu_bbgCGJJWqgHiTqH360A	F3HvHD2dO-h62JFYOhQMgw	_6hReDyVSr94W2WMO1LJLw	2015/9/15 2:32	32072	Keisha	359	The Root Cafe	15118 Detroit Ave	Lakewood	41.4851374	-81.8020788	Restaurants, Coffee & Tea, Bakeries, Food, Vegetarian	Restaurants
s_c4fTu5ba81y1yBiyMwlg	FGh5WAvwIqKSoRQwn91qLw	_6hReDyVSr94W2WMO1LJLw	2014/4/23 11:53	32993	E	359	The Root Cafe	15118 Detroit Ave	Lakewood	41.4851374	-81.8020788	Restaurants, Coffee & Tea, Bakeries, Food, Vegetarian	Restaurants
29-bdBGoUfxJOLSzn2aL8g	FU06mny7ZYnaq0J090kYbg	_6hReDyVSr94W2WMO1LJLw	2014/4/5 2:15	34253	Melissa	359	The Root Cafe	15118 Detroit Ave	Lakewood	41.4851374	-81.8020788	Restaurants, Coffee & Tea, Bakeries, Food, Vegetarian	Restaurants
TpCySB0-cGKJgX3no614fA	f-ysez9SJSosLUON1BihWg	_6hReDyVSr94W2WMO1LJLw	2013/4/22 23:18	34696	Amy	359	The Root Cafe	15118 Detroit Ave	Lakewood	41.4851374	-81.8020788	Restaurants, Coffee & Tea, Bakeries, Food, Vegetarian	Restaurants
U0MKdIBxlOu3KxtJe1m4yg	g3LgvvHzTh569tdgrA8M3A	_6hReDyVSr94W2WMO1LJLw	2013/1/31 21:19	35020	R	359	The Root Cafe	15118 Detroit Ave	Lakewood	41.4851374	-81.8020788	Restaurants, Coffee & Tea, Bakeries, Food, Vegetarian	Restaurants
ezEV1Cvaxm0hFzSuoi80Yg	gaxbJ4PAH8boMXbLoKo-6w	_6hReDyVSr94W2WMO1LJLw	2014/5/29 19:03	35433	Brittany	359	The Root Cafe	15118 Detroit Ave	Lakewood	41.4851374	-81.8020788	Restaurants, Coffee & Tea, Bakeries, Food, Vegetarian	Restaurants
Ip522lfnOrKRJZmP1yIRnQ	GHeeyPL3k_hvFfgLMdRNcw	_6hReDyVSr94W2WMO1LJLw	2014/8/9 14:37	36066	Cindy	359	The Root Cafe	15118 Detroit Ave	Lakewood	41.4851374	-81.8020788	Restaurants, Coffee & Tea, Bakeries, Food, Vegetarian	Restaurants
zkf0Vn6fbYK3Ae_pxlDNOA	H_-K6erSJYtzg3ZEvOg3EQ	_6hReDyVSr94W2WMO1LJLw	2010/8/21 16:58	37906	Amy	359	The Root Cafe	15118 Detroit Ave	Lakewood	41.4851374	-81.8020788	Restaurants, Coffee & Tea, Bakeries, Food, Vegetarian	Restaurants
zkf0Vn6fbYK3Ae_pxlDNOA	H_-K6erSJYtzg3ZEvOg3EQ	_6hReDyVSr94W2WMO1LJLw	2010/8/21 16:58	37906	Amy	359	The Root Cafe	15118 Detroit Ave	Lakewood	41.4851374	-81.8020788	Restaurants, Coffee & Tea, Bakeries, Food, Vegetarian	Restaurants
9YuRQ6Av2ot29okSQ9caLA	haT-IuuJcLbpTuG_tqwn_w	_6hReDyVSr94W2WMO1LJLw	2018/3/21 23:45	38513	Sarah	359	The Root Cafe	15118 Detroit Ave	Lakewood	41.4851374	-81.8020788	Restaurants, Coffee & Tea, Bakeries, Food, Vegetarian	Restaurants
irWeotrH5rHNkMIZkH73vA	IaP8g--mvs6lHPiT-13qDw	_6hReDyVSr94W2WMO1LJLw	2015/4/18 14:59	41473	Lissie	359	The Root Cafe	15118 Detroit Ave	Lakewood	41.4851374	-81.8020788	Restaurants, Coffee & Tea, Bakeries, Food, Vegetarian	Restaurants
UfzmZquMJUyi8Z1pHkh18A	j1ReBrPbVeKk5BiLjPDupQ	_6hReDyVSr94W2WMO1LJLw	2016/5/3 2:25	44024	Paul	359	The Root Cafe	15118 Detroit Ave	Lakewood	41.4851374	-81.8020788	Restaurants, Coffee & Tea, Bakeries, Food, Vegetarian	Restaurants
3X-DpxqM9z_v-itp4PbedQ	JeOHA8tW7gr-FDYOcPJoeA	_6hReDyVSr94W2WMO1LJLw	2015/3/9 23:46	44856	Liz	359	The Root Cafe	15118 Detroit Ave	Lakewood	41.4851374	-81.8020788	Restaurants, Coffee & Tea, Bakeries, Food, Vegetarian	Restaurants
TSnzvLxwV5MSAgg6Iqgj1A	jiPiMaNJyEwXO5YKriw49g	_6hReDyVSr94W2WMO1LJLw	2013/10/1 1:19	45240	Ba Chomp Ba Chomp Ba Chewy Chomp	359	The Root Cafe	15118 Detroit Ave	Lakewood	41.4851374	-81.8020788	Restaurants, Coffee & Tea, Bakeries, Food, Vegetarian	Restaurants
TtnO40zTkrbXham3XAh4vw	jo63sPDGfUOjJNUiNE5i2A	_6hReDyVSr94W2WMO1LJLw	2013/2/21 18:03	45794	Melissa	359	The Root Cafe	15118 Detroit Ave	Lakewood	41.4851374	-81.8020788	Restaurants, Coffee & Tea, Bakeries, Food, Vegetarian	Restaurants
wC08b9KahTERSSM6gTEzZQ	jvpSKDYZY9G3LeBHWxhoSw	_6hReDyVSr94W2WMO1LJLw	2014/12/11 15:11	46481	Melissa	359	The Root Cafe	15118 Detroit Ave	Lakewood	41.4851374	-81.8020788	Restaurants, Coffee & Tea, Bakeries, Food, Vegetarian	Restaurants
6e2mIlk8orhPrb0AzrNEEw	krWkC-U2U_YAtYdAvuRwAQ	_6hReDyVSr94W2WMO1LJLw	2017/12/31 23:27	49124	Neekta	359	The Root Cafe	15118 Detroit Ave	Lakewood	41.4851374	-81.8020788	Restaurants, Coffee & Tea, Bakeries, Food, Vegetarian	Restaurants
cJjw_YmCsPJTb1ghmwxrNg	Ky2nn0TYhH3PuwHPALt7Lw	_6hReDyVSr94W2WMO1LJLw	2017/7/15 16:48	49755	Nikki	359	The Root Cafe	15118 Detroit Ave	Lakewood	41.4851374	-81.8020788	Restaurants, Coffee & Tea, Bakeries, Food, Vegetarian	Restaurants
SaFEM0S0zZC1anA9o_o4Tw	LfcuPHi2qGKZK6EqGJLjMQ	_6hReDyVSr94W2WMO1LJLw	2016/5/24 21:07	50947	Joe	359	The Root Cafe	15118 Detroit Ave	Lakewood	41.4851374	-81.8020788	Restaurants, Coffee & Tea, Bakeries, Food, Vegetarian	Restaurants
dtfnUr51iJM8JHDpo5NWyQ	LNvGtveRK1APrQ4YXLNYHg	_6hReDyVSr94W2WMO1LJLw	2012/6/6 20:51	51774	Joe	359	The Root Cafe	15118 Detroit Ave	Lakewood	41.4851374	-81.8020788	Restaurants, Coffee & Tea, Bakeries, Food, Vegetarian	Restaurants
tfCILSEubJwsDVHJ-tKkzw	LNvGtveRK1APrQ4YXLNYHg	_6hReDyVSr94W2WMO1LJLw	2012/7/7 2:33	51774	Joe	359	The Root Cafe	15118 Detroit Ave	Lakewood	41.4851374	-81.8020788	Restaurants, Coffee & Tea, Bakeries, Food, Vegetarian	Restaurants
0Oqaqgtr1NRL5_5HgxWZTQ	lu5Gl35WhpqIkg06o9NaJw	_6hReDyVSr94W2WMO1LJLw	2013/2/14 0:12	52378	Lauren	359	The Root Cafe	15118 Detroit Ave	Lakewood	41.4851374	-81.8020788	Restaurants, Coffee & Tea, Bakeries, Food, Vegetarian	Restaurants
4-NeuD9sk0PtdEh1JafObg	m0Mm6_OsXuMfMM3A3tdKLw	_6hReDyVSr94W2WMO1LJLw	2018/3/25 12:10	53008	Del	359	The Root Cafe	15118 Detroit Ave	Lakewood	41.4851374	-81.8020788	Restaurants, Coffee & Tea, Bakeries, Food, Vegetarian	Restaurants
BfNMr0-fFyp_Pfvb9y-ueQ	mb6-MdLW1z-1fen4uRLa2Q	_6hReDyVSr94W2WMO1LJLw	2016/5/21 22:47	53562	Sarah	359	The Root Cafe	15118 Detroit Ave	Lakewood	41.4851374	-81.8020788	Restaurants, Coffee & Tea, Bakeries, Food, Vegetarian	Restaurants
SYSjbApq1xowzR5_GYN4uQ	mD_cvtWL70B056Q3JQl7ng	_6hReDyVSr94W2WMO1LJLw	2013/12/16 19:52	53742	Jessica	359	The Root Cafe	15118 Detroit Ave	Lakewood	41.4851374	-81.8020788	Restaurants, Coffee & Tea, Bakeries, Food, Vegetarian	Restaurants
Ew2qoVeP78Xp_sK6HdrV6g	MMB30rRLs9jgQThNLRJNYw	_6hReDyVSr94W2WMO1LJLw	2013/3/6 17:07	54635	Jeff	359	The Root Cafe	15118 Detroit Ave	Lakewood	41.4851374	-81.8020788	Restaurants, Coffee & Tea, Bakeries, Food, Vegetarian	Restaurants
S8EyRbF3ST6A7Nf_ybyAdg	Mq4F60BV390lgeNisisNvw	_6hReDyVSr94W2WMO1LJLw	2011/12/19 21:36	55003	Shannon	359	The Root Cafe	15118 Detroit Ave	Lakewood	41.4851374	-81.8020788	Restaurants, Coffee & Tea, Bakeries, Food, Vegetarian	Restaurants
pbWrrZ5baQhK3RswaMLd0Q	MScfBR4PyEbVL-Vgqu_WGw	_6hReDyVSr94W2WMO1LJLw	2015/9/1 16:53	55211	Sarah	359	The Root Cafe	15118 Detroit Ave	Lakewood	41.4851374	-81.8020788	Restaurants, Coffee & Tea, Bakeries, Food, Vegetarian	Restaurants
Sp4f7chTcOtW4NGT9xWVTQ	mSfy2Kx9Gz_JuFvFRNzrOA	_6hReDyVSr94W2WMO1LJLw	2015/1/6 20:05	55218	Tyler	359	The Root Cafe	15118 Detroit Ave	Lakewood	41.4851374	-81.8020788	Restaurants, Coffee & Tea, Bakeries, Food, Vegetarian	Restaurants
MxCG7UMAaTvvHCqcbPcBgg	mXQjS9WLNzHlb8R45VinIw	_6hReDyVSr94W2WMO1LJLw	2013/3/15 18:54	55674	Sarah	359	The Root Cafe	15118 Detroit Ave	Lakewood	41.4851374	-81.8020788	Restaurants, Coffee & Tea, Bakeries, Food, Vegetarian	Restaurants
49mVRseDpM_1997SRK_xVw	myK5jyWRWGoRRDrKGq-kvg	_6hReDyVSr94W2WMO1LJLw	2017/6/5 21:00	55759	Nina	359	The Root Cafe	15118 Detroit Ave	Lakewood	41.4851374	-81.8020788	Restaurants, Coffee & Tea, Bakeries, Food, Vegetarian	Restaurants
9FhLtvBjUkuNTwlzdD-jCA	N3W4nLE-nVKevzyI3_B4Fw	_6hReDyVSr94W2WMO1LJLw	2013/8/12 15:21	56132	Diana	359	The Root Cafe	15118 Detroit Ave	Lakewood	41.4851374	-81.8020788	Restaurants, Coffee & Tea, Bakeries, Food, Vegetarian	Restaurants
hULLmfRLG2Jpg70UhWCZ7A	n860M2cnzcwmTsYnFB4kPw	_6hReDyVSr94W2WMO1LJLw	2016/12/20 19:31	56338	Ali	359	The Root Cafe	15118 Detroit Ave	Lakewood	41.4851374	-81.8020788	Restaurants, Coffee & Tea, Bakeries, Food, Vegetarian	Restaurants
uua_ImaKl0bKrxDlwcu_nw	nFGcoL6wuPQzxsNJVSfGrA	_6hReDyVSr94W2WMO1LJLw	2014/6/28 14:42	56948	Mike	359	The Root Cafe	15118 Detroit Ave	Lakewood	41.4851374	-81.8020788	Restaurants, Coffee & Tea, Bakeries, Food, Vegetarian	Restaurants
pU2Go4yQ7KWvnduk4cbDow	NfU0zDaTMEQ4-X9dbQWd9A	_6hReDyVSr94W2WMO1LJLw	2012/4/27 1:32	56990	Cara	359	The Root Cafe	15118 Detroit Ave	Lakewood	41.4851374	-81.8020788	Restaurants, Coffee & Tea, Bakeries, Food, Vegetarian	Restaurants
_SD1U1MrLu2mteA5QkQHdw	NiLlZhlpxZ5vQ2fhRM-93A	_6hReDyVSr94W2WMO1LJLw	2017/2/3 14:45	57241	Lindsey	359	The Root Cafe	15118 Detroit Ave	Lakewood	41.4851374	-81.8020788	Restaurants, Coffee & Tea, Bakeries, Food, Vegetarian	Restaurants
6jsD0HPd6WF7LSb4v6UeXA	NiLlZhlpxZ5vQ2fhRM-93A	_6hReDyVSr94W2WMO1LJLw	2017/1/6 16:10	57241	Lindsey	359	The Root Cafe	15118 Detroit Ave	Lakewood	41.4851374	-81.8020788	Restaurants, Coffee & Tea, Bakeries, Food, Vegetarian	Restaurants
jm21P9lCGDr8mjiIhqLbVA	ODEefAS0T7R1jr7BXYVRAg	_6hReDyVSr94W2WMO1LJLw	2018/2/1 3:19	59818	Christina	359	The Root Cafe	15118 Detroit Ave	Lakewood	41.4851374	-81.8020788	Restaurants, Coffee & Tea, Bakeries, Food, Vegetarian	Restaurants
cc7Y3IKtNdB2DTGsUivTFQ	OThr0jXDuoS4onOCiq_ahg	_6hReDyVSr94W2WMO1LJLw	2010/7/20 23:44	61403	Dana	359	The Root Cafe	15118 Detroit Ave	Lakewood	41.4851374	-81.8020788	Restaurants, Coffee & Tea, Bakeries, Food, Vegetarian	Restaurants
np0ULO83GDRMzp_rT0qSlg	P8q0tWSf81cPZPxOXAdKhg	_6hReDyVSr94W2WMO1LJLw	2013/6/24 3:23	62459	Devon	359	The Root Cafe	15118 Detroit Ave	Lakewood	41.4851374	-81.8020788	Restaurants, Coffee & Tea, Bakeries, Food, Vegetarian	Restaurants
Z32zIrTPhJks86IgQC96_Q	PrwnAL82LL4Ewt_wJpHWCA	_6hReDyVSr94W2WMO1LJLw	2011/11/5 2:26	64190	Rachael	359	The Root Cafe	15118 Detroit Ave	Lakewood	41.4851374	-81.8020788	Restaurants, Coffee & Tea, Bakeries, Food, Vegetarian	Restaurants
Z32zIrTPhJks86IgQC96_Q	PrwnAL82LL4Ewt_wJpHWCA	_6hReDyVSr94W2WMO1LJLw	2011/11/5 2:26	64190	Rachael	359	The Root Cafe	15118 Detroit Ave	Lakewood	41.4851374	-81.8020788	Restaurants, Coffee & Tea, Bakeries, Food, Vegetarian	Restaurants
OhPO4GGOaEWTPL3Fc4LWrA	pyFWPV1rfbJO3SyDmp6dVQ	_6hReDyVSr94W2WMO1LJLw	2018/4/11 14:18	64818	Jannelle	359	The Root Cafe	15118 Detroit Ave	Lakewood	41.4851374	-81.8020788	Restaurants, Coffee & Tea, Bakeries, Food, Vegetarian	Restaurants
qXrJjgrwmfYdfWwHh82Mqg	PzAtUUFbNdNVRq3heQrNdQ	_6hReDyVSr94W2WMO1LJLw	2014/7/27 21:57	64891	Jimmy	359	The Root Cafe	15118 Detroit Ave	Lakewood	41.4851374	-81.8020788	Restaurants, Coffee & Tea, Bakeries, Food, Vegetarian	Restaurants
6pfsMtzUKwv5O3XViUhP6A	QmCcMgvyJf6FtOHMerVYMA	_6hReDyVSr94W2WMO1LJLw	2012/1/30 5:08	66686	Ben	359	The Root Cafe	15118 Detroit Ave	Lakewood	41.4851374	-81.8020788	Restaurants, Coffee & Tea, Bakeries, Food, Vegetarian	Restaurants
el_zRw4G1T5effsPyVz1wg	QmCcMgvyJf6FtOHMerVYMA	_6hReDyVSr94W2WMO1LJLw	2012/9/25 17:57	66686	Ben	359	The Root Cafe	15118 Detroit Ave	Lakewood	41.4851374	-81.8020788	Restaurants, Coffee & Tea, Bakeries, Food, Vegetarian	Restaurants
SQzulr74TYJMAK_DiJg11A	qmgVC4TJ9PW6Q-JMnMu44A	_6hReDyVSr94W2WMO1LJLw	2016/8/10 1:52	66700	Tamyra	359	The Root Cafe	15118 Detroit Ave	Lakewood	41.4851374	-81.8020788	Restaurants, Coffee & Tea, Bakeries, Food, Vegetarian	Restaurants
VOD5lMDVYtjS72vL_0h_aQ	QuZbJquRtbY9O9JrB9NpxQ	_6hReDyVSr94W2WMO1LJLw	2011/11/9 14:54	67549	Jim	359	The Root Cafe	15118 Detroit Ave	Lakewood	41.4851374	-81.8020788	Restaurants, Coffee & Tea, Bakeries, Food, Vegetarian	Restaurants
rKXL5X-OCI32Wqr7e-7YBw	qW-cnqEJ-ijC23GiuGQx8w	_6hReDyVSr94W2WMO1LJLw	2013/1/2 16:10	67688	Jason	359	The Root Cafe	15118 Detroit Ave	Lakewood	41.4851374	-81.8020788	Restaurants, Coffee & Tea, Bakeries, Food, Vegetarian	Restaurants
mlc0MouCIKZDUR_V0ZNznw	r1qoWeuYG_NWuE-yw-8hIQ	_6hReDyVSr94W2WMO1LJLw	2015/6/28 20:06	68143	Gregory	359	The Root Cafe	15118 Detroit Ave	Lakewood	41.4851374	-81.8020788	Restaurants, Coffee & Tea, Bakeries, Food, Vegetarian	Restaurants
Q_Nwup-JR_WI4AZW-1gDjA	RIYA9d_NvP0BLHLExIxENQ	_6hReDyVSr94W2WMO1LJLw	2014/8/30 22:03	69446	Ibchick	359	The Root Cafe	15118 Detroit Ave	Lakewood	41.4851374	-81.8020788	Restaurants, Coffee & Tea, Bakeries, Food, Vegetarian	Restaurants
fPrVwCwZjSOTa8NmrZmIVw	RylA6VZUTRuMGBu4nHKbCw	_6hReDyVSr94W2WMO1LJLw	2014/2/16 2:04	70890	Ben	359	The Root Cafe	15118 Detroit Ave	Lakewood	41.4851374	-81.8020788	Restaurants, Coffee & Tea, Bakeries, Food, Vegetarian	Restaurants
qj7_eXJBulWbfYMX8t1kNQ	SFqi48lQocoNjsob3BLDsg	_6hReDyVSr94W2WMO1LJLw	2015/2/15 20:30	72057	Mike	359	The Root Cafe	15118 Detroit Ave	Lakewood	41.4851374	-81.8020788	Restaurants, Coffee & Tea, Bakeries, Food, Vegetarian	Restaurants
i0HLQBSK9IjaxCSe0lZ0PA	SiSPXG-4OJSn2nEEGL69ug	_6hReDyVSr94W2WMO1LJLw	2016/12/10 22:39	72344	Partha	359	The Root Cafe	15118 Detroit Ave	Lakewood	41.4851374	-81.8020788	Restaurants, Coffee & Tea, Bakeries, Food, Vegetarian	Restaurants
UKR-JQejhzIO4Gd7wGGqOw	t00yqGSvTXMAubKCHNjYJA	_6hReDyVSr94W2WMO1LJLw	2016/11/11 15:57	74089	bird	359	The Root Cafe	15118 Detroit Ave	Lakewood	41.4851374	-81.8020788	Restaurants, Coffee & Tea, Bakeries, Food, Vegetarian	Restaurants
m-49XlZs02mVt60TIIYPJw	Tb-JkeFvX9krPI3kCYtCnQ	_6hReDyVSr94W2WMO1LJLw	2016/8/29 13:29	74731	Tracy	359	The Root Cafe	15118 Detroit Ave	Lakewood	41.4851374	-81.8020788	Restaurants, Coffee & Tea, Bakeries, Food, Vegetarian	Restaurants
FJ79MTk60TxALSYSUa2k7g	u3ZPMVVEzneq8x856WksJQ	_6hReDyVSr94W2WMO1LJLw	2016/8/12 19:53	77283	Lauren	359	The Root Cafe	15118 Detroit Ave	Lakewood	41.4851374	-81.8020788	Restaurants, Coffee & Tea, Bakeries, Food, Vegetarian	Restaurants
mreWJOIOauOh5_R1huj4oA	uDwnuU_ZccDOJyI5AzjLQQ	_6hReDyVSr94W2WMO1LJLw	2012/3/11 22:03	77960	Dee	359	The Root Cafe	15118 Detroit Ave	Lakewood	41.4851374	-81.8020788	Restaurants, Coffee & Tea, Bakeries, Food, Vegetarian	Restaurants
Jsyl6M1W_pJu41OzdK_rCA	uFvumu7ZL3MWvt5-t0o11w	_6hReDyVSr94W2WMO1LJLw	2012/7/1 15:49	78151	Allie	359	The Root Cafe	15118 Detroit Ave	Lakewood	41.4851374	-81.8020788	Restaurants, Coffee & Tea, Bakeries, Food, Vegetarian	Restaurants
T5YCI8wuhH4uyVBNj_zNlQ	vvo1hRDJrK3gbL_GhA-zkw	_6hReDyVSr94W2WMO1LJLw	2015/2/6 21:41	82620	Carmel	359	The Root Cafe	15118 Detroit Ave	Lakewood	41.4851374	-81.8020788	Restaurants, Coffee & Tea, Bakeries, Food, Vegetarian	Restaurants
NDAYV5r3RpPecMc3d4DjnQ	w6HtxMjsEikgoQYGgFGb3Q	_6hReDyVSr94W2WMO1LJLw	2013/12/29 16:22	83376	James	359	The Root Cafe	15118 Detroit Ave	Lakewood	41.4851374	-81.8020788	Restaurants, Coffee & Tea, Bakeries, Food, Vegetarian	Restaurants
nYnPKkMOR15WMRnxWT3QRw	wM7HTh-ixzNpZfTvFZmbuw	_6hReDyVSr94W2WMO1LJLw	2011/11/30 20:07	84637	Samantha	359	The Root Cafe	15118 Detroit Ave	Lakewood	41.4851374	-81.8020788	Restaurants, Coffee & Tea, Bakeries, Food, Vegetarian	Restaurants
LhOt_24771hLNln34-WBqQ	wVVH8vsOOhdJ-5nigb77xg	_6hReDyVSr94W2WMO1LJLw	2016/1/26 14:52	85555	Brian	359	The Root Cafe	15118 Detroit Ave	Lakewood	41.4851374	-81.8020788	Restaurants, Coffee & Tea, Bakeries, Food, Vegetarian	Restaurants
p-6Q2Hem2In4kk2MoOCqUg	x0DNYaRTVBKwhee21F3akg	_6hReDyVSr94W2WMO1LJLw	2016/1/6 16:46	86011	Kaitlin	359	The Root Cafe	15118 Detroit Ave	Lakewood	41.4851374	-81.8020788	Restaurants, Coffee & Tea, Bakeries, Food, Vegetarian	Restaurants
pg9fdRGb1BkfgdOlpkXe4g	X4wQzX5fpGPioOjfC3jsqg	_6hReDyVSr94W2WMO1LJLw	2015/10/23 23:12	86217	Ash	359	The Root Cafe	15118 Detroit Ave	Lakewood	41.4851374	-81.8020788	Restaurants, Coffee & Tea, Bakeries, Food, Vegetarian	Restaurants
H4yCOh9J5QOwO3raH0jaKw	X7Sw4f1_NPxee54ARwurtg	_6hReDyVSr94W2WMO1LJLw	2017/11/9 15:05	86359	Rachel	359	The Root Cafe	15118 Detroit Ave	Lakewood	41.4851374	-81.8020788	Restaurants, Coffee & Tea, Bakeries, Food, Vegetarian	Restaurants
Vpxl11RiMDWPLhjH2oGVRg	xDgkpXAKKYH5YLrPjrXyHw	_6hReDyVSr94W2WMO1LJLw	2016/6/29 18:13	86791	Steph	359	The Root Cafe	15118 Detroit Ave	Lakewood	41.4851374	-81.8020788	Restaurants, Coffee & Tea, Bakeries, Food, Vegetarian	Restaurants
CErg8ucuNKeedkjQr0oVQQ	XvbU631-FQ4GTS2zMa-YvQ	_6hReDyVSr94W2WMO1LJLw	2010/3/25 17:24	88506	Elizabeth	359	The Root Cafe	15118 Detroit Ave	Lakewood	41.4851374	-81.8020788	Restaurants, Coffee & Tea, Bakeries, Food, Vegetarian	Restaurants
sl6VYpFwcBxZRJitbR6LRw	Xxvz5g67eaCr3emnkY5M6w	_6hReDyVSr94W2WMO1LJLw	2013/1/18 10:58	88748	Jen	359	The Root Cafe	15118 Detroit Ave	Lakewood	41.4851374	-81.8020788	Restaurants, Coffee & Tea, Bakeries, Food, Vegetarian	Restaurants
uRy7RzrKKc9UtquMa54HPA	Xxvz5g67eaCr3emnkY5M6w	_6hReDyVSr94W2WMO1LJLw	2011/11/22 2:53	88748	Jen	359	The Root Cafe	15118 Detroit Ave	Lakewood	41.4851374	-81.8020788	Restaurants, Coffee & Tea, Bakeries, Food, Vegetarian	Restaurants
UX7NkURv45KQp8GptbhquQ	Xxvz5g67eaCr3emnkY5M6w	_6hReDyVSr94W2WMO1LJLw	2010/9/12 3:12	88748	Jen	359	The Root Cafe	15118 Detroit Ave	Lakewood	41.4851374	-81.8020788	Restaurants, Coffee & Tea, Bakeries, Food, Vegetarian	Restaurants
GT-ZuqSd3N9pw8usitT8_Q	Ytjon2aVUm09CMdfGJxZYg	_6hReDyVSr94W2WMO1LJLw	2011/4/28 1:18	91367	Rachel	359	The Root Cafe	15118 Detroit Ave	Lakewood	41.4851374	-81.8020788	Restaurants, Coffee & Tea, Bakeries, Food, Vegetarian	Restaurants
RUYS7fnkPnYIxHfO0nK-bA	Ytjon2aVUm09CMdfGJxZYg	_6hReDyVSr94W2WMO1LJLw	2011/10/8 15:19	91367	Rachel	359	The Root Cafe	15118 Detroit Ave	Lakewood	41.4851374	-81.8020788	Restaurants, Coffee & Tea, Bakeries, Food, Vegetarian	Restaurants
aFS2YBrmbp15H5mtXsqGzA	ZhoO254ike-aG_EeF1dnfQ	_6hReDyVSr94W2WMO1LJLw	2012/12/13 13:51	93219	Ashley	359	The Root Cafe	15118 Detroit Ave	Lakewood	41.4851374	-81.8020788	Restaurants, Coffee & Tea, Bakeries, Food, Vegetarian	Restaurants
gDX1rpt_UuqygdUukmpbtw	c4wQeW_c1ALJCuMlIc2ncg	_6lOxgno5mnHcy89mPRJfw	2016/11/17 23:18	23093	James	366	Another Bar	926 Bloor Street W	Toronto	43.66174952	-79.42741401	Sports Bars, Pubs, Arts & Entertainment, Music Venues, Nightlife, Bars	Arts & Entertainment
hPnCecxkUgxv7r9npFrXew	eRDWzHCldd6YXypRECvHYg	_6lOxgno5mnHcy89mPRJfw	2018/3/21 21:52	31008	Itanni	366	Another Bar	926 Bloor Street W	Toronto	43.66174952	-79.42741401	Sports Bars, Pubs, Arts & Entertainment, Music Venues, Nightlife, Bars	Arts & Entertainment
MkIDs0fcYyyBwm7upB_Hfw	_cphlUenF8Bqyhl-dfIF2w	_6mvQX9x66oz046eS5ii8w	2014/11/10 3:52	382	angelica	368	Juan's Authentic Mexican Food	1516 E Thomas Rd	Phoenix	33.4804628	-112.049011	Mexican, Restaurants	Restaurants
ql1v03_NiZ0e9L9tmnIq9w	1PS_7DUYabN8J0BpkWEoIQ	_6mvQX9x66oz046eS5ii8w	2016/4/1 3:11	3967	Adrian	368	Juan's Authentic Mexican Food	1516 E Thomas Rd	Phoenix	33.4804628	-112.049011	Mexican, Restaurants	Restaurants
SXU5YsDqOlCy2iYUPtHShQ	2Dg-9I4NyUGT9XDMBl3tpQ	_6mvQX9x66oz046eS5ii8w	2013/4/18 18:11	4908	Justin	368	Juan's Authentic Mexican Food	1516 E Thomas Rd	Phoenix	33.4804628	-112.049011	Mexican, Restaurants	Restaurants
eW9okU-Zuu9X3pT3KJC0oQ	2uwN5oU2EkkaepotG6OspA	_6mvQX9x66oz046eS5ii8w	2015/8/20 4:01	5755	Josh	368	Juan's Authentic Mexican Food	1516 E Thomas Rd	Phoenix	33.4804628	-112.049011	Mexican, Restaurants	Restaurants
at9kgbQiz80Puzz7OLotoQ	5CFo7HCAptDcOsj94NulYw	_6mvQX9x66oz046eS5ii8w	2015/1/16 23:07	9547	Marshall	368	Juan's Authentic Mexican Food	1516 E Thomas Rd	Phoenix	33.4804628	-112.049011	Mexican, Restaurants	Restaurants
qfy7eVcrY4C681N-xs3KAg	6jz_Yr6_AP2WWLbj9gGDpA	_6mvQX9x66oz046eS5ii8w	2014/10/5 4:12	11518	Tim	368	Juan's Authentic Mexican Food	1516 E Thomas Rd	Phoenix	33.4804628	-112.049011	Mexican, Restaurants	Restaurants
V6BHlWRd-dLe_XaBz0RJXg	8X_VVWm_WQwFl5ctyBJZ0A	_6mvQX9x66oz046eS5ii8w	2018/5/29 19:23	15153	Bella	368	Juan's Authentic Mexican Food	1516 E Thomas Rd	Phoenix	33.4804628	-112.049011	Mexican, Restaurants	Restaurants
nwrvCEX7ZsCJlFap1cEhHA	9Y-lmQdRfoxVaIZg4nhFxg	_6mvQX9x66oz046eS5ii8w	2017/9/13 21:14	16677	Cindy	368	Juan's Authentic Mexican Food	1516 E Thomas Rd	Phoenix	33.4804628	-112.049011	Mexican, Restaurants	Restaurants
AvJ9k9mbx9F5UFOX8t3X4g	a_6eHiJ2yl6lyvdYh_Quag	_6mvQX9x66oz046eS5ii8w	2016/8/5 1:31	16756	Shony	368	Juan's Authentic Mexican Food	1516 E Thomas Rd	Phoenix	33.4804628	-112.049011	Mexican, Restaurants	Restaurants
H5Gga5fNsw1-S5GSu94eUA	ADk1uXp8UTakU-DfQVmv4g	_6mvQX9x66oz046eS5ii8w	2017/10/2 23:46	17581	Aida	368	Juan's Authentic Mexican Food	1516 E Thomas Rd	Phoenix	33.4804628	-112.049011	Mexican, Restaurants	Restaurants
aPiW2ZngNwm-_0ilBA_iGw	bhzjSpAFzxywG1eD1GtbVQ	_6mvQX9x66oz046eS5ii8w	2017/6/17 16:07	21025	James	368	Juan's Authentic Mexican Food	1516 E Thomas Rd	Phoenix	33.4804628	-112.049011	Mexican, Restaurants	Restaurants
nlFGCqC8iIpWopxKlGWNog	brXxMktI7oz2ZelX7o3qpA	_6mvQX9x66oz046eS5ii8w	2018/5/20 22:08	21978	Anne	368	Juan's Authentic Mexican Food	1516 E Thomas Rd	Phoenix	33.4804628	-112.049011	Mexican, Restaurants	Restaurants
NsTUUYqj3Dp1FnAPngD6-Q	BsmuqTCOP4DljxiSnuJurw	_6mvQX9x66oz046eS5ii8w	2009/2/18 23:20	22052	David	368	Juan's Authentic Mexican Food	1516 E Thomas Rd	Phoenix	33.4804628	-112.049011	Mexican, Restaurants	Restaurants
RH67HWpN4EIC7UV-HllhgA	DyD5P8yAibkpMOVnIWVNpg	_6mvQX9x66oz046eS5ii8w	2017/1/30 5:36	28719	Sherrie	368	Juan's Authentic Mexican Food	1516 E Thomas Rd	Phoenix	33.4804628	-112.049011	Mexican, Restaurants	Restaurants
iq7WgxQCTOMmBaMymZt8tg	fiuAFL2wZVvYZF3h10m11Q	_6mvQX9x66oz046eS5ii8w	2012/7/22 6:42	33202	Matt	368	Juan's Authentic Mexican Food	1516 E Thomas Rd	Phoenix	33.4804628	-112.049011	Mexican, Restaurants	Restaurants
wKtNsZqjS-Huo2Pfdl5kOw	F-otqfiIEqwG-_ft_9FoqQ	_6mvQX9x66oz046eS5ii8w	2017/5/5 3:34	33759	Bryson	368	Juan's Authentic Mexican Food	1516 E Thomas Rd	Phoenix	33.4804628	-112.049011	Mexican, Restaurants	Restaurants
cwDZoPpqL2njPOJovg5uvg	gSIc7ujgQ7LmNn8CLSbG4w	_6mvQX9x66oz046eS5ii8w	2013/7/21 1:46	37150	Denise	368	Juan's Authentic Mexican Food	1516 E Thomas Rd	Phoenix	33.4804628	-112.049011	Mexican, Restaurants	Restaurants
pZP7CFqJTb3X0Z6BgvOQ6A	HNqXNnPIs_YUwaWPhneJMg	_6mvQX9x66oz046eS5ii8w	2010/4/18 0:08	39713	Katrinka	368	Juan's Authentic Mexican Food	1516 E Thomas Rd	Phoenix	33.4804628	-112.049011	Mexican, Restaurants	Restaurants
4uHe1KSVbNF43tqwBKZABg	IzYnPH5K4M5-JybNevPncQ	_6mvQX9x66oz046eS5ii8w	2008/4/14 0:43	43892	Nicollette	368	Juan's Authentic Mexican Food	1516 E Thomas Rd	Phoenix	33.4804628	-112.049011	Mexican, Restaurants	Restaurants
LUclJlrtGK_xR9FcrS42qA	J7vyVjbpw9FH-CrC0NH45Q	_6mvQX9x66oz046eS5ii8w	2016/2/15 18:14	44322	Pat	368	Juan's Authentic Mexican Food	1516 E Thomas Rd	Phoenix	33.4804628	-112.049011	Mexican, Restaurants	Restaurants
4MKOu6g_EbPYUk4I7H9jqw	JQa-y97qsKuAEOtu6-tuOw	_6mvQX9x66oz046eS5ii8w	2015/7/18 19:51	45992	Kelly	368	Juan's Authentic Mexican Food	1516 E Thomas Rd	Phoenix	33.4804628	-112.049011	Mexican, Restaurants	Restaurants
LwULlOjTvw8C5R63tlBR6g	LXcO-svUcj7shJ7rz63Q5Q	_6mvQX9x66oz046eS5ii8w	2018/8/8 3:46	52654	Neya	368	Juan's Authentic Mexican Food	1516 E Thomas Rd	Phoenix	33.4804628	-112.049011	Mexican, Restaurants	Restaurants
SQs2pcdJkhv5slg4A95Pfw	MhJTDPYk8VY65-7-pLXXFw	_6mvQX9x66oz046eS5ii8w	2017/9/6 13:43	54202	Pilar	368	Juan's Authentic Mexican Food	1516 E Thomas Rd	Phoenix	33.4804628	-112.049011	Mexican, Restaurants	Restaurants
NwQkus12yz5wPMlBl_zfpw	mIysRk_cJ5K_BMZ-r06TFw	_6mvQX9x66oz046eS5ii8w	2008/5/16 14:00	54345	Pierre Trudeau	368	Juan's Authentic Mexican Food	1516 E Thomas Rd	Phoenix	33.4804628	-112.049011	Mexican, Restaurants	Restaurants
ga6G0KzuH8voDTARuvDK1g	MMf0LhEk5tGa1LvN7zcDnA	_6mvQX9x66oz046eS5ii8w	2015/8/29 18:03	54647	Deni	368	Juan's Authentic Mexican Food	1516 E Thomas Rd	Phoenix	33.4804628	-112.049011	Mexican, Restaurants	Restaurants
eMXXccrvDVFMa1vwVRswFQ	MOgGz-iTr_vSz12S8bC4mA	_6mvQX9x66oz046eS5ii8w	2013/2/27 17:17	54820	Amy	368	Juan's Authentic Mexican Food	1516 E Thomas Rd	Phoenix	33.4804628	-112.049011	Mexican, Restaurants	Restaurants
BCva3YPpH-pv1LHAhrOU5Q	nQBNZFwjKlOXgHcUBW8Q_w	_6mvQX9x66oz046eS5ii8w	2017/7/31 21:08	57992	Jim	368	Juan's Authentic Mexican Food	1516 E Thomas Rd	Phoenix	33.4804628	-112.049011	Mexican, Restaurants	Restaurants
8DQGv8ayN9XTHm-ttPQjYg	nvaa2z_D5NLwpha5XnV4qg	_6mvQX9x66oz046eS5ii8w	2010/6/9 23:36	58484	Tracy	368	Juan's Authentic Mexican Food	1516 E Thomas Rd	Phoenix	33.4804628	-112.049011	Mexican, Restaurants	Restaurants
hiUNeJ7WoqB4jJkMrXjE-A	o4opHAQQokaosp-8DA6ZnQ	_6mvQX9x66oz046eS5ii8w	2014/6/28 19:12	59237	Slobo	368	Juan's Authentic Mexican Food	1516 E Thomas Rd	Phoenix	33.4804628	-112.049011	Mexican, Restaurants	Restaurants
LCQbPRroNDo-2HNNPa2o0A	Q0qDuuk1yazjcgad9mfY9Q	_6mvQX9x66oz046eS5ii8w	2011/6/18 4:36	65074	Kate	368	Juan's Authentic Mexican Food	1516 E Thomas Rd	Phoenix	33.4804628	-112.049011	Mexican, Restaurants	Restaurants
Oi2fayF-lUEQ0Q0sBvsNwQ	qH723tEVbP3JlryjXKc47g	_6mvQX9x66oz046eS5ii8w	2018/8/3 6:06	66160	Jimny	368	Juan's Authentic Mexican Food	1516 E Thomas Rd	Phoenix	33.4804628	-112.049011	Mexican, Restaurants	Restaurants
E4NzJyM4dlZmf9prbuTczg	QHUWSRFuJ-HIueDB5kl4SA	_6mvQX9x66oz046eS5ii8w	2014/3/25 2:45	66246	Julie	368	Juan's Authentic Mexican Food	1516 E Thomas Rd	Phoenix	33.4804628	-112.049011	Mexican, Restaurants	Restaurants
UKvOk6ZPCotVJ54pc4dhfQ	R8XGiSYNv4aTzy1fHUyRyg	_6mvQX9x66oz046eS5ii8w	2010/11/18 21:08	68497	Staci	368	Juan's Authentic Mexican Food	1516 E Thomas Rd	Phoenix	33.4804628	-112.049011	Mexican, Restaurants	Restaurants
7fqYSskMPJ1OB_lOsPo9pg	rAEMQEz-OriGMziAKPiHGg	_6mvQX9x66oz046eS5ii8w	2018/2/7 4:53	68574	Chelsea	368	Juan's Authentic Mexican Food	1516 E Thomas Rd	Phoenix	33.4804628	-112.049011	Mexican, Restaurants	Restaurants
l2pDxPRVd_gYmHKgBstpmA	shUUkzRcL11Wt8fMX9IN2g	_6mvQX9x66oz046eS5ii8w	2015/3/6 21:32	72240	Amy	368	Juan's Authentic Mexican Food	1516 E Thomas Rd	Phoenix	33.4804628	-112.049011	Mexican, Restaurants	Restaurants
rPF10c_g0Gef4NszLKNNQQ	sZCDmgrGyvHTrAha08KqDA	_6mvQX9x66oz046eS5ii8w	2013/4/11 18:39	73992	Roxy	368	Juan's Authentic Mexican Food	1516 E Thomas Rd	Phoenix	33.4804628	-112.049011	Mexican, Restaurants	Restaurants
lrmzZnqJFq7DZ9Bi6dedFA	u2xFh32LxAQ5F_35THgWjw	_6mvQX9x66oz046eS5ii8w	2011/9/15 0:35	77224	Joe	368	Juan's Authentic Mexican Food	1516 E Thomas Rd	Phoenix	33.4804628	-112.049011	Mexican, Restaurants	Restaurants
clWa8pJ9LKPS2Q3yjwDuDQ	vBSzgSvcawxtaDuIdi9hCA	_6mvQX9x66oz046eS5ii8w	2013/4/10 22:39	80761	Bill	368	Juan's Authentic Mexican Food	1516 E Thomas Rd	Phoenix	33.4804628	-112.049011	Mexican, Restaurants	Restaurants
K17PHSlyI3D6Jwxl_HLwUQ	w1TjcJ6itK7LC_IY61NQIQ	_6mvQX9x66oz046eS5ii8w	2010/11/2 21:08	83157	N	368	Juan's Authentic Mexican Food	1516 E Thomas Rd	Phoenix	33.4804628	-112.049011	Mexican, Restaurants	Restaurants
cJt9BWgGMCNy9k29TTG22A	WGyW5nsYXSIXwdfzrthQnQ	_6mvQX9x66oz046eS5ii8w	2016/9/17 18:07	84148	Richard	368	Juan's Authentic Mexican Food	1516 E Thomas Rd	Phoenix	33.4804628	-112.049011	Mexican, Restaurants	Restaurants
80Qd0g93Z-O7e0v1NGbBKQ	Wu8SwJ59jjRjlctbdoczVg	_6mvQX9x66oz046eS5ii8w	2015/1/31 0:38	85400	Eric	368	Juan's Authentic Mexican Food	1516 E Thomas Rd	Phoenix	33.4804628	-112.049011	Mexican, Restaurants	Restaurants
wZ5UiUY1zI5BKT0Dzgz5eg	WuSDTldCP8jWJ85QE0Jj1Q	_6mvQX9x66oz046eS5ii8w	2013/7/20 22:08	85447	Garth	368	Juan's Authentic Mexican Food	1516 E Thomas Rd	Phoenix	33.4804628	-112.049011	Mexican, Restaurants	Restaurants
O4tbxtCje0GIFd2t4guXmw	X8qQBHUgHu6mMZJj24kgTw	_6mvQX9x66oz046eS5ii8w	2008/9/5 23:56	86407	Anthony	368	Juan's Authentic Mexican Food	1516 E Thomas Rd	Phoenix	33.4804628	-112.049011	Mexican, Restaurants	Restaurants
ewYIx-K15RO0RKVc3GfV0w	xqUvGtl4qH_LC-tA5xZ6yQ	_6mvQX9x66oz046eS5ii8w	2017/9/6 7:19	88076	Carlos	368	Juan's Authentic Mexican Food	1516 E Thomas Rd	Phoenix	33.4804628	-112.049011	Mexican, Restaurants	Restaurants
l9VnTVVvw1DczwNk1i6H0A	y0eMLg02lCzxu6q6Cacw7Q	_6mvQX9x66oz046eS5ii8w	2017/10/11 3:34	89041	Tabitha	368	Juan's Authentic Mexican Food	1516 E Thomas Rd	Phoenix	33.4804628	-112.049011	Mexican, Restaurants	Restaurants
3sGUcY6k6oo5YsSxRnwf7w	YKpitnHAgYP-OB35VFet2w	_6mvQX9x66oz046eS5ii8w	2018/10/11 0:31	90512	Liz	368	Juan's Authentic Mexican Food	1516 E Thomas Rd	Phoenix	33.4804628	-112.049011	Mexican, Restaurants	Restaurants
f5JAVtU2G67xnJr1bDwAag	Zf2CLWshZWgwbxFuPFTjJw	_6mvQX9x66oz046eS5ii8w	2013/3/21 21:12	92972	Patrick	368	Juan's Authentic Mexican Food	1516 E Thomas Rd	Phoenix	33.4804628	-112.049011	Mexican, Restaurants	Restaurants
ueMvVnEUydktCAEiM-kYbQ	_uqhxkG0EZ6ZsDjv1hk7Hg	_6n27rKvvDiPzWjcF24onA	2018/2/7 15:55	1193	Justina	369	56 Kitchen	33587 Aurora Rd	Solon	41.3864229	-81.440083	Bars, Cocktail Bars, Restaurants, Nightlife, Wine Bars, Pizza, Sandwiches, American (New)	Nightlife
V-RLILjwOFeD3MJfFfAphA	7pCQ8zEUpjYpJ9LqZycKww	_6n27rKvvDiPzWjcF24onA	2017/10/28 18:00	13258	April	369	56 Kitchen	33587 Aurora Rd	Solon	41.3864229	-81.440083	Bars, Cocktail Bars, Restaurants, Nightlife, Wine Bars, Pizza, Sandwiches, American (New)	Nightlife
DQ5oqjukpnJxURCtgAsZng	B1lXegDo3iKNCFvlaM_vEQ	_6n27rKvvDiPzWjcF24onA	2017/4/9 17:33	19865	Stuart	369	56 Kitchen	33587 Aurora Rd	Solon	41.3864229	-81.440083	Bars, Cocktail Bars, Restaurants, Nightlife, Wine Bars, Pizza, Sandwiches, American (New)	Nightlife
cM49RknouMQQLOQX6iGT6A	E6pqcEmf1LpL82-CIi60aw	_6n27rKvvDiPzWjcF24onA	2016/9/23 12:11	29260	Cory	369	56 Kitchen	33587 Aurora Rd	Solon	41.3864229	-81.440083	Bars, Cocktail Bars, Restaurants, Nightlife, Wine Bars, Pizza, Sandwiches, American (New)	Nightlife
i84IHXtTs_Zf0-2sgpEYDw	F0tX53vxCOY0fApuOhsYSA	_6n27rKvvDiPzWjcF24onA	2018/2/15 14:54	31935	Gabi	369	56 Kitchen	33587 Aurora Rd	Solon	41.3864229	-81.440083	Bars, Cocktail Bars, Restaurants, Nightlife, Wine Bars, Pizza, Sandwiches, American (New)	Nightlife
QFCOWXtHUrQW5qhQhxsUfQ	jE72VXCulJovxqa-1-xRKQ	_6n27rKvvDiPzWjcF24onA	2018/1/11 19:55	44804	Liz	369	56 Kitchen	33587 Aurora Rd	Solon	41.3864229	-81.440083	Bars, Cocktail Bars, Restaurants, Nightlife, Wine Bars, Pizza, Sandwiches, American (New)	Nightlife
D7EfTPhKF7SzEz1ey8XwaA	lKPPmUUKe3oaECtAQmoD6w	_6n27rKvvDiPzWjcF24onA	2018/3/17 22:46	51491	Julia	369	56 Kitchen	33587 Aurora Rd	Solon	41.3864229	-81.440083	Bars, Cocktail Bars, Restaurants, Nightlife, Wine Bars, Pizza, Sandwiches, American (New)	Nightlife
qk4e43X5B3UemZ4Frr3B6w	QxdlG_uzIVg5op20OMA5Fg	_6n27rKvvDiPzWjcF24onA	2017/4/2 13:55	67775	Ann Marie	369	56 Kitchen	33587 Aurora Rd	Solon	41.3864229	-81.440083	Bars, Cocktail Bars, Restaurants, Nightlife, Wine Bars, Pizza, Sandwiches, American (New)	Nightlife
8YMFbpyC9AEnuq7Ysif-NQ	u3ZPMVVEzneq8x856WksJQ	_6n27rKvvDiPzWjcF24onA	2016/7/6 2:56	77283	Lauren	369	56 Kitchen	33587 Aurora Rd	Solon	41.3864229	-81.440083	Bars, Cocktail Bars, Restaurants, Nightlife, Wine Bars, Pizza, Sandwiches, American (New)	Nightlife
lCoDCUhId-M5cSD75OgHuw	XKsUW6Yfr_C0A5DW0raO4Q	_6n27rKvvDiPzWjcF24onA	2018/9/7 4:31	87506	John	369	56 Kitchen	33587 Aurora Rd	Solon	41.3864229	-81.440083	Bars, Cocktail Bars, Restaurants, Nightlife, Wine Bars, Pizza, Sandwiches, American (New)	Nightlife
UqVWyDmjauuTRoagsuhmZw	ZMJcFqPD1CB6gMcaql8qnA	_6n27rKvvDiPzWjcF24onA	2017/9/24 1:21	93726	Jessica	369	56 Kitchen	33587 Aurora Rd	Solon	41.3864229	-81.440083	Bars, Cocktail Bars, Restaurants, Nightlife, Wine Bars, Pizza, Sandwiches, American (New)	Nightlife
S1Jgfo39I4ZU5dh3xH_gkw	1vCjJQ9tMrrR8Ms7StH8eA	_6UaHEnDDbUla3Pa3VVu3Q	2017/5/30 23:37	4234	Shella	377	Asia Creamery	7460 S Rainbow Blvd, Ste 110	Las Vegas	36.05318196	-115.2414455	Food, Ice Cream & Frozen Yogurt, Custom Cakes, Desserts, Juice Bars & Smoothies, Filipino, Restaurants	Restaurants
vYfHs-XuvLdPUvW0A1cyTQ	2K4nekJTz5tnNIr3o6LQmQ	_6UaHEnDDbUla3Pa3VVu3Q	2018/9/7 0:08	5239	Gozdem	377	Asia Creamery	7460 S Rainbow Blvd, Ste 110	Las Vegas	36.05318196	-115.2414455	Food, Ice Cream & Frozen Yogurt, Custom Cakes, Desserts, Juice Bars & Smoothies, Filipino, Restaurants	Restaurants
Kvq9yxtgG95EsZalzLvMJg	GYovLBMP-Xb8jAH_ivMaSA	_6UaHEnDDbUla3Pa3VVu3Q	2018/2/4 0:50	37745	Ann	377	Asia Creamery	7460 S Rainbow Blvd, Ste 110	Las Vegas	36.05318196	-115.2414455	Food, Ice Cream & Frozen Yogurt, Custom Cakes, Desserts, Juice Bars & Smoothies, Filipino, Restaurants	Restaurants
2PzMoJjrEmdRZcH91JvSbA	kgGYqH5_wCWr3EK1rxllGw	_6UaHEnDDbUla3Pa3VVu3Q	2017/4/7 23:42	47997	Jamielyn	377	Asia Creamery	7460 S Rainbow Blvd, Ste 110	Las Vegas	36.05318196	-115.2414455	Food, Ice Cream & Frozen Yogurt, Custom Cakes, Desserts, Juice Bars & Smoothies, Filipino, Restaurants	Restaurants
RluuqqHysQo0UZrYb1DW_g	Oi0G3jFm2jtG2W02dZTdEQ	_6UaHEnDDbUla3Pa3VVu3Q	2017/11/20 0:47	60305	Rae	377	Asia Creamery	7460 S Rainbow Blvd, Ste 110	Las Vegas	36.05318196	-115.2414455	Food, Ice Cream & Frozen Yogurt, Custom Cakes, Desserts, Juice Bars & Smoothies, Filipino, Restaurants	Restaurants
1Ka66lg74SE-11F2VaahNA	PeggnzOiy0tDQDpWNv0kQw	_6UaHEnDDbUla3Pa3VVu3Q	2018/2/2 20:45	62915	Elina	377	Asia Creamery	7460 S Rainbow Blvd, Ste 110	Las Vegas	36.05318196	-115.2414455	Food, Ice Cream & Frozen Yogurt, Custom Cakes, Desserts, Juice Bars & Smoothies, Filipino, Restaurants	Restaurants
BujvljWHy_H-5iDFD7bOOA	QDo6Cfwz_v4gQmADGGf4nA	_6UaHEnDDbUla3Pa3VVu3Q	2017/3/10 20:31	65861	Joan	377	Asia Creamery	7460 S Rainbow Blvd, Ste 110	Las Vegas	36.05318196	-115.2414455	Food, Ice Cream & Frozen Yogurt, Custom Cakes, Desserts, Juice Bars & Smoothies, Filipino, Restaurants	Restaurants
9fuVMx9Gt-rJ5NqCqU79yQ	U_cw6COWy-_Tc9Vviq6NmA	_6UaHEnDDbUla3Pa3VVu3Q	2017/4/14 6:37	77058	Jenny	377	Asia Creamery	7460 S Rainbow Blvd, Ste 110	Las Vegas	36.05318196	-115.2414455	Food, Ice Cream & Frozen Yogurt, Custom Cakes, Desserts, Juice Bars & Smoothies, Filipino, Restaurants	Restaurants
rIGAfDNyEeynVoYB51DPaw	U4INQZOPSUaj8hMjLlZ3KA	_6UaHEnDDbUla3Pa3VVu3Q	2018/5/15 13:38	77310	Michael	377	Asia Creamery	7460 S Rainbow Blvd, Ste 110	Las Vegas	36.05318196	-115.2414455	Food, Ice Cream & Frozen Yogurt, Custom Cakes, Desserts, Juice Bars & Smoothies, Filipino, Restaurants	Restaurants
kW3qPV2Y-A9LTVRq8dNhfw	zuJwiAXFGQ4_Dfozybx5kg	_6UaHEnDDbUla3Pa3VVu3Q	2017/10/27 23:27	94467	Crystal	377	Asia Creamery	7460 S Rainbow Blvd, Ste 110	Las Vegas	36.05318196	-115.2414455	Food, Ice Cream & Frozen Yogurt, Custom Cakes, Desserts, Juice Bars & Smoothies, Filipino, Restaurants	Restaurants
5HJkpw22IIynOauH51ZOpQ	4gayZ4Rwu2MGCxNyT88a0Q	_6YQ3SsSn-recYVtQXq6pA	2018/5/29 18:14	8112	Courtney	382	Grace Records	2200 E Williams Field Rd, Ste 112	Gilbert	33.31096165	-111.7424645	Vinyl Records, Books, Mags, Music & Video, Shopping	Shopping
by8e9tAJfcE9YUr0EvJnFg	Bv13-l4HTz-pt5kS22y9LQ	_6YQ3SsSn-recYVtQXq6pA	2017/12/30 18:51	22280	Marcus	382	Grace Records	2200 E Williams Field Rd, Ste 112	Gilbert	33.31096165	-111.7424645	Vinyl Records, Books, Mags, Music & Video, Shopping	Shopping
7LDZ-wP1SILVIQcq5QGdXw	UhklAU6JO7eGLftnsnQgUA	_6YQ3SsSn-recYVtQXq6pA	2018/1/12 16:02	78297	Thomas	382	Grace Records	2200 E Williams Field Rd, Ste 112	Gilbert	33.31096165	-111.7424645	Vinyl Records, Books, Mags, Music & Video, Shopping	Shopping
tDEF0mnxyxW3UEQu73ficQ	CxDOIDnH8gp9KXzpBHJYXw	_72dMXdWbVAgwB-Bxwz-mw	2016/2/25 20:35	25610	Jennifer	386	Champions Cuisine	8321 Kennedy Road, unit 1071	Markham	43.856381	-79.3044096	Chinese, Restaurants	Restaurants
WqvBVBiaHp4QFNvHtOr0Xg	iyUAr7wqPA3orWR2L8C_JQ	_72dMXdWbVAgwB-Bxwz-mw	2016/3/16 4:56	43788	S	386	Champions Cuisine	8321 Kennedy Road, unit 1071	Markham	43.856381	-79.3044096	Chinese, Restaurants	Restaurants
QutowcOyWzswaKd3lHxCXg	AnRYXE0gIkkR71KLKmwNeg	_73kJo3Yg6jGoXRkEYTIJg	2013/10/27 17:08	18585	Sabrina	389	Trapeze Las Vegas	121 E Sunset Rd	Las Vegas	36.069856	-115.1664052	Arts & Entertainment, Active Life, Recreation Centers, Performing Arts	Arts & Entertainment
_-tP1GXJC9eJXvngF3GvyA	g1YLVOwquTJ5ILeWIwqW9Q	_73kJo3Yg6jGoXRkEYTIJg	2012/11/11 21:41	34931	Veronica	389	Trapeze Las Vegas	121 E Sunset Rd	Las Vegas	36.069856	-115.1664052	Arts & Entertainment, Active Life, Recreation Centers, Performing Arts	Arts & Entertainment
InGD1lezHyeKw7u6zBieRw	GdqndXu2xA_Kwbqs8MFShA	_73kJo3Yg6jGoXRkEYTIJg	2015/7/8 23:05	35717	Seth	389	Trapeze Las Vegas	121 E Sunset Rd	Las Vegas	36.069856	-115.1664052	Arts & Entertainment, Active Life, Recreation Centers, Performing Arts	Arts & Entertainment
0g7KGtIPJ4-4M7bnCG09dA	pmWrP89IllBRkGf7ZUeCcw	_73kJo3Yg6jGoXRkEYTIJg	2013/6/2 16:08	63735	Rick	389	Trapeze Las Vegas	121 E Sunset Rd	Las Vegas	36.069856	-115.1664052	Arts & Entertainment, Active Life, Recreation Centers, Performing Arts	Arts & Entertainment
Bkwq_IjvVytJPJXyqXaddA	r52bugu98l77gdqTnIJ2oQ	_73kJo3Yg6jGoXRkEYTIJg	2017/2/2 11:52	68302	Aaron	389	Trapeze Las Vegas	121 E Sunset Rd	Las Vegas	36.069856	-115.1664052	Arts & Entertainment, Active Life, Recreation Centers, Performing Arts	Arts & Entertainment
OY0GkKrXP7Y4KH_eqsjptQ	rNjgVKaBh1PlUA6dYB6EUw	_73kJo3Yg6jGoXRkEYTIJg	2013/4/22 4:41	69853	Bonnie	389	Trapeze Las Vegas	121 E Sunset Rd	Las Vegas	36.069856	-115.1664052	Arts & Entertainment, Active Life, Recreation Centers, Performing Arts	Arts & Entertainment
m9jYjb6txSJ0-jnA7Awgkw	xhhE0txKwQtRzgQVVdKkvg	_73kJo3Yg6jGoXRkEYTIJg	2013/4/22 4:19	87172	Bethany	389	Trapeze Las Vegas	121 E Sunset Rd	Las Vegas	36.069856	-115.1664052	Arts & Entertainment, Active Life, Recreation Centers, Performing Arts	Arts & Entertainment
0Z_uqSyazsV5jPjJy0dAog	XYz8F5iV99eDbxzFhd28-g	_73kJo3Yg6jGoXRkEYTIJg	2012/11/12 4:07	88865	Rosa	389	Trapeze Las Vegas	121 E Sunset Rd	Las Vegas	36.069856	-115.1664052	Arts & Entertainment, Active Life, Recreation Centers, Performing Arts	Arts & Entertainment
h5xMpB7vLq3oZpRmCT7CdA	8kE4azWOT0tZhO0TgA8GQQ	_7AiEOKxaXSxPjsGNou1tA	2015/5/29 1:19	14542	Jenny	395	Batteries Plus Bulbs	406 Commerce Dr	Madison	43.0597449	-89.5258983	Lighting Fixtures & Equipment, Hardware Stores, Home & Garden, Battery Stores, Home Services, Local Services, Mobile Phone Repair, Electronics Repair, Electronics, IT Services & Computer Repair, Shopping	Home Services
Kw396FS-AzxRv6QlGDJKaA	dGz_AXphmffe6OdT83ls6g	_7AiEOKxaXSxPjsGNou1tA	2013/11/28 14:28	27049	M	395	Batteries Plus Bulbs	406 Commerce Dr	Madison	43.0597449	-89.5258983	Lighting Fixtures & Equipment, Hardware Stores, Home & Garden, Battery Stores, Home Services, Local Services, Mobile Phone Repair, Electronics Repair, Electronics, IT Services & Computer Repair, Shopping	Home Services
Z8nyO2UirLA6rYYTs9DyIA	_3WlbW1RkJmyKMMqLPYorA	_7m0JfJcYcwvPhxx1fLFsg	2018/2/3 2:56	103	Kathy	409	Homesense	1840 The Queensway	Etobicoke	43.6160419	-79.5599945	Rugs, Home Decor, Kitchen & Bath, Home & Garden, Shopping	Shopping
Z8nyO2UirLA6rYYTs9DyIA	_3WlbW1RkJmyKMMqLPYorA	_7m0JfJcYcwvPhxx1fLFsg	2018/2/3 2:56	103	Kathy	409	Homesense	1840 The Queensway	Etobicoke	43.6160419	-79.5599945	Rugs, Home Decor, Kitchen & Bath, Home & Garden, Shopping	Shopping
ktRNr9eepYHt5TRk4JWRMw	65yB0ydGXOZ_-T6J_GbKfw	_7m0JfJcYcwvPhxx1fLFsg	2017/1/3 16:29	10919	Lambert	409	Homesense	1840 The Queensway	Etobicoke	43.6160419	-79.5599945	Rugs, Home Decor, Kitchen & Bath, Home & Garden, Shopping	Shopping
9Y2TMxOm3qtNhcv5aO77FA	EuU3XB3t1Mc1UQgqVrCRQg	_7m0JfJcYcwvPhxx1fLFsg	2016/2/13 16:40	31343	Valerie	409	Homesense	1840 The Queensway	Etobicoke	43.6160419	-79.5599945	Rugs, Home Decor, Kitchen & Bath, Home & Garden, Shopping	Shopping
TjVVSWTjVMEwQwLLrz1NYw	9hMqNBBpTl3lBy6qCAyu-A	_7pESTus9Ep8H9bsFsu1ng	2013/10/10 16:13	15902	Eli	418	zombie mfg	6344 W Bell Rd	Glendale	33.638619	-112.1959887	Shopping, Sporting Goods, Guns & Ammo, Outdoor Gear	Shopping
g5X6EhsE7x4D8R4_3fhjIQ	jzkbhkRdjWPwTIOgRGggIg	_7pESTus9Ep8H9bsFsu1ng	2014/11/12 20:50	46826	Carlos	418	zombie mfg	6344 W Bell Rd	Glendale	33.638619	-112.1959887	Shopping, Sporting Goods, Guns & Ammo, Outdoor Gear	Shopping
cYqZe6dMM4uNy4c2637CPQ	ABr6EcENydSFKueerYGVAg	_7UhkVW3uWM0T5BQ1Rkbhg	2018/9/28 8:11	17426	Gino	427	Great Clips	1937 W Union Hills Dr	Phoenix	33.6532463	-112.1010799	Barbers, Beauty & Spas, Hair Salons	Beauty & Spas
lOI-D8rsMJ9L_3CrJ9X0Iw	hVRpLwPfgRaU6sllAHpnAw	_7UhkVW3uWM0T5BQ1Rkbhg	2013/6/25 13:17	40484	Ian	427	Great Clips	1937 W Union Hills Dr	Phoenix	33.6532463	-112.1010799	Barbers, Beauty & Spas, Hair Salons	Beauty & Spas
DznuFbjYmTsGA_8OvT9FjA	jOs8znUNvwoggdD7zkYpCQ	_7UhkVW3uWM0T5BQ1Rkbhg	2017/7/31 14:06	45851	Megan	427	Great Clips	1937 W Union Hills Dr	Phoenix	33.6532463	-112.1010799	Barbers, Beauty & Spas, Hair Salons	Beauty & Spas
wZ1Wktsl21U5MfwL0FIE5Q	ALB7USenNnhtV3plE50ooA	_7wj87KZspahqDHxbXreMQ	2017/5/29 16:11	18347	Lee	429	Walgreens	2389 E Windmill Ln	Las Vegas	36.0418199	-115.1194244	Beauty & Spas, Cosmetics & Beauty Supply, Food, Convenience Stores, Drugstores, Photography Stores & Services, Shopping	Beauty & Spas
9kbR-W_nOveTL73lRQr8YQ	bnKo6L4MgcUbLZH7fmnkrA	_7wj87KZspahqDHxbXreMQ	2015/6/9 8:13	21576	Mark	429	Walgreens	2389 E Windmill Ln	Las Vegas	36.0418199	-115.1194244	Beauty & Spas, Cosmetics & Beauty Supply, Food, Convenience Stores, Drugstores, Photography Stores & Services, Shopping	Beauty & Spas
oABbVwEStKtoigFTJzz-Sg	CDvhiRiczAq0M5pktyiyog	_7wj87KZspahqDHxbXreMQ	2014/5/13 16:42	23706	Mike	429	Walgreens	2389 E Windmill Ln	Las Vegas	36.0418199	-115.1194244	Beauty & Spas, Cosmetics & Beauty Supply, Food, Convenience Stores, Drugstores, Photography Stores & Services, Shopping	Beauty & Spas
QskCfBeo_vDkM6QuhFUDPw	gtwM4ijo65AN4DvXdgCu_w	_7wj87KZspahqDHxbXreMQ	2017/3/6 10:08	37292	Michael	429	Walgreens	2389 E Windmill Ln	Las Vegas	36.0418199	-115.1194244	Beauty & Spas, Cosmetics & Beauty Supply, Food, Convenience Stores, Drugstores, Photography Stores & Services, Shopping	Beauty & Spas
7QnkZWluDM4mYrMM3HjihA	mYgIBr7o6pjjxJIW3GiBqA	_7wj87KZspahqDHxbXreMQ	2016/12/4 23:46	55747	Paul	429	Walgreens	2389 E Windmill Ln	Las Vegas	36.0418199	-115.1194244	Beauty & Spas, Cosmetics & Beauty Supply, Food, Convenience Stores, Drugstores, Photography Stores & Services, Shopping	Beauty & Spas
_jJUt9fgFUqC6jfEGS3UAA	N5URmpyygDBSC_8UShI_6Q	_7wj87KZspahqDHxbXreMQ	2014/3/11 2:01	56232	Channele	429	Walgreens	2389 E Windmill Ln	Las Vegas	36.0418199	-115.1194244	Beauty & Spas, Cosmetics & Beauty Supply, Food, Convenience Stores, Drugstores, Photography Stores & Services, Shopping	Beauty & Spas
mRxxzXpUn_FFZczc7ijM0g	r365iah2e1Zm2ickWhHhCw	_7wj87KZspahqDHxbXreMQ	2017/8/12 8:20	68212	A	429	Walgreens	2389 E Windmill Ln	Las Vegas	36.0418199	-115.1194244	Beauty & Spas, Cosmetics & Beauty Supply, Food, Convenience Stores, Drugstores, Photography Stores & Services, Shopping	Beauty & Spas
uVx_FZC21h3Z0FIN_Jg3YA	Ren0ubKkxvydaYrzDIFkSg	_7wj87KZspahqDHxbXreMQ	2018/1/25 23:29	69012	Julia	429	Walgreens	2389 E Windmill Ln	Las Vegas	36.0418199	-115.1194244	Beauty & Spas, Cosmetics & Beauty Supply, Food, Convenience Stores, Drugstores, Photography Stores & Services, Shopping	Beauty & Spas
_JIHKWc4QJRAXy5ghATzww	T9fmrpfD8i5XEOH4UCjfrA	_7wj87KZspahqDHxbXreMQ	2015/12/12 5:02	74543	Mark	429	Walgreens	2389 E Windmill Ln	Las Vegas	36.0418199	-115.1194244	Beauty & Spas, Cosmetics & Beauty Supply, Food, Convenience Stores, Drugstores, Photography Stores & Services, Shopping	Beauty & Spas
Bfq918ja5CtYrTjpBqj9Kg	Um5bfs5DH6eizgjH3xZsvg	_7wj87KZspahqDHxbXreMQ	2015/2/4 8:09	78748	Dianna	429	Walgreens	2389 E Windmill Ln	Las Vegas	36.0418199	-115.1194244	Beauty & Spas, Cosmetics & Beauty Supply, Food, Convenience Stores, Drugstores, Photography Stores & Services, Shopping	Beauty & Spas
wY57KaKMXWpjqbaeilkUgQ	xU2DZktxrJIjthxUTpk_NA	_7wj87KZspahqDHxbXreMQ	2016/1/7 3:42	88385	Erica	429	Walgreens	2389 E Windmill Ln	Las Vegas	36.0418199	-115.1194244	Beauty & Spas, Cosmetics & Beauty Supply, Food, Convenience Stores, Drugstores, Photography Stores & Services, Shopping	Beauty & Spas
1mJbZRSawEWGvJpMJ3IX-w	ykomt7Lrk0pHD0kFAVRkzA	_7wj87KZspahqDHxbXreMQ	2018/5/20 14:09	90511	Gna	429	Walgreens	2389 E Windmill Ln	Las Vegas	36.0418199	-115.1194244	Beauty & Spas, Cosmetics & Beauty Supply, Food, Convenience Stores, Drugstores, Photography Stores & Services, Shopping	Beauty & Spas
nlolcacjpWuhKlbpTLvfdg	ZGuFr1zM967HE6elvcXVJg	_7wj87KZspahqDHxbXreMQ	2016/8/29 4:08	93129	Colby	429	Walgreens	2389 E Windmill Ln	Las Vegas	36.0418199	-115.1194244	Beauty & Spas, Cosmetics & Beauty Supply, Food, Convenience Stores, Drugstores, Photography Stores & Services, Shopping	Beauty & Spas
Q4D0weZYO3aJUaWcc9srzw	2x5bfp8iWoItnqT-_yMigg	_7Wp4hqOTEIk7BIpR33RDg	2012/1/4 22:34	5865	Cynthia	430	Larry H Miller Volkswagen Avondale	10205 W Papago Fwy	Avondale	33.4598111	-112.2815993	Used Car Dealers, Auto Parts & Supplies, Automotive, Car Dealers, Auto Repair	Automotive
WTSNEL2wW8BRWDKyZF15LA	gru76BjkRY6UQVcw_yAxiQ	_7Wp4hqOTEIk7BIpR33RDg	2008/6/12 22:24	37092	Christine	430	Larry H Miller Volkswagen Avondale	10205 W Papago Fwy	Avondale	33.4598111	-112.2815993	Used Car Dealers, Auto Parts & Supplies, Automotive, Car Dealers, Auto Repair	Automotive
HnpGv4d_lrcxbWMzaFB8mQ	TVkU2gHhe05v_lgsE_NccA	_7Wp4hqOTEIk7BIpR33RDg	2017/2/24 19:01	76639	Nora	430	Larry H Miller Volkswagen Avondale	10205 W Papago Fwy	Avondale	33.4598111	-112.2815993	Used Car Dealers, Auto Parts & Supplies, Automotive, Car Dealers, Auto Repair	Automotive
5Vx3WXLCjUlk80lKmCT5ew	U2sN2-HGvh27FyXKFlvkBg	_7Wp4hqOTEIk7BIpR33RDg	2008/8/27 15:41	77220	Dave	430	Larry H Miller Volkswagen Avondale	10205 W Papago Fwy	Avondale	33.4598111	-112.2815993	Used Car Dealers, Auto Parts & Supplies, Automotive, Car Dealers, Auto Repair	Automotive
aLKyuRxaGku_L796p9-zRQ	Zgn88oUZOk9_5yNcbJNCfg	_7Wp4hqOTEIk7BIpR33RDg	2018/5/24 3:20	93111	Carter	430	Larry H Miller Volkswagen Avondale	10205 W Papago Fwy	Avondale	33.4598111	-112.2815993	Used Car Dealers, Auto Parts & Supplies, Automotive, Car Dealers, Auto Repair	Automotive
oyzWE9Y_3BlF7rQ5rvMqdA	MOy6n2WGvjoXNQzl74Hnew	_7xn3o1PWslWkjhJtBxmPw	2016/9/21 2:36	54877	Emily	432	RiDesign Studio	14818 North 50th St	Scottsdale	33.6219559	-111.9732785	Cards & Stationery, Wedding Planning, Shopping, Arts & Crafts, Flowers & Gifts, Graphic Design, Professional Services, Event Planning & Services	Shopping
BT5AIK0uRvJR-qvYcl-n-Q	ppATz6PAs8pGi4VcfIrUSw	_80PNDguuuA-jF9o2c_NXQ	2009/9/30 17:24	63957	Lindsay	437	Lifemark Father David Bauer Arena	2424 University Drive NW	Calgary	51.073722	-114.126131	Active Life, Health & Medical, Gyms, Fitness & Instruction, Physical Therapy	Active Life
H4I1tAkpzUNKcrHwpIvrvQ	1U6J_WxUgsasveYxdXctTA	_82041xhXs6-_WWT82BA8Q	2015/1/9 22:49	4184	Kelly	440	Nobby's Pizzeria	1106 Castle Shannon Blvd	Pittsburgh	40.365075	-80.024144	Pizza, Restaurants	Restaurants
a9xpjcx-yXywLL6fgVAfaA	fVVEQ5jWSI5t7uPA5w9-8Q	_82041xhXs6-_WWT82BA8Q	2016/4/3 16:15	34437	Jill	440	Nobby's Pizzeria	1106 Castle Shannon Blvd	Pittsburgh	40.365075	-80.024144	Pizza, Restaurants	Restaurants
QMGH35yStJmhnkwGMeLePA	Lfv4hefW1VbvaC2gatTFWA	_82041xhXs6-_WWT82BA8Q	2014/9/24 17:16	51002	DJ	440	Nobby's Pizzeria	1106 Castle Shannon Blvd	Pittsburgh	40.365075	-80.024144	Pizza, Restaurants	Restaurants
ZDNriEj--5pRf3ibny576w	xojC8MiBSbIJA3OYwNVNMA	_82041xhXs6-_WWT82BA8Q	2017/3/8 19:48	87849	Doug	440	Nobby's Pizzeria	1106 Castle Shannon Blvd	Pittsburgh	40.365075	-80.024144	Pizza, Restaurants	Restaurants
ZDNriEj--5pRf3ibny576w	xojC8MiBSbIJA3OYwNVNMA	_82041xhXs6-_WWT82BA8Q	2017/3/8 19:48	87849	Doug	440	Nobby's Pizzeria	1106 Castle Shannon Blvd	Pittsburgh	40.365075	-80.024144	Pizza, Restaurants	Restaurants
WvQka0sCq95Hvvs7xB8Xew	ZvMuM0uEB_aGB1M1KRNp8g	_82041xhXs6-_WWT82BA8Q	2016/8/8 0:44	94575	Kelci	440	Nobby's Pizzeria	1106 Castle Shannon Blvd	Pittsburgh	40.365075	-80.024144	Pizza, Restaurants	Restaurants
3f8ttqPvwVtnHCYSk9TYTQ	5WIJnQFfP0zbKJd4BYXVGQ	_881w3eUgTJiM-sKvY3DfA	2013/8/19 9:46	10543	Jeff	441	Diesel	3500 Las Vegas Boulevard	Las Vegas	36.1174528	-115.1766881	Women's Clothing, Accessories, Shopping, Men's Clothing, Fashion	Shopping
wZeGin-I6r-JaRav1fisYQ	D1QjpmGykVjWG1pbarldaA	_881w3eUgTJiM-sKvY3DfA	2008/6/26 8:29	25997	Stephen	441	Diesel	3500 Las Vegas Boulevard	Las Vegas	36.1174528	-115.1766881	Women's Clothing, Accessories, Shopping, Men's Clothing, Fashion	Shopping
LCyN24u0r0jVRbCvn4wGnw	Xwnf20FKuikiHcSpcEbpKQ	_881w3eUgTJiM-sKvY3DfA	2014/7/14 17:00	88632	Kenneth	441	Diesel	3500 Las Vegas Boulevard	Las Vegas	36.1174528	-115.1766881	Women's Clothing, Accessories, Shopping, Men's Clothing, Fashion	Shopping
FgYYiECaNkqTiw3ZUDUtdw	2gw3JlPBq2Q6owtmNcE0Rw	_8FBbpgaNKy3PC1o_NxViA	2014/7/7 5:37	5065	Trish	449	St. Sharbel Catholic Church	10325 Rancho Destino Rd	Las Vegas	36.0025484	-115.1666368	Religious Organizations, Churches	Public Services
4tqNWUAZdZai4CVATTbhBQ	9oValMqK_Unb12jWlTzMMA	_8FBbpgaNKy3PC1o_NxViA	2016/10/8 23:46	16225	Karen	449	St. Sharbel Catholic Church	10325 Rancho Destino Rd	Las Vegas	36.0025484	-115.1666368	Religious Organizations, Churches	Public Services
AWZ0XbL3h05B6nRinIyRAA	lj3rJy1dUuHMDnqU_OCfsA	_8FBbpgaNKy3PC1o_NxViA	2012/12/6 0:47	51323	Kristen	449	St. Sharbel Catholic Church	10325 Rancho Destino Rd	Las Vegas	36.0025484	-115.1666368	Religious Organizations, Churches	Public Services
sftMQycK5t9BxWFrCKu8Wg	Li4THncrXsVRP5xLbA16JA	_8FPGo4DooxKfkHVMT9AAQ	2017/4/24 17:23	51227	Maddy	451	Car Tune Diagnostics	9219 N 8th St	Phoenix	33.570479	-112.0625464	Automotive, Auto Repair	Automotive
RQ5MMn0Hixz4nbuG2WuelA	Raxyghpfm6929KRdPgOYmA	_8FPGo4DooxKfkHVMT9AAQ	2014/10/14 22:05	68636	Kenneth	451	Car Tune Diagnostics	9219 N 8th St	Phoenix	33.570479	-112.0625464	Automotive, Auto Repair	Automotive
vlv1ry2xHvbHq9u3f2z2-A	9SiMC8YFsAZi1kZ-cyxG6w	_8I19IRzDXmMSRES9cEGlw	2010/9/6 1:09	16404	P	457	Little Caesars Pizza	4920 W Baseline Rd, Ste 101	Phoenix	33.3789234	-112.1665409	Restaurants, Fast Food, Pizza	Restaurants
vd83LcSNA-tfDBi_THs6ow	ExzcI7WlindolIfvzdMGPw	_8I19IRzDXmMSRES9cEGlw	2018/3/24 18:37	31630	Natasha	457	Little Caesars Pizza	4920 W Baseline Rd, Ste 101	Phoenix	33.3789234	-112.1665409	Restaurants, Fast Food, Pizza	Restaurants
sOp0zv93K7zlhmb-Wbh41w	OYYs9otpR3_dYdLvekeqsA	_8I19IRzDXmMSRES9cEGlw	2017/4/22 1:55	61886	Samantha	457	Little Caesars Pizza	4920 W Baseline Rd, Ste 101	Phoenix	33.3789234	-112.1665409	Restaurants, Fast Food, Pizza	Restaurants
2bSW-HRCZ3tAYaa13CVyxw	_XAcTZYCTO1Dm94TISl3kw	_8mO2rBa3H-NZbuyM67AnA	2017/11/10 19:26	1326	Leah	460	Kelly's Glass & Mirror Company	3400 Procyon St	Las Vegas	36.1285119	-115.1873775	Contractors, Windows Installation, Home Services, Glass & Mirrors, Damage Restoration	Home Services
v7TO_ZRqbxalBHyyOLAmXQ	fsIEwnRe0tYJ2eQQ4L2MrQ	_8mO2rBa3H-NZbuyM67AnA	2015/10/29 16:29	34112	Shawn	460	Kelly's Glass & Mirror Company	3400 Procyon St	Las Vegas	36.1285119	-115.1873775	Contractors, Windows Installation, Home Services, Glass & Mirrors, Damage Restoration	Home Services
M-YX_5Nhj5L_aEnwqEEBrw	mSJ5xH3eYg1EoylPEy_BCw	_8mO2rBa3H-NZbuyM67AnA	2014/4/1 2:24	55226	A.	460	Kelly's Glass & Mirror Company	3400 Procyon St	Las Vegas	36.1285119	-115.1873775	Contractors, Windows Installation, Home Services, Glass & Mirrors, Damage Restoration	Home Services
EZFCUdyV3zkhjPL958jtMA	oJ00nUD-q81U0pLBPOKP4g	_8mO2rBa3H-NZbuyM67AnA	2018/5/25 19:10	60397	Anthony	460	Kelly's Glass & Mirror Company	3400 Procyon St	Las Vegas	36.1285119	-115.1873775	Contractors, Windows Installation, Home Services, Glass & Mirrors, Damage Restoration	Home Services
sYqnk8ARuQvFqIC-xpttqw	Qcf5WB1r2SDBiVAWWABVtQ	_8mO2rBa3H-NZbuyM67AnA	2015/8/20 16:42	65744	Travis	460	Kelly's Glass & Mirror Company	3400 Procyon St	Las Vegas	36.1285119	-115.1873775	Contractors, Windows Installation, Home Services, Glass & Mirrors, Damage Restoration	Home Services
JlglJsjaJ-kBA1pNulf48w	qKhcKF97Ioj9eub4bieKhg	_8mO2rBa3H-NZbuyM67AnA	2017/9/14 21:43	66492	Abraham	460	Kelly's Glass & Mirror Company	3400 Procyon St	Las Vegas	36.1285119	-115.1873775	Contractors, Windows Installation, Home Services, Glass & Mirrors, Damage Restoration	Home Services
A5SWjzHRCqkrQhPIQMuuiA	VJ3K4UoHIC_3SKJU9RUWHw	_8mO2rBa3H-NZbuyM67AnA	2018/8/14 20:25	81443	Hummergirl	460	Kelly's Glass & Mirror Company	3400 Procyon St	Las Vegas	36.1285119	-115.1873775	Contractors, Windows Installation, Home Services, Glass & Mirrors, Damage Restoration	Home Services
0Hn8ZOWcuROY-60290Bx2Q	BI4jBJVto2tEQ0NiaR0rNQ	_8OK-8IQn0ThzF6OdmIRgA	2018/2/6 0:02	21043	Marie	464	Amador Vista Park	1562 Amador Ln	Henderson	36.01570151	-115.0529028	Active Life, Parks	Active Life
2ES5ouX2UTU32Po1INPAcA	q93KSB8PtxchdgcY17bH8Q	_8OK-8IQn0ThzF6OdmIRgA	2016/7/17 19:12	65494	Erin	464	Amador Vista Park	1562 Amador Ln	Henderson	36.01570151	-115.0529028	Active Life, Parks	Active Life
MepwIQihwWYQ64mrcZIeZQ	PUxe83tnaKm5ya7bXuykbg	_8pe_U9sJUvpyJHmp4CTWQ	2010/11/5 20:57	64486	Tricia	468	The PC Guy		Tempe	33.4366655	-111.9403254	IT Services & Computer Repair, Local Services	Home Services
T-1ztKrYzAo8qEpYdoejNA	VroNR0LLvLYJCkYZ5QmdPQ	_8pe_U9sJUvpyJHmp4CTWQ	2011/11/25 3:49	82247	Heather	468	The PC Guy		Tempe	33.4366655	-111.9403254	IT Services & Computer Repair, Local Services	Home Services
uf5SXfaTY-zqSrHII6VHEw	ibZIMJ55dvoqag4_JrQ4sw	_8URoVfDFkJtuAM53sNyLQ	2013/11/6 16:45	41601	MaryLou	475	Waffle House	1423 S Country Club Dr, Ste 1	Mesa	33.3883639	-111.8393694	Restaurants, Fast Food, Diners	Restaurants
Ps2TrBQ8nk9WTJXOiETOjg	i9wouG-Y2I4UKgZ92OCWUw	_8Xr9Igz7Hh0bc4JXAVbGA	2017/3/18 17:01	41411	Kevin	482	Shine Events & Floral Design		Gilbert	33.3528264	-111.789027	Event Planning & Services, Wedding Planning, Party & Event Planning	Life Services
reaBuFAUbFa-YVrXVdgvEQ	yqc8xPDjn2p04mbVAOE2ag	_8Xr9Igz7Hh0bc4JXAVbGA	2017/3/15 23:07	91052	Maggie	482	Shine Events & Floral Design		Gilbert	33.3528264	-111.789027	Event Planning & Services, Wedding Planning, Party & Event Planning	Life Services
hdaNw2wflc_rCq-6gIZxGg	BGzavA_ddMr-jGmhArv7fg	_93P5txG7RCTO_IJbPuYZw	2010/10/14 15:31	20938	Vivek	490	Satellite Family Restaurant	1969 Lakeshore Road W	Mississauga	43.5127642	-79.6280407	Diners, Restaurants	Restaurants
tuiYMq5XppCEEefu6VGvRw	8x3idsL_jrjoP-9nrhfJFQ	_9lnbDRvashBE9ey5gAJfg	2016/2/3 17:33	15156	Jaime	509	Aspen Dental	1902 N Prospect Ave, Ste 1	Champaign	40.1384122	-88.25719446	Health & Medical, Dentists, Cosmetic Dentists, Oral Surgeons, General Dentistry	Health & Medical
jMZ5ABMac6pTaVGWALcPZQ	d7RxBR3U_i_huDX-ayOTHA	_9lnbDRvashBE9ey5gAJfg	2015/7/31 2:57	26273	Katie	509	Aspen Dental	1902 N Prospect Ave, Ste 1	Champaign	40.1384122	-88.25719446	Health & Medical, Dentists, Cosmetic Dentists, Oral Surgeons, General Dentistry	Health & Medical
r5pD0w_YFT4xogzSHLE15A	GaygtL9rxdkM3ie7sQJcCQ	_9lnbDRvashBE9ey5gAJfg	2017/11/1 17:43	35436	Ben	509	Aspen Dental	1902 N Prospect Ave, Ste 1	Champaign	40.1384122	-88.25719446	Health & Medical, Dentists, Cosmetic Dentists, Oral Surgeons, General Dentistry	Health & Medical
cVe1vUQajbr2-PWk8Axjzg	qmjoMFMZdLH69_6eGTGDZw	_9lnbDRvashBE9ey5gAJfg	2017/8/31 14:57	66711	Lisa	509	Aspen Dental	1902 N Prospect Ave, Ste 1	Champaign	40.1384122	-88.25719446	Health & Medical, Dentists, Cosmetic Dentists, Oral Surgeons, General Dentistry	Health & Medical
LK63hRynQeWRZoYTSFTYEA	v9jF1QFvIbX1PRXy52oU9w	_9lnbDRvashBE9ey5gAJfg	2018/7/19 15:07	80585	Orlando	509	Aspen Dental	1902 N Prospect Ave, Ste 1	Champaign	40.1384122	-88.25719446	Health & Medical, Dentists, Cosmetic Dentists, Oral Surgeons, General Dentistry	Health & Medical
9YW98P1q-Bnu7pvrFZfMXw	XQyeqE0wbp9tXmsPXjNjsQ	_9lnbDRvashBE9ey5gAJfg	2016/4/26 22:33	88083	Lalaine	509	Aspen Dental	1902 N Prospect Ave, Ste 1	Champaign	40.1384122	-88.25719446	Health & Medical, Dentists, Cosmetic Dentists, Oral Surgeons, General Dentistry	Health & Medical
BRx8gUHzeE8Y_gZx4uQzPQ	yqrJ7fFTHmxN9XwPZ8Z3gQ	_9lnbDRvashBE9ey5gAJfg	2012/5/14 20:00	91096	Richard	509	Aspen Dental	1902 N Prospect Ave, Ste 1	Champaign	40.1384122	-88.25719446	Health & Medical, Dentists, Cosmetic Dentists, Oral Surgeons, General Dentistry	Health & Medical
9xjEzshoQtkG1nZAJ0KXww	_9WKSGfBn193Wl3vd7kt1A	_9SDJqTh8z0t3WZmVvbnYA	2015/8/23 17:22	254	Lauren	523	Walmart Supercenter	800 E Southern Ave	Tempe	33.3937987	-111.9278428	Electronics, Shopping, Fashion, Mobile Phones, Food, Drugstores, Shopping Centers, Discount Store, Grocery, Department Stores	Shopping
DrsrT0xNH-QnW01yxiywWw	1a2_1cqn8AmmoVzo2hpVwQ	_9SDJqTh8z0t3WZmVvbnYA	2017/1/10 7:46	3221	Steven	523	Walmart Supercenter	800 E Southern Ave	Tempe	33.3937987	-111.9278428	Electronics, Shopping, Fashion, Mobile Phones, Food, Drugstores, Shopping Centers, Discount Store, Grocery, Department Stores	Shopping
AFc1GXAl-kLyFSd2yAuQWg	1wKCUf7YwvHHdFE3f1HneQ	_9SDJqTh8z0t3WZmVvbnYA	2015/2/5 2:04	4287	Jack	523	Walmart Supercenter	800 E Southern Ave	Tempe	33.3937987	-111.9278428	Electronics, Shopping, Fashion, Mobile Phones, Food, Drugstores, Shopping Centers, Discount Store, Grocery, Department Stores	Shopping
LibbbDAov1XLNjKTe7uXow	1wKCUf7YwvHHdFE3f1HneQ	_9SDJqTh8z0t3WZmVvbnYA	2015/2/7 17:19	4287	Jack	523	Walmart Supercenter	800 E Southern Ave	Tempe	33.3937987	-111.9278428	Electronics, Shopping, Fashion, Mobile Phones, Food, Drugstores, Shopping Centers, Discount Store, Grocery, Department Stores	Shopping
99Ucwd1HwnLn3um80gMEXQ	3u3kaeLgNDDBK8plLbisBQ	_9SDJqTh8z0t3WZmVvbnYA	2018/8/17 20:37	7244	Mo	523	Walmart Supercenter	800 E Southern Ave	Tempe	33.3937987	-111.9278428	Electronics, Shopping, Fashion, Mobile Phones, Food, Drugstores, Shopping Centers, Discount Store, Grocery, Department Stores	Shopping
3qY7-xPDxdVHWKXOQ4YlzQ	7GVA958q4zs5Z8cdHauU5Q	_9SDJqTh8z0t3WZmVvbnYA	2011/12/9 21:33	12863	Teresa	523	Walmart Supercenter	800 E Southern Ave	Tempe	33.3937987	-111.9278428	Electronics, Shopping, Fashion, Mobile Phones, Food, Drugstores, Shopping Centers, Discount Store, Grocery, Department Stores	Shopping
L71hJjezYO_Vsun8pYHnKQ	aeuo-PdHqd4IQSoH-Kueyg	_9SDJqTh8z0t3WZmVvbnYA	2016/2/22 5:02	17719	David	523	Walmart Supercenter	800 E Southern Ave	Tempe	33.3937987	-111.9278428	Electronics, Shopping, Fashion, Mobile Phones, Food, Drugstores, Shopping Centers, Discount Store, Grocery, Department Stores	Shopping
HZsJq-O5ICYS9ezc1-yjEw	cesJam7tnkUIFj8aqZGROA	_9SDJqTh8z0t3WZmVvbnYA	2014/11/17 10:03	23785	Connor	523	Walmart Supercenter	800 E Southern Ave	Tempe	33.3937987	-111.9278428	Electronics, Shopping, Fashion, Mobile Phones, Food, Drugstores, Shopping Centers, Discount Store, Grocery, Department Stores	Shopping
_U0tQjaO4FYGX8wJ64hcmA	DzyBToexbfik0zt7ppky-Q	_9SDJqTh8z0t3WZmVvbnYA	2013/2/3 21:19	28873	Mario	523	Walmart Supercenter	800 E Southern Ave	Tempe	33.3937987	-111.9278428	Electronics, Shopping, Fashion, Mobile Phones, Food, Drugstores, Shopping Centers, Discount Store, Grocery, Department Stores	Shopping
p8HXVAcp2uKbhobqOaP1wA	DzyBToexbfik0zt7ppky-Q	_9SDJqTh8z0t3WZmVvbnYA	2011/12/16 19:31	28873	Mario	523	Walmart Supercenter	800 E Southern Ave	Tempe	33.3937987	-111.9278428	Electronics, Shopping, Fashion, Mobile Phones, Food, Drugstores, Shopping Centers, Discount Store, Grocery, Department Stores	Shopping
QgoNQheIza_-SNs05DezVw	GyzIYH4hqTVUiDGqXq29zg	_9SDJqTh8z0t3WZmVvbnYA	2009/11/9 22:18	37780	Russell	523	Walmart Supercenter	800 E Southern Ave	Tempe	33.3937987	-111.9278428	Electronics, Shopping, Fashion, Mobile Phones, Food, Drugstores, Shopping Centers, Discount Store, Grocery, Department Stores	Shopping
FWXG18EQlSuWoxfLXhekhQ	ibZIMJ55dvoqag4_JrQ4sw	_9SDJqTh8z0t3WZmVvbnYA	2013/11/9 22:11	41601	MaryLou	523	Walmart Supercenter	800 E Southern Ave	Tempe	33.3937987	-111.9278428	Electronics, Shopping, Fashion, Mobile Phones, Food, Drugstores, Shopping Centers, Discount Store, Grocery, Department Stores	Shopping
SrJH1uqs4UPv0PSi6N5seA	JEo6py2E80ysd2jBdMugaw	_9SDJqTh8z0t3WZmVvbnYA	2013/7/20 14:21	44855	Anthony	523	Walmart Supercenter	800 E Southern Ave	Tempe	33.3937987	-111.9278428	Electronics, Shopping, Fashion, Mobile Phones, Food, Drugstores, Shopping Centers, Discount Store, Grocery, Department Stores	Shopping
vi8dP3Oc6obQ0nmiiOlabQ	jjMvWdfd3StS_zdZbY04qQ	_9SDJqTh8z0t3WZmVvbnYA	2016/5/15 3:22	45327	Flips	523	Walmart Supercenter	800 E Southern Ave	Tempe	33.3937987	-111.9278428	Electronics, Shopping, Fashion, Mobile Phones, Food, Drugstores, Shopping Centers, Discount Store, Grocery, Department Stores	Shopping
TGR2WrS74-TX3g0OQoG03g	l5oRCSEuLg4xYUrMCJbV-w	_9SDJqTh8z0t3WZmVvbnYA	2017/9/24 21:51	50236	Snow	523	Walmart Supercenter	800 E Southern Ave	Tempe	33.3937987	-111.9278428	Electronics, Shopping, Fashion, Mobile Phones, Food, Drugstores, Shopping Centers, Discount Store, Grocery, Department Stores	Shopping
Sz8NVPG0DyRACgueK741gw	l-B4axUNxQ9FVVxeQm8t2A	_9SDJqTh8z0t3WZmVvbnYA	2012/5/25 0:48	50540	Sue	523	Walmart Supercenter	800 E Southern Ave	Tempe	33.3937987	-111.9278428	Electronics, Shopping, Fashion, Mobile Phones, Food, Drugstores, Shopping Centers, Discount Store, Grocery, Department Stores	Shopping
3zcFrCSqXeXdCYuwI5Q48g	LJIZGkSLYHBbI2Tf7WnSWg	_9SDJqTh8z0t3WZmVvbnYA	2018/3/6 22:05	51375	A	523	Walmart Supercenter	800 E Southern Ave	Tempe	33.3937987	-111.9278428	Electronics, Shopping, Fashion, Mobile Phones, Food, Drugstores, Shopping Centers, Discount Store, Grocery, Department Stores	Shopping
C4FuzxkbV_1ITfoNV0n_Mg	MVyxYSpOP5RI6DnsJQox9Q	_9SDJqTh8z0t3WZmVvbnYA	2017/10/14 6:22	55518	Nicola	523	Walmart Supercenter	800 E Southern Ave	Tempe	33.3937987	-111.9278428	Electronics, Shopping, Fashion, Mobile Phones, Food, Drugstores, Shopping Centers, Discount Store, Grocery, Department Stores	Shopping
0iWD2kyJzYFyTNKOdQhxbQ	NDZnyG1sB-ePBgNLphPO3A	_9SDJqTh8z0t3WZmVvbnYA	2016/4/25 2:13	56834	Doug	523	Walmart Supercenter	800 E Southern Ave	Tempe	33.3937987	-111.9278428	Electronics, Shopping, Fashion, Mobile Phones, Food, Drugstores, Shopping Centers, Discount Store, Grocery, Department Stores	Shopping
PIq8IkjQnp7Wx92kowjoWg	OE3onetauGHswftC5uOPyQ	_9SDJqTh8z0t3WZmVvbnYA	2014/6/3 6:00	59886	G	523	Walmart Supercenter	800 E Southern Ave	Tempe	33.3937987	-111.9278428	Electronics, Shopping, Fashion, Mobile Phones, Food, Drugstores, Shopping Centers, Discount Store, Grocery, Department Stores	Shopping
In6JjQ-DU1zJb2SoomVNzw	oWd7wL340Z9JiGf5Wu_bSQ	_9SDJqTh8z0t3WZmVvbnYA	2013/2/8 23:58	61651	Matthew	523	Walmart Supercenter	800 E Southern Ave	Tempe	33.3937987	-111.9278428	Electronics, Shopping, Fashion, Mobile Phones, Food, Drugstores, Shopping Centers, Discount Store, Grocery, Department Stores	Shopping
RSuxP4hiHHtpEb6R5xZixQ	Pew2WQxIw4UKCy1nlTWkqQ	_9SDJqTh8z0t3WZmVvbnYA	2014/12/14 11:38	62980	Arlina	523	Walmart Supercenter	800 E Southern Ave	Tempe	33.3937987	-111.9278428	Electronics, Shopping, Fashion, Mobile Phones, Food, Drugstores, Shopping Centers, Discount Store, Grocery, Department Stores	Shopping
PPiL56gRigMRihIR7CJfsQ	tbHQnBgsPPXQVjDrbb9q8A	_9SDJqTh8z0t3WZmVvbnYA	2016/6/23 0:13	74722	Desiree	523	Walmart Supercenter	800 E Southern Ave	Tempe	33.3937987	-111.9278428	Electronics, Shopping, Fashion, Mobile Phones, Food, Drugstores, Shopping Centers, Discount Store, Grocery, Department Stores	Shopping
mGHOStmj2UKDmhTgz-sJlQ	UYu1vlgBZqY67DXAPZHHaw	_9SDJqTh8z0t3WZmVvbnYA	2012/7/9 3:06	79988	Jason	523	Walmart Supercenter	800 E Southern Ave	Tempe	33.3937987	-111.9278428	Electronics, Shopping, Fashion, Mobile Phones, Food, Drugstores, Shopping Centers, Discount Store, Grocery, Department Stores	Shopping
DRBSG7chTN5Owc4vt3M_FQ	VNX7wMJf1NSSvMAOb6LymQ	_9SDJqTh8z0t3WZmVvbnYA	2013/7/30 6:30	81923	Aprile	523	Walmart Supercenter	800 E Southern Ave	Tempe	33.3937987	-111.9278428	Electronics, Shopping, Fashion, Mobile Phones, Food, Drugstores, Shopping Centers, Discount Store, Grocery, Department Stores	Shopping
PhY5CgdbT1czYq18M2uerg	WcELWl6yHmB5SBczekzPug	_9SDJqTh8z0t3WZmVvbnYA	2017/4/16 19:36	83770	Sherly	523	Walmart Supercenter	800 E Southern Ave	Tempe	33.3937987	-111.9278428	Electronics, Shopping, Fashion, Mobile Phones, Food, Drugstores, Shopping Centers, Discount Store, Grocery, Department Stores	Shopping
aexQvS-QJSoqOwnTcVftrA	KGsXnYHvYddGaL_jyl0DMQ	_9u7I2RN0NEJnWaP2zhWsQ	2009/5/11 4:36	48034	Deb	526	Paciugo Gelato	2530 W Happy Valley Rd, Ste 1271	Phoenix	33.7129708	-112.1130157	Food, Ice Cream & Frozen Yogurt	Restaurants
scmHHmnSCI88CtcTthSwhQ	FYNQC57Cjpi3D64I9h72vg	_9wlWS0Ch7G09oXrcqhRZg	2014/5/18 3:41	34688	Gert	533	Archive Tattoo	1528 Dundas St W	Toronto	43.6498644	-79.4329876	Tattoo, Local Flavor, Beauty & Spas	Arts & Entertainment
_-ORBuU2gxDfEgdtMxzFOw	7yqdlW73acffdC9fL86FFQ	_A6sZma8UAwqsA7hzHThpg	2016/4/1 15:53	13744	Brando	552	Ruben's Wood Craft And Toys	555 Hotel Plz	Boulder City	35.97716477	-114.8361508	Home Services, Arts & Crafts, Shopping, Toy Stores	Home Services
1sSUJrR9vVFRmY6z_Wue4g	jKc8DWjgLzciyr4uX1NUaA	_A6sZma8UAwqsA7hzHThpg	2016/9/18 3:59	45393	Heidi	552	Ruben's Wood Craft And Toys	555 Hotel Plz	Boulder City	35.97716477	-114.8361508	Home Services, Arts & Crafts, Shopping, Toy Stores	Home Services
nU7a4HLVJHVPL8w81XTt1g	W0lexs4nx5MYFstcSvzrhg	_A6sZma8UAwqsA7hzHThpg	2016/12/4 6:23	83091	Noe'l	552	Ruben's Wood Craft And Toys	555 Hotel Plz	Boulder City	35.97716477	-114.8361508	Home Services, Arts & Crafts, Shopping, Toy Stores	Home Services
dim6Q7gpU4XZmrN-tMTxiA	8AwcaBJjiMpQ__FPxktwwQ	_AAzQeNJ4E2HIxM50qdwBA	2016/4/16 11:55	14107	David	562	Alfred's Deli & Market	3041 Brereton St	Pittsburgh	40.4567492	-79.9683822	Grocery, Gluten-Free, Food, Delis, Restaurants, Polish	Restaurants
KPiufXoLYhujORJq2tcEcg	adnEM2WjPNz592tiTR_FJA	_abrNGj_9KtBPC2PkDvhcw	2017/4/11 16:28	17589	Martin	563	Complete Cleaners	6535 N Buffalo Dr, Ste 110	Las Vegas	36.2814309	-115.2657503	Dry Cleaning & Laundry, Sewing & Alterations, Local Services, Laundry Services	Home Services
c9-tVuFz9vttQf3x1hDWng	luHDve9uwPHMtEJ9R_AgpQ	_abrNGj_9KtBPC2PkDvhcw	2018/10/21 15:26	52406	Robert	563	Complete Cleaners	6535 N Buffalo Dr, Ste 110	Las Vegas	36.2814309	-115.2657503	Dry Cleaning & Laundry, Sewing & Alterations, Local Services, Laundry Services	Home Services
tsdA5G6QV0dvU6ZJEyqrXg	6XJIOZrcLDK08FHfM3GcMA	_aBSCjes4ZuZwQZNNmv3CQ	2015/9/16 13:47	12187	Tara	564	Centre Dentaire Notre-Dame De Grace	6080 Sherbrooke Rue W	Montral	45.5781311	-73.5454766	Health & Medical, Dentists, General Dentistry	Health & Medical
LomrVu0Q3sX-7dhWG6nfcg	_DbvDu4Zck9w6BVyROu4Fw	_ABVTPkUnbCWgBmakmKXMw	2017/9/22 3:54	403	Chris	565	Vin Master	2000 S Blvd, Ste 610	Charlotte	35.2092517	-80.86097941	Local Flavor, Nightlife, Shopping, Bars, Tasting Classes, Wine Bars, Food, Wine Tasting Classes, Beer, Wine & Spirits, Education	Arts & Entertainment
kyvnFyl2QnPESWJEgV0yeg	5jJjY5_R06Og56VfjIc66A	_ABVTPkUnbCWgBmakmKXMw	2015/8/11 12:17	9917	Michael	565	Vin Master	2000 S Blvd, Ste 610	Charlotte	35.2092517	-80.86097941	Local Flavor, Nightlife, Shopping, Bars, Tasting Classes, Wine Bars, Food, Wine Tasting Classes, Beer, Wine & Spirits, Education	Arts & Entertainment
omj3yqABe6kh2NsTKxjddw	9hh1M-3aDJZVTwwYYy9AnA	_ABVTPkUnbCWgBmakmKXMw	2016/9/23 20:57	15890	Suzanne	565	Vin Master	2000 S Blvd, Ste 610	Charlotte	35.2092517	-80.86097941	Local Flavor, Nightlife, Shopping, Bars, Tasting Classes, Wine Bars, Food, Wine Tasting Classes, Beer, Wine & Spirits, Education	Arts & Entertainment
dQPcV8YLvIMKiXUR9YEMUA	C5sk5V9r9XViNiLq5KxXJw	_ABVTPkUnbCWgBmakmKXMw	2018/7/18 14:37	23134	Anthony	565	Vin Master	2000 S Blvd, Ste 610	Charlotte	35.2092517	-80.86097941	Local Flavor, Nightlife, Shopping, Bars, Tasting Classes, Wine Bars, Food, Wine Tasting Classes, Beer, Wine & Spirits, Education	Arts & Entertainment
s0DEZtHZiZp9g4pOLoI9Vw	eBfQ8ABqB7PJ1yl8d6Ll3w	_ABVTPkUnbCWgBmakmKXMw	2018/3/25 23:42	29528	Regina	565	Vin Master	2000 S Blvd, Ste 610	Charlotte	35.2092517	-80.86097941	Local Flavor, Nightlife, Shopping, Bars, Tasting Classes, Wine Bars, Food, Wine Tasting Classes, Beer, Wine & Spirits, Education	Arts & Entertainment
LNlgWmfe468KL1zi5P-lYQ	gs3RMGjEcg-YfDUw9sVtAg	_ABVTPkUnbCWgBmakmKXMw	2017/1/8 22:46	37113	Madeleine	565	Vin Master	2000 S Blvd, Ste 610	Charlotte	35.2092517	-80.86097941	Local Flavor, Nightlife, Shopping, Bars, Tasting Classes, Wine Bars, Food, Wine Tasting Classes, Beer, Wine & Spirits, Education	Arts & Entertainment
fxlTG7kbsQJkOiyM1yJijg	h4Qg79SYZEKY50hBQ0P_HQ	_ABVTPkUnbCWgBmakmKXMw	2017/4/22 11:10	38185	Melissa	565	Vin Master	2000 S Blvd, Ste 610	Charlotte	35.2092517	-80.86097941	Local Flavor, Nightlife, Shopping, Bars, Tasting Classes, Wine Bars, Food, Wine Tasting Classes, Beer, Wine & Spirits, Education	Arts & Entertainment
kg0YfblTlX7C4MvRjICEoA	h4Qg79SYZEKY50hBQ0P_HQ	_ABVTPkUnbCWgBmakmKXMw	2017/7/23 8:25	38185	Melissa	565	Vin Master	2000 S Blvd, Ste 610	Charlotte	35.2092517	-80.86097941	Local Flavor, Nightlife, Shopping, Bars, Tasting Classes, Wine Bars, Food, Wine Tasting Classes, Beer, Wine & Spirits, Education	Arts & Entertainment
SSEPZ4rnCBpjThI7Uj237g	HzEtbh5KYzfeW_MTVnGCEA	_ABVTPkUnbCWgBmakmKXMw	2013/7/15 16:45	40832	Shauna	565	Vin Master	2000 S Blvd, Ste 610	Charlotte	35.2092517	-80.86097941	Local Flavor, Nightlife, Shopping, Bars, Tasting Classes, Wine Bars, Food, Wine Tasting Classes, Beer, Wine & Spirits, Education	Arts & Entertainment
_Dtj32rl0MLpQyvz1nxoTQ	jLLrtV-e4WP-S7DimlB2Yw	_ABVTPkUnbCWgBmakmKXMw	2015/4/30 17:57	45529	Gia	565	Vin Master	2000 S Blvd, Ste 610	Charlotte	35.2092517	-80.86097941	Local Flavor, Nightlife, Shopping, Bars, Tasting Classes, Wine Bars, Food, Wine Tasting Classes, Beer, Wine & Spirits, Education	Arts & Entertainment
9NQzbr-Xs8FpIEnHuWSXbA	LbdUhzZ1cMYy8kL2o-_juA	_ABVTPkUnbCWgBmakmKXMw	2018/3/8 17:12	50560	maor	565	Vin Master	2000 S Blvd, Ste 610	Charlotte	35.2092517	-80.86097941	Local Flavor, Nightlife, Shopping, Bars, Tasting Classes, Wine Bars, Food, Wine Tasting Classes, Beer, Wine & Spirits, Education	Arts & Entertainment
f7WvixbHuFlN-WnmmvK1Xw	O1KPaX3LiQ2N1s_ON0wF-Q	_ABVTPkUnbCWgBmakmKXMw	2013/7/23 12:53	59102	Jim	565	Vin Master	2000 S Blvd, Ste 610	Charlotte	35.2092517	-80.86097941	Local Flavor, Nightlife, Shopping, Bars, Tasting Classes, Wine Bars, Food, Wine Tasting Classes, Beer, Wine & Spirits, Education	Arts & Entertainment
K2yA8iFvuW9nFAgHb7iYRQ	qlC607Cyp0Mj91vDFvkp3Q	_ABVTPkUnbCWgBmakmKXMw	2011/3/31 12:19	66585	Nicole	565	Vin Master	2000 S Blvd, Ste 610	Charlotte	35.2092517	-80.86097941	Local Flavor, Nightlife, Shopping, Bars, Tasting Classes, Wine Bars, Food, Wine Tasting Classes, Beer, Wine & Spirits, Education	Arts & Entertainment
MFLpkpSeVRzfmmVOpFM3LA	Reuq65EOFI938Yg8xgff9g	_ABVTPkUnbCWgBmakmKXMw	2011/3/20 0:16	69048	Faith	565	Vin Master	2000 S Blvd, Ste 610	Charlotte	35.2092517	-80.86097941	Local Flavor, Nightlife, Shopping, Bars, Tasting Classes, Wine Bars, Food, Wine Tasting Classes, Beer, Wine & Spirits, Education	Arts & Entertainment
mkU2R1BpjIGPNOCB03-Aeg	S_lT3o-DGAU2cHd2sQsl5g	_ABVTPkUnbCWgBmakmKXMw	2017/3/27 20:17	71034	Chris	565	Vin Master	2000 S Blvd, Ste 610	Charlotte	35.2092517	-80.86097941	Local Flavor, Nightlife, Shopping, Bars, Tasting Classes, Wine Bars, Food, Wine Tasting Classes, Beer, Wine & Spirits, Education	Arts & Entertainment
Qh6ThDNvrBadJX2zv6aDVQ	2nUUubRatJM0_TeCV6h3mw	_aCajJli1gSV4VScB0DgIg	2016/3/20 21:12	5426	Bill	567	Times Square Diner	531 Wilson Heights Boulevard	Toronto	43.751077	-79.455614	Diners, Restaurants	Restaurants
DtTQ5uuPAErSENZOStrV_g	c5F5q4ZNOyUkt5u_qqLiRQ	_aCajJli1gSV4VScB0DgIg	2016/4/17 15:51	23113	Cj	567	Times Square Diner	531 Wilson Heights Boulevard	Toronto	43.751077	-79.455614	Diners, Restaurants	Restaurants
zXk0nCreO1Q7mRUL0C85dQ	iGji9MkOI_7BBvTLW04H_A	_aCajJli1gSV4VScB0DgIg	2014/5/24 20:34	42038	Sameer	567	Times Square Diner	531 Wilson Heights Boulevard	Toronto	43.751077	-79.455614	Diners, Restaurants	Restaurants
zXk0nCreO1Q7mRUL0C85dQ	iGji9MkOI_7BBvTLW04H_A	_aCajJli1gSV4VScB0DgIg	2014/5/24 20:34	42038	Sameer	567	Times Square Diner	531 Wilson Heights Boulevard	Toronto	43.751077	-79.455614	Diners, Restaurants	Restaurants
8EYrgynIy3k8Hf09BrzBqQ	QKIzTEo2Ft-8M34BsYdVSA	_aCajJli1gSV4VScB0DgIg	2015/5/2 23:51	66500	Amelia	567	Times Square Diner	531 Wilson Heights Boulevard	Toronto	43.751077	-79.455614	Diners, Restaurants	Restaurants
CKnWX26S1rxGXXY3D9iV6A	R_evEjQUmtzNalScjk2_Zg	_aCajJli1gSV4VScB0DgIg	2015/9/22 1:46	68020	Angie	567	Times Square Diner	531 Wilson Heights Boulevard	Toronto	43.751077	-79.455614	Diners, Restaurants	Restaurants
0bxYF6bgERfOC6k1kCTSfQ	RV0ljoUuwfkPYtzvT03W9g	_aCajJli1gSV4VScB0DgIg	2016/10/17 22:25	70537	Jonny	567	Times Square Diner	531 Wilson Heights Boulevard	Toronto	43.751077	-79.455614	Diners, Restaurants	Restaurants
z_W29kd9kdJfBWQ8DnYDEA	rXxX7z2_YoVS_4rrZkpNPg	_aCajJli1gSV4VScB0DgIg	2015/10/18 23:01	70826	Diana	567	Times Square Diner	531 Wilson Heights Boulevard	Toronto	43.751077	-79.455614	Diners, Restaurants	Restaurants
z_W29kd9kdJfBWQ8DnYDEA	rXxX7z2_YoVS_4rrZkpNPg	_aCajJli1gSV4VScB0DgIg	2015/10/18 23:01	70826	Diana	567	Times Square Diner	531 Wilson Heights Boulevard	Toronto	43.751077	-79.455614	Diners, Restaurants	Restaurants
A9Y3kAdB4-t36gPpuYG-PA	xaGcjzNwFdafF4H3C2yi-A	_aCajJli1gSV4VScB0DgIg	2018/6/27 20:28	86497	Jay	567	Times Square Diner	531 Wilson Heights Boulevard	Toronto	43.751077	-79.455614	Diners, Restaurants	Restaurants
sQRxbYcWJJcpBSLFSu5IpA	YEDnTf7d6RyXKEHDGqi9tg	_aCajJli1gSV4VScB0DgIg	2015/11/18 21:39	89913	Sume	567	Times Square Diner	531 Wilson Heights Boulevard	Toronto	43.751077	-79.455614	Diners, Restaurants	Restaurants
jVWoLGMUZCUWX4ifQq3oEQ	_oCiEDUZqu91P0Tzdl_wMA	_ahgIGB3sl5nNYa6WPPAdg	2011/2/7 4:52	920	Maria	586	ASA Sushi	18 Jane Street	Toronto	43.6497699	-79.4849799	Thai, Sushi Bars, Japanese, Restaurants	Restaurants
TSZq6iRydUIxFYvwpV9S4w	6ghFBYoZgJUnlgq2BPybJg	_ahgIGB3sl5nNYa6WPPAdg	2012/1/3 3:38	11335	Scott	586	ASA Sushi	18 Jane Street	Toronto	43.6497699	-79.4849799	Thai, Sushi Bars, Japanese, Restaurants	Restaurants
JzMSzVeHxeqYneiQPPkeJA	87X_qfJvBbHgQTMtQ6lwKg	_ahgIGB3sl5nNYa6WPPAdg	2012/9/30 22:25	14020	Sarah	586	ASA Sushi	18 Jane Street	Toronto	43.6497699	-79.4849799	Thai, Sushi Bars, Japanese, Restaurants	Restaurants
9cMrdNN9vugouvVU_ZkpcA	AyOzpbJDk6x4Eb1hgNf-pA	_ahgIGB3sl5nNYa6WPPAdg	2014/6/24 19:20	19643	Qico	586	ASA Sushi	18 Jane Street	Toronto	43.6497699	-79.4849799	Thai, Sushi Bars, Japanese, Restaurants	Restaurants
Mhm-Nzz3XhOO7S72yc_sJg	crMMCGbeSwO_hEYoJSTdBA	_ahgIGB3sl5nNYa6WPPAdg	2010/7/10 0:37	25046	Brenn	586	ASA Sushi	18 Jane Street	Toronto	43.6497699	-79.4849799	Thai, Sushi Bars, Japanese, Restaurants	Restaurants
wd3trm8V--FjSqoDsoYBag	FoTtEH8xiWitWzn0kDiCEQ	_ahgIGB3sl5nNYa6WPPAdg	2014/2/26 22:36	33761	Jim	586	ASA Sushi	18 Jane Street	Toronto	43.6497699	-79.4849799	Thai, Sushi Bars, Japanese, Restaurants	Restaurants
uqyFTTrD_OSLtbuFnK1iig	mfRMLR0NIHn0HmEuQiZJ9w	_ahgIGB3sl5nNYa6WPPAdg	2016/2/26 21:35	54030	Saint	586	ASA Sushi	18 Jane Street	Toronto	43.6497699	-79.4849799	Thai, Sushi Bars, Japanese, Restaurants	Restaurants
6Njn9val8euKY8coErBIJw	Mvs4_S_Klo-aiR12keyAYQ	_ahgIGB3sl5nNYa6WPPAdg	2011/2/4 13:25	55499	Steeven	586	ASA Sushi	18 Jane Street	Toronto	43.6497699	-79.4849799	Thai, Sushi Bars, Japanese, Restaurants	Restaurants
H_hM-TEHx5ZOiMFFB4OfGw	NawGOQywrfergQTqX1sBog	_ahgIGB3sl5nNYa6WPPAdg	2016/7/17 23:46	56544	G	586	ASA Sushi	18 Jane Street	Toronto	43.6497699	-79.4849799	Thai, Sushi Bars, Japanese, Restaurants	Restaurants
9V0F871O82jA2uXeB_CMWg	qncQD47DXe_ZLnh9L634Lw	_ahgIGB3sl5nNYa6WPPAdg	2015/3/28 22:02	66783	Nicole	586	ASA Sushi	18 Jane Street	Toronto	43.6497699	-79.4849799	Thai, Sushi Bars, Japanese, Restaurants	Restaurants
EdFxehdxNZPYdO6zUHjn9g	UByCy7oxeiqFKOLmGUVm3g	_ahgIGB3sl5nNYa6WPPAdg	2016/2/28 0:58	77757	Lee	586	ASA Sushi	18 Jane Street	Toronto	43.6497699	-79.4849799	Thai, Sushi Bars, Japanese, Restaurants	Restaurants
ejYFn9ElxIoUtEPX8UR0xw	XMzRDY2_jIu09c1Zx0PTEQ	_ahgIGB3sl5nNYa6WPPAdg	2012/1/4 15:46	87713	Terry	586	ASA Sushi	18 Jane Street	Toronto	43.6497699	-79.4849799	Thai, Sushi Bars, Japanese, Restaurants	Restaurants
vdIYy0oUYdAMM3KKE1Bnaw	zT9WFNJXeQZBA-WJMsV4Zw	_ahgIGB3sl5nNYa6WPPAdg	2008/8/25 21:09	94358	Luke	586	ASA Sushi	18 Jane Street	Toronto	43.6497699	-79.4849799	Thai, Sushi Bars, Japanese, Restaurants	Restaurants
11HYEccPFgJZ_9f_IyGtJQ	8al9K4EnKfvxcOC2OsD17w	_AiyFg3_gFbmV7Gc_F9VnA	2017/6/1 23:44	14087	Becca	593	Gotta Yoga Studio	19911 N Cove Rd, Ste C	Cornelius	35.478912	-80.894464	Fitness & Instruction, Reiki, Health & Medical, Yoga, Pilates, Massage Therapy, Active Life	Health & Medical
m6_I1DRHo_eUAwGyWImqOQ	eYxfPEojA-uu_tY5Ua-jSw	_AiyFg3_gFbmV7Gc_F9VnA	2015/1/30 21:49	31730	Rachael	593	Gotta Yoga Studio	19911 N Cove Rd, Ste C	Cornelius	35.478912	-80.894464	Fitness & Instruction, Reiki, Health & Medical, Yoga, Pilates, Massage Therapy, Active Life	Health & Medical
lIivryaQH35ywYUTWYtBgw	GE-k8o9yXe6asNPaN1wHbQ	_AiyFg3_gFbmV7Gc_F9VnA	2018/5/8 22:10	35793	Tamara	593	Gotta Yoga Studio	19911 N Cove Rd, Ste C	Cornelius	35.478912	-80.894464	Fitness & Instruction, Reiki, Health & Medical, Yoga, Pilates, Massage Therapy, Active Life	Health & Medical
VOSE07KAASvIVE_WvBs8IQ	E6sY1U7lpuz3CeybMQgPGw	_aLOq694kAsxtRx_Jh58dQ	2015/6/27 21:59	29263	Mary Corcoran	601	Giant Eagle	34310 Aurora Rd	Solon	41.3835897	-81.4353154	Grocery, Food	Restaurants
0W70HEvMODsv9SQaFNIcRQ	N3W4nLE-nVKevzyI3_B4Fw	_aLOq694kAsxtRx_Jh58dQ	2011/10/20 0:58	56132	Diana	601	Giant Eagle	34310 Aurora Rd	Solon	41.3835897	-81.4353154	Grocery, Food	Restaurants
Zatd_EdbiZj7ZwyITriZzw	KCAuvcXiHXCDrCSKbWVUiA	_AOd1ykKrJXn05cScb23mg	2010/12/2 21:47	47596	Frank	611	Glowing Embers Firewood	9853 N 19th Ave	Phoenix	33.576562	-112.099026	Home Services	Home Services
Zatd_EdbiZj7ZwyITriZzw	KCAuvcXiHXCDrCSKbWVUiA	_AOd1ykKrJXn05cScb23mg	2010/12/2 21:47	47596	Frank	611	Glowing Embers Firewood	9853 N 19th Ave	Phoenix	33.576562	-112.099026	Home Services	Home Services
V0Im0O_o_4k_IATW2c3Z-g	ua4cmdW4iEV83DF347odhw	_AOd1ykKrJXn05cScb23mg	2010/11/30 19:00	77568	bobby	611	Glowing Embers Firewood	9853 N 19th Ave	Phoenix	33.576562	-112.099026	Home Services	Home Services
iHjpl5Pefa6AOhU_lTqOUw	Jb13QyXGi0zD4ZtSTBQwpQ	_AOnEQRt5J5rX46K9u7RTA	2017/5/7 23:39	44509	Alex	613	Credit Valley Golf & Country Club	2500 Old Carriage Road	Mississauga	43.5512688	-79.6444472	Active Life, Fitness & Instruction, Amateur Sports Teams	Active Life
RyMEZN0FCtxvcIcAO_am6g	kgRTizyE1oY441S8gn_eZw	_AOnEQRt5J5rX46K9u7RTA	2016/2/10 4:11	48032	Indah	613	Credit Valley Golf & Country Club	2500 Old Carriage Road	Mississauga	43.5512688	-79.6444472	Active Life, Fitness & Instruction, Amateur Sports Teams	Active Life
i591mBmOdi-BL9vR2J0-Tg	lBJOTEB2qBSd20Pr-VahwQ	_AOnEQRt5J5rX46K9u7RTA	2018/9/27 22:53	50577	Jess	613	Credit Valley Golf & Country Club	2500 Old Carriage Road	Mississauga	43.5512688	-79.6444472	Active Life, Fitness & Instruction, Amateur Sports Teams	Active Life
s-K3sXK1LDSrOISfcRGIWg	qG07Q8obxIaIfuds3DsQmg	_AsGo6cDWgWiX7oAAtD_Qw	2013/10/15 21:33	66064	Richelle	622	Permanent Beauty By Lisa	3308 S McClintock Dr	Tempe	33.3922153	-111.9108452	Tattoo, Permanent Makeup, Skin Care, Eyelash Service, Hair Removal, Beauty & Spas	Beauty & Spas
g3tWkW7aMMGReGMepxmlaQ	Jdx_u3PxmXLCOyP_Pkn7Sg	_aUaFM-U8XS0-b4Dm86T-Q	2017/9/23 21:59	44777	Angelica	625	Pro Tech Air	10620 Southern Highlands Pkwy, Ste 110	Las Vegas	35.99751282	-115.2047554	Home Services, Appliances & Repair, Local Services, Heating & Air Conditioning/HVAC	Home Services
2KnSA_GGKYbVwv-BfNXBWg	LflDh0DijXIYcB0I28t6eQ	_Av3Pf-HwA2OobA7odCheA	2014/10/3 1:20	50977	Torrey	630	Flair! Salons	1140 North Gilbert Rd, Ste 101	Gilbert	33.3703576	-111.7906865	Nail Salons, Beauty & Spas, Hair Salons	Beauty & Spas
oDy40_vKu6LB6xkPvsk1DA	1dWLN4Mr4hKhu8MQUCKqXQ	_axb0nay9z_koVkiCnJqHQ	2013/3/2 7:04	3407	mGfxwNFlWC02t3k0t56OsA	641	Lobby Bar	2300 Paseo Verde Pkwy	Henderson	36.020696	-115.0901928	Nightlife, Beer Bar, Bars, Wine Bars, Cocktail Bars	Nightlife
ni6bBJcpQi528vNxrDDYjQ	ATArbq_pwwHkGHk0TE7_AA	_axb0nay9z_koVkiCnJqHQ	2012/3/13 16:54	19142	Chirag	641	Lobby Bar	2300 Paseo Verde Pkwy	Henderson	36.020696	-115.0901928	Nightlife, Beer Bar, Bars, Wine Bars, Cocktail Bars	Nightlife
oqbWYDh4e-1sISNY40BoJw	JcNSd3dXmIMVHP2CUpvMHA	_axb0nay9z_koVkiCnJqHQ	2014/3/27 7:21	44651	Amanda	641	Lobby Bar	2300 Paseo Verde Pkwy	Henderson	36.020696	-115.0901928	Nightlife, Beer Bar, Bars, Wine Bars, Cocktail Bars	Nightlife
sCliGV5U1LuqeR3T3cbtng	LjyTgTwe6BB69_DQEjdjNQ	_axb0nay9z_koVkiCnJqHQ	2017/9/8 5:46	51418	Veronica	641	Lobby Bar	2300 Paseo Verde Pkwy	Henderson	36.020696	-115.0901928	Nightlife, Beer Bar, Bars, Wine Bars, Cocktail Bars	Nightlife
9iln7c5NWMsHPlhnDO-KPg	xvtBlzl5ZPgrGiWLA97bGQ	_axb0nay9z_koVkiCnJqHQ	2013/3/3 21:25	88552	Maury	641	Lobby Bar	2300 Paseo Verde Pkwy	Henderson	36.020696	-115.0901928	Nightlife, Beer Bar, Bars, Wine Bars, Cocktail Bars	Nightlife
AL1nT5j-yWtB0ufXlpM0hw	xvtBlzl5ZPgrGiWLA97bGQ	_axb0nay9z_koVkiCnJqHQ	2011/11/4 2:21	88552	Maury	641	Lobby Bar	2300 Paseo Verde Pkwy	Henderson	36.020696	-115.0901928	Nightlife, Beer Bar, Bars, Wine Bars, Cocktail Bars	Nightlife
JY9i6lLEpk49ZZL5ZOvkDA	12BXKUXeV7gwMziKPatpcw	_B3jnaQVtDXqydea1y92fQ	2015/1/11 5:15	3041	Amina	648	Texas Roadhouse	10051 N Metro Pkwy E	Phoenix	33.578692	-112.1182908	American (Traditional), Barbeque, American (New), Restaurants, Steakhouses	Restaurants
NEHYJchDj8vdMfBZzVarpw	1PGHsMWDzsiDdMCQhviuqQ	_B3jnaQVtDXqydea1y92fQ	2014/7/7 4:48	3952	John	648	Texas Roadhouse	10051 N Metro Pkwy E	Phoenix	33.578692	-112.1182908	American (Traditional), Barbeque, American (New), Restaurants, Steakhouses	Restaurants
ekdYfsjyDdxFh68NTBy-Eg	3Q1u2F9ZbMtBBh6IR8nG5w	_B3jnaQVtDXqydea1y92fQ	2016/2/27 4:33	7055	Kierra	648	Texas Roadhouse	10051 N Metro Pkwy E	Phoenix	33.578692	-112.1182908	American (Traditional), Barbeque, American (New), Restaurants, Steakhouses	Restaurants
5k0CSttODP0pPvudymo8nA	7XNO7FCRYhhqPKSdP32Baw	_B3jnaQVtDXqydea1y92fQ	2015/6/3 22:53	13694	C	648	Texas Roadhouse	10051 N Metro Pkwy E	Phoenix	33.578692	-112.1182908	American (Traditional), Barbeque, American (New), Restaurants, Steakhouses	Restaurants
sTlPUz5V7rIPEggGI5td1A	92e_B3VDY5TqxVYsKuNzKg	_B3jnaQVtDXqydea1y92fQ	2013/11/4 16:58	15380	Ebony	648	Texas Roadhouse	10051 N Metro Pkwy E	Phoenix	33.578692	-112.1182908	American (Traditional), Barbeque, American (New), Restaurants, Steakhouses	Restaurants
SCHcvzeTxR4u7w-IRLnhng	9pNcdrQLWWrX0vEGGJlEbg	_B3jnaQVtDXqydea1y92fQ	2016/11/10 3:03	16273	Erica	648	Texas Roadhouse	10051 N Metro Pkwy E	Phoenix	33.578692	-112.1182908	American (Traditional), Barbeque, American (New), Restaurants, Steakhouses	Restaurants
3yTLMDLxNWae0DsBaHWgHA	9rAqVK2XhLaHEEPXBuVT_A	_B3jnaQVtDXqydea1y92fQ	2015/8/13 4:22	16342	David	648	Texas Roadhouse	10051 N Metro Pkwy E	Phoenix	33.578692	-112.1182908	American (Traditional), Barbeque, American (New), Restaurants, Steakhouses	Restaurants
vXRYkNle3IekKEGb_X-NQg	BlSbxxb1vyfFoLGjfHh5dg	_B3jnaQVtDXqydea1y92fQ	2017/7/1 22:34	21397	David	648	Texas Roadhouse	10051 N Metro Pkwy E	Phoenix	33.578692	-112.1182908	American (Traditional), Barbeque, American (New), Restaurants, Steakhouses	Restaurants
sheZWdRsvJ1dQZ3GbbKmlA	CDvhiRiczAq0M5pktyiyog	_B3jnaQVtDXqydea1y92fQ	2014/7/1 21:32	23706	Mike	648	Texas Roadhouse	10051 N Metro Pkwy E	Phoenix	33.578692	-112.1182908	American (Traditional), Barbeque, American (New), Restaurants, Steakhouses	Restaurants
SBs_iIma5g5UPUqy2-KMjw	cS_ZMYMpqfem_zkjnHrwYg	_B3jnaQVtDXqydea1y92fQ	2014/6/12 3:43	25104	Your	648	Texas Roadhouse	10051 N Metro Pkwy E	Phoenix	33.578692	-112.1182908	American (Traditional), Barbeque, American (New), Restaurants, Steakhouses	Restaurants
t3UwJ4dG76ON9LzMUwZQ9Q	E8Ywv9nM6eXxiKsPmZV7nA	_B3jnaQVtDXqydea1y92fQ	2016/6/25 21:57	29366	Kirsten	648	Texas Roadhouse	10051 N Metro Pkwy E	Phoenix	33.578692	-112.1182908	American (Traditional), Barbeque, American (New), Restaurants, Steakhouses	Restaurants
0b0RfoMNGMpGnqjCy4CbxA	eANbpTWkTR10zz6Dqx2A2Q	_B3jnaQVtDXqydea1y92fQ	2013/3/2 1:38	29469	April	648	Texas Roadhouse	10051 N Metro Pkwy E	Phoenix	33.578692	-112.1182908	American (Traditional), Barbeque, American (New), Restaurants, Steakhouses	Restaurants
j29_oC_uN5HiGAGv0Iai-Q	FV1zFPt33jbDs1Q9GFG_YQ	_B3jnaQVtDXqydea1y92fQ	2017/9/12 3:34	34356	Jeanie	648	Texas Roadhouse	10051 N Metro Pkwy E	Phoenix	33.578692	-112.1182908	American (Traditional), Barbeque, American (New), Restaurants, Steakhouses	Restaurants
egmmMT7lgWcTaSellkBaNQ	I2GLirsmqyJKfW-CuwFe-g	_B3jnaQVtDXqydea1y92fQ	2018/1/13 2:52	41040	Michael	648	Texas Roadhouse	10051 N Metro Pkwy E	Phoenix	33.578692	-112.1182908	American (Traditional), Barbeque, American (New), Restaurants, Steakhouses	Restaurants
ad240nDdfktAsvAwXKoCIA	Jcbj338NjXtSiqvK3LYghQ	_B3jnaQVtDXqydea1y92fQ	2012/9/13 19:06	44615	Kevin	648	Texas Roadhouse	10051 N Metro Pkwy E	Phoenix	33.578692	-112.1182908	American (Traditional), Barbeque, American (New), Restaurants, Steakhouses	Restaurants
kEBbBfmDN00IUODKNQWGEQ	KbaXzJp3BieQ2shYn6r3wQ	_B3jnaQVtDXqydea1y92fQ	2015/6/30 19:28	47496	Missy	648	Texas Roadhouse	10051 N Metro Pkwy E	Phoenix	33.578692	-112.1182908	American (Traditional), Barbeque, American (New), Restaurants, Steakhouses	Restaurants
qUTgFWjJNZAszNLb5HHjcQ	KEOZr7Cvz3rmtQCmvJ3SHw	_B3jnaQVtDXqydea1y92fQ	2018/6/23 1:16	47829	Kim	648	Texas Roadhouse	10051 N Metro Pkwy E	Phoenix	33.578692	-112.1182908	American (Traditional), Barbeque, American (New), Restaurants, Steakhouses	Restaurants
Mbhi2Ge-Tg4ahdJZ5TUSWA	kgUlckbRyHvMD_78NoXE9w	_B3jnaQVtDXqydea1y92fQ	2013/10/13 1:21	48039	Buzz	648	Texas Roadhouse	10051 N Metro Pkwy E	Phoenix	33.578692	-112.1182908	American (Traditional), Barbeque, American (New), Restaurants, Steakhouses	Restaurants
B9iCvTHPce1Z7r9wiJezKg	N3z8EU8KHR9VeP6bYCdT4w	_B3jnaQVtDXqydea1y92fQ	2014/6/30 20:49	56135	Frank	648	Texas Roadhouse	10051 N Metro Pkwy E	Phoenix	33.578692	-112.1182908	American (Traditional), Barbeque, American (New), Restaurants, Steakhouses	Restaurants
abeIq3TerJ8i-A7WAsTkLw	P0lOsl5HiBDOk8GfroSb7A	_B3jnaQVtDXqydea1y92fQ	2017/7/30 5:25	62067	Melissa	648	Texas Roadhouse	10051 N Metro Pkwy E	Phoenix	33.578692	-112.1182908	American (Traditional), Barbeque, American (New), Restaurants, Steakhouses	Restaurants
72flEtoXx8TzsFGfXXygTQ	QJo4GHfmPGKjYQ0KzKc4mg	_B3jnaQVtDXqydea1y92fQ	2017/4/24 1:59	66410	Don	648	Texas Roadhouse	10051 N Metro Pkwy E	Phoenix	33.578692	-112.1182908	American (Traditional), Barbeque, American (New), Restaurants, Steakhouses	Restaurants
WV3yqRPt7svGg5GyaWaobQ	rnSH8ajEimoSrEK_GxHszQ	_B3jnaQVtDXqydea1y92fQ	2012/2/17 13:07	69876	Martin	648	Texas Roadhouse	10051 N Metro Pkwy E	Phoenix	33.578692	-112.1182908	American (Traditional), Barbeque, American (New), Restaurants, Steakhouses	Restaurants
_M2SRt6BVRNzwdcDuHXOcQ	sGO-stZSJKX39qzKfUraYw	_B3jnaQVtDXqydea1y92fQ	2016/7/27 15:18	72136	Sabrina	648	Texas Roadhouse	10051 N Metro Pkwy E	Phoenix	33.578692	-112.1182908	American (Traditional), Barbeque, American (New), Restaurants, Steakhouses	Restaurants
ImOPd8s5zQB1a6tfQPKxvw	Vwwp4QxVhmP7uNJz4pdkDA	_B3jnaQVtDXqydea1y92fQ	2016/8/5 4:33	82734	Kate	648	Texas Roadhouse	10051 N Metro Pkwy E	Phoenix	33.578692	-112.1182908	American (Traditional), Barbeque, American (New), Restaurants, Steakhouses	Restaurants
dPlfrLPxo0M2o1XFrVbxrQ	W8yAd2bQntctlwJ2DkPNjg	_B3jnaQVtDXqydea1y92fQ	2017/4/8 1:21	83511	Kyle	648	Texas Roadhouse	10051 N Metro Pkwy E	Phoenix	33.578692	-112.1182908	American (Traditional), Barbeque, American (New), Restaurants, Steakhouses	Restaurants
HljWr721if6SXwjv1pzavg	x_AHVsA2tS7Nr4UYR1e2fw	_B3jnaQVtDXqydea1y92fQ	2018/2/17 15:21	85962	Sirk	648	Texas Roadhouse	10051 N Metro Pkwy E	Phoenix	33.578692	-112.1182908	American (Traditional), Barbeque, American (New), Restaurants, Steakhouses	Restaurants
ztpdgDbMRm9VjAlpl1eowQ	XEHZoTDWjw3w-gcQyYIe4g	_B3jnaQVtDXqydea1y92fQ	2011/12/12 16:03	86903	Daren	648	Texas Roadhouse	10051 N Metro Pkwy E	Phoenix	33.578692	-112.1182908	American (Traditional), Barbeque, American (New), Restaurants, Steakhouses	Restaurants
ztpdgDbMRm9VjAlpl1eowQ	XEHZoTDWjw3w-gcQyYIe4g	_B3jnaQVtDXqydea1y92fQ	2011/12/12 16:03	86903	Daren	648	Texas Roadhouse	10051 N Metro Pkwy E	Phoenix	33.578692	-112.1182908	American (Traditional), Barbeque, American (New), Restaurants, Steakhouses	Restaurants
H9swu-5moXtpfrDffuascQ	YM0pmg4v9B0GZ3NjgfaGDg	_B3jnaQVtDXqydea1y92fQ	2018/4/28 5:11	90627	J	648	Texas Roadhouse	10051 N Metro Pkwy E	Phoenix	33.578692	-112.1182908	American (Traditional), Barbeque, American (New), Restaurants, Steakhouses	Restaurants
17rdgGd0aetFlIRhMSgN9w	__ci127-zwLiTd9lkEgR4g	_b5UJlGcBdEdoWBi2ZE5pA	2016/4/6 1:09	10	Bill	650	Cardiovascular Consultants, Ltd. Corporate Office	3805 E Bell Rd, Ste 3100	Phoenix	33.6400707	-112.0000357	Health & Medical, Cardiologists, Doctors	Health & Medical
775kODqpnCOwgzsu869y-Q	__ci127-zwLiTd9lkEgR4g	_b5UJlGcBdEdoWBi2ZE5pA	2016/4/11 16:34	10	Bill	650	Cardiovascular Consultants, Ltd. Corporate Office	3805 E Bell Rd, Ste 3100	Phoenix	33.6400707	-112.0000357	Health & Medical, Cardiologists, Doctors	Health & Medical
Rb96HkGhSZ-oDa4YbZHcFA	6Jyrh-WrE4TgT7FFHgRoyQ	_b5UJlGcBdEdoWBi2ZE5pA	2018/6/27 22:33	11517	Gary	650	Cardiovascular Consultants, Ltd. Corporate Office	3805 E Bell Rd, Ste 3100	Phoenix	33.6400707	-112.0000357	Health & Medical, Cardiologists, Doctors	Health & Medical
GuoYpUBY_vcthQJXolSFng	7L71EHpDJIT0pBLvkkiUZQ	_b5UJlGcBdEdoWBi2ZE5pA	2018/3/19 18:42	13051	brian	650	Cardiovascular Consultants, Ltd. Corporate Office	3805 E Bell Rd, Ste 3100	Phoenix	33.6400707	-112.0000357	Health & Medical, Cardiologists, Doctors	Health & Medical
ONMwQis0uhcb6gSuVYHRmA	dpzD1qud3tSQVN5Vnx0WcQ	_b5UJlGcBdEdoWBi2ZE5pA	2018/6/11 19:13	27938	Justa	650	Cardiovascular Consultants, Ltd. Corporate Office	3805 E Bell Rd, Ste 3100	Phoenix	33.6400707	-112.0000357	Health & Medical, Cardiologists, Doctors	Health & Medical
BU7zE8HjG7LgwFFDPRHxUw	gCk1UfWDYggYqC5u9GJXCg	_b5UJlGcBdEdoWBi2ZE5pA	2018/9/14 2:08	35583	Whaatever	650	Cardiovascular Consultants, Ltd. Corporate Office	3805 E Bell Rd, Ste 3100	Phoenix	33.6400707	-112.0000357	Health & Medical, Cardiologists, Doctors	Health & Medical
Js6ofJ7T_B5vxtqnKdoWvQ	paLnZw5qka0xWP34KFg9pQ	_b5UJlGcBdEdoWBi2ZE5pA	2017/3/21 23:56	62585	Trey	650	Cardiovascular Consultants, Ltd. Corporate Office	3805 E Bell Rd, Ste 3100	Phoenix	33.6400707	-112.0000357	Health & Medical, Cardiologists, Doctors	Health & Medical
pmF6iKOCcZL435K7EXZ8ZQ	q9T54D2oko117RLZQwqLFw	_b5UJlGcBdEdoWBi2ZE5pA	2015/8/23 13:23	65531	Alex	650	Cardiovascular Consultants, Ltd. Corporate Office	3805 E Bell Rd, Ste 3100	Phoenix	33.6400707	-112.0000357	Health & Medical, Cardiologists, Doctors	Health & Medical
4CqzVpRO7WZohik0KzuRrQ	u2EW_5Obufd12PKwjnyLUA	_b5UJlGcBdEdoWBi2ZE5pA	2017/2/11 21:06	77196	Marty	650	Cardiovascular Consultants, Ltd. Corporate Office	3805 E Bell Rd, Ste 3100	Phoenix	33.6400707	-112.0000357	Health & Medical, Cardiologists, Doctors	Health & Medical
2qB4EmiioX29n9HI03ehHg	tEj5FTj5F_yJMZtOmdtM-g	_b8IGG_tsArBIMwlCVsWCQ	2010/8/26 1:34	75011	Mike	653	India Time	16775 Yonge Street	Newmarket	44.0370666	-79.4754857	Pakistani, Indian, Restaurants, Middle Eastern	Restaurants
C2tmY-jmemGNVpSbevq0Qg	af3s6bbbbH7oOmXsXNfoEg	_BaA052qAWqhKbCQ4s-_8A	2013/12/10 22:05	17743	Alex	656	La Conquistadora	549 Rue Saint-Georges	Saint-Jme	45.7826093	-74.0016514	Mexican, Restaurants	Restaurants
2aChT5-UFsbheuW4FJeYvg	0uNxhZAFbkalQImzJ6UDUA	_BAewGvIIzrNJtCzViIvSQ	2018/1/4 3:55	2705	S	657	Omai Restaurant	3 Baldwin Street	Toronto	43.6561157	-79.3923841	Restaurants, American (Traditional), Japanese	Restaurants
kJQe2Qaz1r4cEsb9ihWCNw	6NFSxmZxh0AW0jRatfwy0w	_BAewGvIIzrNJtCzViIvSQ	2018/6/9 17:46	11690	Tanaka	657	Omai Restaurant	3 Baldwin Street	Toronto	43.6561157	-79.3923841	Restaurants, American (Traditional), Japanese	Restaurants
J7qjbyho8dk8uqV2dVc_qA	7916W_oBBe7nSlubcjOG1A	_BAewGvIIzrNJtCzViIvSQ	2018/6/2 15:55	12531	Anthony	657	Omai Restaurant	3 Baldwin Street	Toronto	43.6561157	-79.3923841	Restaurants, American (Traditional), Japanese	Restaurants
PTq7G36X_6zadZlSZ21HXw	buKLOXS0nVg8jhW3II3fiw	_BAewGvIIzrNJtCzViIvSQ	2018/7/30 18:30	22220	Alison	657	Omai Restaurant	3 Baldwin Street	Toronto	43.6561157	-79.3923841	Restaurants, American (Traditional), Japanese	Restaurants
Eibs_N9Iu34xJjQWgyTBVw	D4C_M_i6lz7tWurRUaO-XA	_BAewGvIIzrNJtCzViIvSQ	2018/9/28 9:45	26110	Ashley	657	Omai Restaurant	3 Baldwin Street	Toronto	43.6561157	-79.3923841	Restaurants, American (Traditional), Japanese	Restaurants
OkQypSwtEuip0WjTg3q8CQ	gGtM52jNBzsP_sGCSIRz0A	_BAewGvIIzrNJtCzViIvSQ	2017/11/21 4:25	36015	Sharon	657	Omai Restaurant	3 Baldwin Street	Toronto	43.6561157	-79.3923841	Restaurants, American (Traditional), Japanese	Restaurants
i8oJVMGEn99128D1C6RVzA	oUkJY5bXgFJK3WU4Mx1pKA	_BAewGvIIzrNJtCzViIvSQ	2018/9/16 3:07	61485	Wes	657	Omai Restaurant	3 Baldwin Street	Toronto	43.6561157	-79.3923841	Restaurants, American (Traditional), Japanese	Restaurants
_iwsWMMnKqZVLEiMYizOeA	p1F0HCgAggNfneVlFofTkA	_BAewGvIIzrNJtCzViIvSQ	2018/10/16 2:53	62109	Cathy	657	Omai Restaurant	3 Baldwin Street	Toronto	43.6561157	-79.3923841	Restaurants, American (Traditional), Japanese	Restaurants
bP-ADuKLpAtA6TbqdqrKKw	vN6KvdKcFA6bhvMW5-cEOw	_BAewGvIIzrNJtCzViIvSQ	2017/12/12 15:45	81851	Rena	657	Omai Restaurant	3 Baldwin Street	Toronto	43.6561157	-79.3923841	Restaurants, American (Traditional), Japanese	Restaurants
zBBMfTCkXTn2ejcbznGFyA	YpANgo0Cey9Rm854r3qLBw	_baq5LloRpwIxKLaRLOA1g	2011/11/18 0:28	90948	Dianne	658	Foo Sing Chinese Restaurant	5186 Great Northern Plz S	North Olmsted	41.4160299	-81.9019661	Chinese, Restaurants	Restaurants
zBBMfTCkXTn2ejcbznGFyA	YpANgo0Cey9Rm854r3qLBw	_baq5LloRpwIxKLaRLOA1g	2011/11/18 0:28	90948	Dianne	658	Foo Sing Chinese Restaurant	5186 Great Northern Plz S	North Olmsted	41.4160299	-81.9019661	Chinese, Restaurants	Restaurants
FiV43dyJ_yNMXlk90E1oag	63hnHuAh8ZOC9pO4sBK82w	_BB0FFO4eJ8iZ0kua7q-fg	2015/6/23 1:17	10852	Harold	660	Jewelry & Watch Doctor	11025 Carolina Place Pkwy, Ste A31	Pineville	35.082673	-80.8768664	Jewelry, Local Services, Shopping, Jewelry Repair, Watch Repair	Home Services
c7wmV3kxI5YHuRnDNIPLiA	LUNO0fVb3aO-SPDjMYmzzA	_BB0FFO4eJ8iZ0kua7q-fg	2015/3/22 18:25	52431	John	660	Jewelry & Watch Doctor	11025 Carolina Place Pkwy, Ste A31	Pineville	35.082673	-80.8768664	Jewelry, Local Services, Shopping, Jewelry Repair, Watch Repair	Home Services
2SX6M35yNtDYuRj7318Hkw	o-IP9-MSTsJpI48JnkNqIA	_BB0FFO4eJ8iZ0kua7q-fg	2018/5/29 14:53	60367	Planters	660	Jewelry & Watch Doctor	11025 Carolina Place Pkwy, Ste A31	Pineville	35.082673	-80.8768664	Jewelry, Local Services, Shopping, Jewelry Repair, Watch Repair	Home Services
Rw4UKSvNutFYMs0V2omSrg	P14bqC_Ynbp8O3tLePRKSw	_BB0FFO4eJ8iZ0kua7q-fg	2017/5/21 18:46	62097	Ed	660	Jewelry & Watch Doctor	11025 Carolina Place Pkwy, Ste A31	Pineville	35.082673	-80.8768664	Jewelry, Local Services, Shopping, Jewelry Repair, Watch Repair	Home Services
2TxbSqJ7GYf6MAqqQIgQ3w	0Io2urFUolbW5kpS-u-pNQ	_bgfwCipaLUHscYOQkb4uQ	2012/6/14 17:36	2116	Melissa	675	Mesa Modern Dentistry and Orthodontics	3440 E Baseline Rd, Ste 106	Mesa	33.3796995	-111.7556968	General Dentistry, Oral Surgeons, Cosmetic Dentists, Orthodontists, Dentists, Health & Medical	Health & Medical
UrqGCMKEaw9StixCUt2Jsw	jj5fnxEKwQF6z2o5TBB4pw	_BJ2lBc1TWwIfxNzXbaaBA	2014/10/8 16:09	45282	Loco	682	District 28 Bar Bistro	28 Logan Avenue	Toronto	43.6552665	-79.3405143	Bars, Sandwiches, Breakfast & Brunch, Event Planning & Services, Burgers, Restaurants, Cafes, Nightlife, Venues & Event Spaces	Nightlife
qTRirQA3Z1DcrGb5HgYj2A	ko45_FD0KfhkLe7EfM19Gw	_BJ2lBc1TWwIfxNzXbaaBA	2017/1/10 21:11	48783	Dallas	682	District 28 Bar Bistro	28 Logan Avenue	Toronto	43.6552665	-79.3405143	Bars, Sandwiches, Breakfast & Brunch, Event Planning & Services, Burgers, Restaurants, Cafes, Nightlife, Venues & Event Spaces	Nightlife
7Ga6tt_13tGZlh7UDnSTpA	Z2_TrH3Vxkqs4n9bJ3sbjA	_BJ2lBc1TWwIfxNzXbaaBA	2016/3/7 16:20	92131	Brandon	682	District 28 Bar Bistro	28 Logan Avenue	Toronto	43.6552665	-79.3405143	Bars, Sandwiches, Breakfast & Brunch, Event Planning & Services, Burgers, Restaurants, Cafes, Nightlife, Venues & Event Spaces	Nightlife
z3P7VHR3UNh0bnAfMztG0Q	_Sw07n2ejWwe6TU8U5TCKw	_blrEZQZ6et5QEUa-a2WLg	2018/1/13 1:48	1120	Jasmine	690	Panda Express	195 N Stephanie St	Henderson	36.041158	-115.047221	Restaurants, Chinese, Fast Food	Restaurants
z3P7VHR3UNh0bnAfMztG0Q	_Sw07n2ejWwe6TU8U5TCKw	_blrEZQZ6et5QEUa-a2WLg	2018/1/13 1:48	1120	Jasmine	690	Panda Express	195 N Stephanie St	Henderson	36.041158	-115.047221	Restaurants, Chinese, Fast Food	Restaurants
IwuE0LEsDV2P_sBydQPP7A	_t2D0Cf9gI8bIY3JeuwxJA	_blrEZQZ6et5QEUa-a2WLg	2018/5/29 20:14	1127	Khalid	690	Panda Express	195 N Stephanie St	Henderson	36.041158	-115.047221	Restaurants, Chinese, Fast Food	Restaurants
ir33Q0U4ZV6ojmhnQqRgrA	0tvCcnfJnSs55iB6mqPk3w	_blrEZQZ6et5QEUa-a2WLg	2012/2/19 20:43	2660	Daniel	690	Panda Express	195 N Stephanie St	Henderson	36.041158	-115.047221	Restaurants, Chinese, Fast Food	Restaurants
QswI6DNLYR2Xa-dOgQJGYQ	1iQGOcmSxO2pX5gW9uJevw	_blrEZQZ6et5QEUa-a2WLg	2018/7/2 21:34	3651	Angela	690	Panda Express	195 N Stephanie St	Henderson	36.041158	-115.047221	Restaurants, Chinese, Fast Food	Restaurants
qQhIcNAfsQUuli38OZ287Q	3Dey2-xLrT3D5iaKR_Sq3A	_blrEZQZ6et5QEUa-a2WLg	2012/3/22 19:14	6402	Susie	690	Panda Express	195 N Stephanie St	Henderson	36.041158	-115.047221	Restaurants, Chinese, Fast Food	Restaurants
o59t4Fdqz-FUpSQJphSJ7w	3xl1E-BBVy_osDjODV7hjA	_blrEZQZ6et5QEUa-a2WLg	2017/2/10 2:36	7408	Ed	690	Panda Express	195 N Stephanie St	Henderson	36.041158	-115.047221	Restaurants, Chinese, Fast Food	Restaurants
0pUi-7_czi8PgzKLep4FjA	6qPMkT8kb5jGFxvDH3GaTA	_blrEZQZ6et5QEUa-a2WLg	2018/6/13 20:00	11843	Mai	690	Panda Express	195 N Stephanie St	Henderson	36.041158	-115.047221	Restaurants, Chinese, Fast Food	Restaurants
JRxdnyNuQ-160cjWuTq7Cw	BM_JkknbFsUPDK4OdhXgDw	_blrEZQZ6et5QEUa-a2WLg	2018/9/6 2:33	21432	May	690	Panda Express	195 N Stephanie St	Henderson	36.041158	-115.047221	Restaurants, Chinese, Fast Food	Restaurants
fXaH0xf6n2E7xZbZtTFecg	DqtpZUMC6iA2WDJUeX5Rlg	_blrEZQZ6et5QEUa-a2WLg	2018/5/26 4:02	28019	Lorin	690	Panda Express	195 N Stephanie St	Henderson	36.041158	-115.047221	Restaurants, Chinese, Fast Food	Restaurants
195EyMUHMdMXtdrk3kc_7Q	fxt9YgJ7D-ohmL9snht4Fw	_blrEZQZ6et5QEUa-a2WLg	2016/7/31 4:59	34605	Linda	690	Panda Express	195 N Stephanie St	Henderson	36.041158	-115.047221	Restaurants, Chinese, Fast Food	Restaurants
Scx9xivMhd6ZIRErEZ5oUA	JTVSbPB1EjjMu05JwWCP3A	_blrEZQZ6et5QEUa-a2WLg	2014/11/18 2:10	46325	Dan	690	Panda Express	195 N Stephanie St	Henderson	36.041158	-115.047221	Restaurants, Chinese, Fast Food	Restaurants
gdjt1JXung1fd3wL2Mtpag	oarAWyV01poqWoShoMOYbQ	_blrEZQZ6et5QEUa-a2WLg	2017/12/30 7:53	59569	Jonathan	690	Panda Express	195 N Stephanie St	Henderson	36.041158	-115.047221	Restaurants, Chinese, Fast Food	Restaurants
KlouQSGa_Zp3YHWuzRcfFg	oQiBMLyP_aSY7f34-_c00g	_blrEZQZ6et5QEUa-a2WLg	2017/10/28 23:57	61121	Luis	690	Panda Express	195 N Stephanie St	Henderson	36.041158	-115.047221	Restaurants, Chinese, Fast Food	Restaurants
5MhPj49AroniPr0G7KMjhg	P1lMj8_3RCuPijkVrBMWaQ	_blrEZQZ6et5QEUa-a2WLg	2015/3/20 0:21	62121	Krystal	690	Panda Express	195 N Stephanie St	Henderson	36.041158	-115.047221	Restaurants, Chinese, Fast Food	Restaurants
uDUoZNANb2_tYsjrxOqgNw	u-PDTNdg4exvHKjum0GCpQ	_blrEZQZ6et5QEUa-a2WLg	2017/11/7 20:56	79062	Roger	690	Panda Express	195 N Stephanie St	Henderson	36.041158	-115.047221	Restaurants, Chinese, Fast Food	Restaurants
Rrh2H7JQJhLpkRURbOKAcg	yn1hgH2AoQexoQyddxq9HA	_blrEZQZ6et5QEUa-a2WLg	2016/4/26 18:45	90747	Lauren	690	Panda Express	195 N Stephanie St	Henderson	36.041158	-115.047221	Restaurants, Chinese, Fast Food	Restaurants
uDIW6P5NlV6e365QAaHwKA	ZBlSML8YMmfcxNo-zdH1_A	_blrEZQZ6et5QEUa-a2WLg	2018/4/3 0:29	92659	Bridger	690	Panda Express	195 N Stephanie St	Henderson	36.041158	-115.047221	Restaurants, Chinese, Fast Food	Restaurants
ZwrF4j41GCnAqVzX16ms6w	4bxhIKz9ePWqD93UkEjnbg	_BLsLFpxcwj7y35a-BuObA	2016/11/23 3:18	7898	Anthony Nalli	691	Sapore By Zafferano	8000 Hwy 27	Woodbridge	43.776828	-79.626367	Italian, Restaurants	Restaurants
ZwrF4j41GCnAqVzX16ms6w	4bxhIKz9ePWqD93UkEjnbg	_BLsLFpxcwj7y35a-BuObA	2016/11/23 3:18	7898	Anthony Nalli	691	Sapore By Zafferano	8000 Hwy 27	Woodbridge	43.776828	-79.626367	Italian, Restaurants	Restaurants
Pugc2LoyyjnLoYfoVFbb_Q	J0PyhHut7vcuQDQktIfvhQ	_BLsLFpxcwj7y35a-BuObA	2016/5/14 2:43	43969	Aderan	691	Sapore By Zafferano	8000 Hwy 27	Woodbridge	43.776828	-79.626367	Italian, Restaurants	Restaurants
k3d_lmuwNj42atAkPTSviw	O-nUeSZe874OiaxzXkaFDw	_BLsLFpxcwj7y35a-BuObA	2018/4/8 1:02	60877	Ann	691	Sapore By Zafferano	8000 Hwy 27	Woodbridge	43.776828	-79.626367	Italian, Restaurants	Restaurants
Tp5esz-ceTeUtJnmxUzmEw	JDEhGFIPAyIMkfHD0G13UA	_bmLQ4kM3AAwlLZyuuRPgA	2014/11/17 12:10	44717	Jamal	693	Tutti Frutti Breakfast	5955 Latimer Drive, Unit 7	Mississauga	43.60861233	-79.69671249	Restaurants, Breakfast & Brunch	Restaurants
QCw0fc0xjgWIZekp4q-Fdw	jnB_saJqNfOmVoCWquhAzg	_bmLQ4kM3AAwlLZyuuRPgA	2014/2/16 22:50	45682	Bilal	693	Tutti Frutti Breakfast	5955 Latimer Drive, Unit 7	Mississauga	43.60861233	-79.69671249	Restaurants, Breakfast & Brunch	Restaurants
DwZCryAlZevIaAuDYCIdfg	surYJl8z-WOxqroyYgvmYg	_bmLQ4kM3AAwlLZyuuRPgA	2011/4/27 2:46	73533	Angela	693	Tutti Frutti Breakfast	5955 Latimer Drive, Unit 7	Mississauga	43.60861233	-79.69671249	Restaurants, Breakfast & Brunch	Restaurants
eeHyiN74R5z9y6u_7Ele3Q	xotSWLK2liRhww_dHDa14Q	_bmLQ4kM3AAwlLZyuuRPgA	2013/11/3 18:17	87881	Aurora	693	Tutti Frutti Breakfast	5955 Latimer Drive, Unit 7	Mississauga	43.60861233	-79.69671249	Restaurants, Breakfast & Brunch	Restaurants
hXjRrVAcprQCV61A0-7cFg	j0mfi5CI12lLEYQ62AtcpA	_bR-GEtSBw7Nptgx-NN8oQ	2016/6/29 4:40	43962	John	702	Hendel's Refrigeration	3434 N Arizona Ave	Chandler	33.3561325	-111.8424659	Home Services, Heating & Air Conditioning/HVAC	Home Services
jMn0z7MawZG3MjwYm_AsnA	Mj_itLTH6lvJ2d0aMyFeTg	_bR-GEtSBw7Nptgx-NN8oQ	2015/4/21 14:37	54351	Az	702	Hendel's Refrigeration	3434 N Arizona Ave	Chandler	33.3561325	-111.8424659	Home Services, Heating & Air Conditioning/HVAC	Home Services
IwVjsAHt6cbrgpOG2VQtuQ	V8M1Txtrx0SomcnhxfDM5A	_bR-GEtSBw7Nptgx-NN8oQ	2014/7/1 3:37	80539	Arvind	702	Hendel's Refrigeration	3434 N Arizona Ave	Chandler	33.3561325	-111.8424659	Home Services, Heating & Air Conditioning/HVAC	Home Services
IwrpKgDp_s0dEvtN8KymeA	d_SCA4qvpcVXorlwe4ZdGw	_BS2zLAkZbelPCt5wLHQqQ	2018/8/7 1:42	25902	Diedre	703	Walgreens	3025 Las Vegas Blvd S, Ste A	Las Vegas	36.1327061	-115.163626	Cosmetics & Beauty Supply, Convenience Stores, Photography Stores & Services, Drugstores, Shopping, Food, Beauty & Spas	Shopping
8MPQHiccI9cXnZQHH6SoEQ	K_yjrrDZBSic30Gr-dopqA	_BS2zLAkZbelPCt5wLHQqQ	2009/6/4 17:16	46923	Novy	703	Walgreens	3025 Las Vegas Blvd S, Ste A	Las Vegas	36.1327061	-115.163626	Cosmetics & Beauty Supply, Convenience Stores, Photography Stores & Services, Drugstores, Shopping, Food, Beauty & Spas	Shopping
6xM0Ol4_KRp96Ge9ioCeiA	Um5bfs5DH6eizgjH3xZsvg	_BS2zLAkZbelPCt5wLHQqQ	2015/2/19 22:07	78748	Dianna	703	Walgreens	3025 Las Vegas Blvd S, Ste A	Las Vegas	36.1327061	-115.163626	Cosmetics & Beauty Supply, Convenience Stores, Photography Stores & Services, Drugstores, Shopping, Food, Beauty & Spas	Shopping
QiJCdJiOHedons09K6xyNQ	vWP8-aQX0rYJszqkWVL7Ew	_BS2zLAkZbelPCt5wLHQqQ	2011/5/30 6:03	82711	LJ	703	Walgreens	3025 Las Vegas Blvd S, Ste A	Las Vegas	36.1327061	-115.163626	Cosmetics & Beauty Supply, Convenience Stores, Photography Stores & Services, Drugstores, Shopping, Food, Beauty & Spas	Shopping
9XiarpapLIwCyKGIIW_plg	xNKjIktegMyHVSXFznJTRg	_BS2zLAkZbelPCt5wLHQqQ	2013/5/13 9:27	87756	Wayne	703	Walgreens	3025 Las Vegas Blvd S, Ste A	Las Vegas	36.1327061	-115.163626	Cosmetics & Beauty Supply, Convenience Stores, Photography Stores & Services, Drugstores, Shopping, Food, Beauty & Spas	Shopping
X_JI-7INiKpghFDVLobUKA	yFlu57fNdST7YhizHIFniw	_BS2zLAkZbelPCt5wLHQqQ	2012/2/29 21:31	90024	Jessica	703	Walgreens	3025 Las Vegas Blvd S, Ste A	Las Vegas	36.1327061	-115.163626	Cosmetics & Beauty Supply, Convenience Stores, Photography Stores & Services, Drugstores, Shopping, Food, Beauty & Spas	Shopping
OHVUGRwySMgcN0rXD8jCoA	7dZTkHJF083XMnDcx4QAQw	_bUStFsQWAtGfzwSUfTC0g	2014/9/4 17:27	12716	Francesco	714	Mr D's Barber Shop	10960 S Eastern Ave, Ste 105	Henderson	35.9933062	-115.0997322	Barbers, Beauty & Spas	Beauty & Spas
6PSH54j1359-N0oGU23QtA	9ftoeGK0rqFQ1CSfP18D0Q	_bUStFsQWAtGfzwSUfTC0g	2014/8/23 19:36	15811	Ryan	714	Mr D's Barber Shop	10960 S Eastern Ave, Ste 105	Henderson	35.9933062	-115.0997322	Barbers, Beauty & Spas	Beauty & Spas
4IcsHCvQgAh7taolTN1IMg	fOut10lknIp64tm3z6UTNg	_bUStFsQWAtGfzwSUfTC0g	2012/7/23 1:01	33764	Ray	714	Mr D's Barber Shop	10960 S Eastern Ave, Ste 105	Henderson	35.9933062	-115.0997322	Barbers, Beauty & Spas	Beauty & Spas
VP3hvqTHHg8DxY4J-3eMSQ	ris3gt4N7Mlu1y9nMoGsLQ	_bUStFsQWAtGfzwSUfTC0g	2015/9/19 21:48	69425	Johnny	714	Mr D's Barber Shop	10960 S Eastern Ave, Ste 105	Henderson	35.9933062	-115.0997322	Barbers, Beauty & Spas	Beauty & Spas
cw3eMqTV5YfRSf4OL4i0dw	rn2DB_YX0BvToYe50RNr_Q	_bUStFsQWAtGfzwSUfTC0g	2011/6/10 19:06	69822	Jeff	714	Mr D's Barber Shop	10960 S Eastern Ave, Ste 105	Henderson	35.9933062	-115.0997322	Barbers, Beauty & Spas	Beauty & Spas
Tk6nyvHnUcwuSxpOfNKwiw	SgSqGTdXohx1vjslexeYgA	_bUStFsQWAtGfzwSUfTC0g	2017/3/5 2:15	72146	Juli	714	Mr D's Barber Shop	10960 S Eastern Ave, Ste 105	Henderson	35.9933062	-115.0997322	Barbers, Beauty & Spas	Beauty & Spas
SY8NVInGauDx5lLVyZh6iA	uDiXmtfexjlRSkddVxbkaA	_bUStFsQWAtGfzwSUfTC0g	2015/11/15 2:01	77919	C.J.	714	Mr D's Barber Shop	10960 S Eastern Ave, Ste 105	Henderson	35.9933062	-115.0997322	Barbers, Beauty & Spas	Beauty & Spas
7oPp8nz8t0guPOhypovnog	j58hmvZSFl77g5m1TXIj5w	_Bv81ovKeVbzN8xPh82Ehg	2012/8/24 14:56	44193	Luc	715	Restaurant Le Lai	6343 Rue Sherbrooke E	Montral	45.579951	-73.545368	Restaurants, Vietnamese	Restaurants
j6_WyLbAIeNY0fytUqMdbA	T1F-wXib6FEhZJXV-LyMZw	_Bv81ovKeVbzN8xPh82Ehg	2012/4/29 5:01	74144	Joshua	715	Restaurant Le Lai	6343 Rue Sherbrooke E	Montral	45.579951	-73.545368	Restaurants, Vietnamese	Restaurants
_PPXZ2IcpUnjN5ujQHIZKw	_pueoVeDL7xS-yS2VywmyQ	_c3ixq9jYKxhLUB0czi0ug	2017/6/30 5:50	994	Cheyenne	728	Original Hamburger Works	2801 N 15th Ave	Phoenix	33.4798071	-112.0911877	Nightlife, Bars, Sports Bars, Dive Bars, Restaurants, Burgers, Sandwiches	Nightlife
Ql10yeWZXhapxrofP-rkfw	_qoT8H0br2pXnYucEHZS7g	_c3ixq9jYKxhLUB0czi0ug	2017/3/6 20:29	1037	Esther	728	Original Hamburger Works	2801 N 15th Ave	Phoenix	33.4798071	-112.0911877	Nightlife, Bars, Sports Bars, Dive Bars, Restaurants, Burgers, Sandwiches	Nightlife
mrs6qZpIAxy-1PIhoKNEVQ	_tYsAjRm_vIgvL7Lkeargg	_c3ixq9jYKxhLUB0czi0ug	2012/10/13 6:58	1162	Jay	728	Original Hamburger Works	2801 N 15th Ave	Phoenix	33.4798071	-112.0911877	Nightlife, Bars, Sports Bars, Dive Bars, Restaurants, Burgers, Sandwiches	Nightlife
IkMDB39vOL5ENEi-BXigdA	0UI9KTPdtkwl9lMdMT-Sgg	_c3ixq9jYKxhLUB0czi0ug	2008/11/4 4:25	2695	Nadia	728	Original Hamburger Works	2801 N 15th Ave	Phoenix	33.4798071	-112.0911877	Nightlife, Bars, Sports Bars, Dive Bars, Restaurants, Burgers, Sandwiches	Nightlife
laIeNak5ZDcwE-sMGos-5A	36uY0YLHy70zR7YoXLUKSA	_c3ixq9jYKxhLUB0czi0ug	2012/1/24 17:37	6206	Aimee	728	Original Hamburger Works	2801 N 15th Ave	Phoenix	33.4798071	-112.0911877	Nightlife, Bars, Sports Bars, Dive Bars, Restaurants, Burgers, Sandwiches	Nightlife
uHgjAfh6VA-0293CoJJXgA	36uY0YLHy70zR7YoXLUKSA	_c3ixq9jYKxhLUB0czi0ug	2013/3/15 18:15	6206	Aimee	728	Original Hamburger Works	2801 N 15th Ave	Phoenix	33.4798071	-112.0911877	Nightlife, Bars, Sports Bars, Dive Bars, Restaurants, Burgers, Sandwiches	Nightlife
Vr7kEBBc12NkPFkgUMnthQ	3MHGyLLX9MMlKZNo2_7A7w	_c3ixq9jYKxhLUB0czi0ug	2013/8/15 3:37	6853	Ron	728	Original Hamburger Works	2801 N 15th Ave	Phoenix	33.4798071	-112.0911877	Nightlife, Bars, Sports Bars, Dive Bars, Restaurants, Burgers, Sandwiches	Nightlife
sgUQ-4Iou9soL7uZv5jAAQ	60_lsQJ8JEGfZeXcTgKn8Q	_c3ixq9jYKxhLUB0czi0ug	2017/4/1 1:41	10755	Summer	728	Original Hamburger Works	2801 N 15th Ave	Phoenix	33.4798071	-112.0911877	Nightlife, Bars, Sports Bars, Dive Bars, Restaurants, Burgers, Sandwiches	Nightlife
jSChEdswCXxLKWhVZNCHWA	6nT4gCFP1I3WsDr2wycdgQ	_c3ixq9jYKxhLUB0czi0ug	2018/7/9 0:42	11705	Chas	728	Original Hamburger Works	2801 N 15th Ave	Phoenix	33.4798071	-112.0911877	Nightlife, Bars, Sports Bars, Dive Bars, Restaurants, Burgers, Sandwiches	Nightlife
gpr7wZ81hjDitRJwKJBnJg	6sFMb1DcqEfGbqn5IyN0dQ	_c3ixq9jYKxhLUB0czi0ug	2016/8/11 0:46	11919	S	728	Original Hamburger Works	2801 N 15th Ave	Phoenix	33.4798071	-112.0911877	Nightlife, Bars, Sports Bars, Dive Bars, Restaurants, Burgers, Sandwiches	Nightlife
_yf_sxbOp63YVc9Mdys_cw	7BKHMOG-E0fW2VGWajLAjA	_c3ixq9jYKxhLUB0czi0ug	2015/1/23 8:17	12608	Greg	728	Original Hamburger Works	2801 N 15th Ave	Phoenix	33.4798071	-112.0911877	Nightlife, Bars, Sports Bars, Dive Bars, Restaurants, Burgers, Sandwiches	Nightlife
k6y3srd5bHZrkmK11cP5_g	7idw1gKx_dN_suwln7GXjw	_c3ixq9jYKxhLUB0czi0ug	2010/3/5 20:55	12917	Jason	728	Original Hamburger Works	2801 N 15th Ave	Phoenix	33.4798071	-112.0911877	Nightlife, Bars, Sports Bars, Dive Bars, Restaurants, Burgers, Sandwiches	Nightlife
7WdR9LbxZ0lnymPmoIqX3g	7pi5q0cT60nBNwlHV0wLKQ	_c3ixq9jYKxhLUB0czi0ug	2012/1/28 0:35	13274	Amber	728	Original Hamburger Works	2801 N 15th Ave	Phoenix	33.4798071	-112.0911877	Nightlife, Bars, Sports Bars, Dive Bars, Restaurants, Burgers, Sandwiches	Nightlife
FZrL-di9meLSi4Exxo7ueQ	84KzsFc2tuhHoTIbNzaFdA	_c3ixq9jYKxhLUB0czi0ug	2018/4/19 18:50	13934	Daniel	728	Original Hamburger Works	2801 N 15th Ave	Phoenix	33.4798071	-112.0911877	Nightlife, Bars, Sports Bars, Dive Bars, Restaurants, Burgers, Sandwiches	Nightlife
G4nOyTFwhKr9IjqRPB3S2A	8SNyzzb2nW730niBs4iZ3w	_c3ixq9jYKxhLUB0czi0ug	2017/9/21 20:17	14955	Cindy	728	Original Hamburger Works	2801 N 15th Ave	Phoenix	33.4798071	-112.0911877	Nightlife, Bars, Sports Bars, Dive Bars, Restaurants, Burgers, Sandwiches	Nightlife
3ijwYB9FeChxYvwbYGodYw	94HchNwPr69BdrF0On9uKQ	_c3ixq9jYKxhLUB0czi0ug	2012/10/21 0:09	15430	Brittanie	728	Original Hamburger Works	2801 N 15th Ave	Phoenix	33.4798071	-112.0911877	Nightlife, Bars, Sports Bars, Dive Bars, Restaurants, Burgers, Sandwiches	Nightlife
yVnErwG7AQ1HDARvAB-1zA	9UBInkNvUD_pD9bYjBiaIw	_c3ixq9jYKxhLUB0czi0ug	2018/7/10 2:09	16478	Melissa	728	Original Hamburger Works	2801 N 15th Ave	Phoenix	33.4798071	-112.0911877	Nightlife, Bars, Sports Bars, Dive Bars, Restaurants, Burgers, Sandwiches	Nightlife
gHg6IwDzicujDxcANDpe8w	aL1tqAL7smi66QLWh4-NWQ	_c3ixq9jYKxhLUB0czi0ug	2018/9/24 21:43	18329	Anna	728	Original Hamburger Works	2801 N 15th Ave	Phoenix	33.4798071	-112.0911877	Nightlife, Bars, Sports Bars, Dive Bars, Restaurants, Burgers, Sandwiches	Nightlife
NvdfJAdx4ZXK7iFIPsZa9w	AP95DaCKAzmQwRpj1B1X-Q	_c3ixq9jYKxhLUB0czi0ug	2010/11/23 1:18	18733	Jennifer	728	Original Hamburger Works	2801 N 15th Ave	Phoenix	33.4798071	-112.0911877	Nightlife, Bars, Sports Bars, Dive Bars, Restaurants, Burgers, Sandwiches	Nightlife
Wdb2q6_wYZfRsN1JZpt0pA	awjt7DHk6WGGS4noDjA8rQ	_c3ixq9jYKxhLUB0czi0ug	2017/8/24 8:05	19443	Eric	728	Original Hamburger Works	2801 N 15th Ave	Phoenix	33.4798071	-112.0911877	Nightlife, Bars, Sports Bars, Dive Bars, Restaurants, Burgers, Sandwiches	Nightlife
aCiggwRMwrCh0DHLiA2uXA	b_eoPMd72MLjrOTB9IkrYw	_c3ixq9jYKxhLUB0czi0ug	2011/7/11 17:19	19777	Andrew	728	Original Hamburger Works	2801 N 15th Ave	Phoenix	33.4798071	-112.0911877	Nightlife, Bars, Sports Bars, Dive Bars, Restaurants, Burgers, Sandwiches	Nightlife
YreUPLCP1tisPaTPgo3Ikg	B7AjB8W2BWJtXPjweJs9pw	_c3ixq9jYKxhLUB0czi0ug	2012/8/21 7:01	20131	Arana	728	Original Hamburger Works	2801 N 15th Ave	Phoenix	33.4798071	-112.0911877	Nightlife, Bars, Sports Bars, Dive Bars, Restaurants, Burgers, Sandwiches	Nightlife
odMly_mHza_It5556yu9Lw	BAElele3HL_9vEVJB3e5_g	_c3ixq9jYKxhLUB0czi0ug	2012/3/14 20:37	20299	Jayson	728	Original Hamburger Works	2801 N 15th Ave	Phoenix	33.4798071	-112.0911877	Nightlife, Bars, Sports Bars, Dive Bars, Restaurants, Burgers, Sandwiches	Nightlife
U5NyRoVnJCt8oxGrU3PWRA	BpsUGuBnhA-CaeKstdcBEQ	_c3ixq9jYKxhLUB0czi0ug	2017/12/6 14:14	21781	Shay	728	Original Hamburger Works	2801 N 15th Ave	Phoenix	33.4798071	-112.0911877	Nightlife, Bars, Sports Bars, Dive Bars, Restaurants, Burgers, Sandwiches	Nightlife
FzWyTbfgO3nq2msz407lDg	BTxxGYdw8CNV7UZGc9YU1Q	_c3ixq9jYKxhLUB0czi0ug	2013/1/31 22:56	22157	Jason	728	Original Hamburger Works	2801 N 15th Ave	Phoenix	33.4798071	-112.0911877	Nightlife, Bars, Sports Bars, Dive Bars, Restaurants, Burgers, Sandwiches	Nightlife
Oo_INER2e7Wp8RMneXwzPw	CF7eIu95znwa2uM_0BfNtQ	_c3ixq9jYKxhLUB0czi0ug	2018/5/5 6:47	23811	Geoff	728	Original Hamburger Works	2801 N 15th Ave	Phoenix	33.4798071	-112.0911877	Nightlife, Bars, Sports Bars, Dive Bars, Restaurants, Burgers, Sandwiches	Nightlife
ttMkSC-aQ0UDC0-Pjt3Ssg	clRCbMJ5LGMYGzVi_n5iPg	_c3ixq9jYKxhLUB0czi0ug	2014/12/2 4:17	24461	Chris	728	Original Hamburger Works	2801 N 15th Ave	Phoenix	33.4798071	-112.0911877	Nightlife, Bars, Sports Bars, Dive Bars, Restaurants, Burgers, Sandwiches	Nightlife
DefW3myhh9Y6v00MGQuggg	d_TBs6J3twMy9GChqUEXkg	_c3ixq9jYKxhLUB0czi0ug	2014/5/20 13:54	25905	Jennifer	728	Original Hamburger Works	2801 N 15th Ave	Phoenix	33.4798071	-112.0911877	Nightlife, Bars, Sports Bars, Dive Bars, Restaurants, Burgers, Sandwiches	Nightlife
J6c2EnuVf7SMhup2nci38Q	dDe0NQfi9IYXozrodCbf8Q	_c3ixq9jYKxhLUB0czi0ug	2013/2/13 4:34	26666	Cory	728	Original Hamburger Works	2801 N 15th Ave	Phoenix	33.4798071	-112.0911877	Nightlife, Bars, Sports Bars, Dive Bars, Restaurants, Burgers, Sandwiches	Nightlife
nqdF_0YY6CvwDAbQZ_Y89Q	EE83uDutGCvAJ8bSBo31cQ	_c3ixq9jYKxhLUB0czi0ug	2015/8/1 23:29	29766	Tina	728	Original Hamburger Works	2801 N 15th Ave	Phoenix	33.4798071	-112.0911877	Nightlife, Bars, Sports Bars, Dive Bars, Restaurants, Burgers, Sandwiches	Nightlife
__SoPIzsEfLbXCtsBKERlQ	eixojNH5Ye_-OsIup8bUqQ	_c3ixq9jYKxhLUB0czi0ug	2011/9/13 23:36	30203	Amanda	728	Original Hamburger Works	2801 N 15th Ave	Phoenix	33.4798071	-112.0911877	Nightlife, Bars, Sports Bars, Dive Bars, Restaurants, Burgers, Sandwiches	Nightlife
ca-HenYFFBCZXJPsDjmn_g	EJ7ZhRHsMWj8du77LX34gw	_c3ixq9jYKxhLUB0czi0ug	2013/10/31 5:50	30215	Irene	728	Original Hamburger Works	2801 N 15th Ave	Phoenix	33.4798071	-112.0911877	Nightlife, Bars, Sports Bars, Dive Bars, Restaurants, Burgers, Sandwiches	Nightlife
3A6hrHM8hK_669Oh7Z6ZRQ	EmDq7EUbqIt_RcdBn1AEfA	_c3ixq9jYKxhLUB0czi0ug	2016/2/15 0:19	30522	Klariza	728	Original Hamburger Works	2801 N 15th Ave	Phoenix	33.4798071	-112.0911877	Nightlife, Bars, Sports Bars, Dive Bars, Restaurants, Burgers, Sandwiches	Nightlife
x_XEBkXBo845Em1XE9g_eg	gScmsSCqBeFPp6q9yG5nmw	_c3ixq9jYKxhLUB0czi0ug	2011/2/8 4:08	37137	Evan	728	Original Hamburger Works	2801 N 15th Ave	Phoenix	33.4798071	-112.0911877	Nightlife, Bars, Sports Bars, Dive Bars, Restaurants, Burgers, Sandwiches	Nightlife
5ddKlYURwgwz0dqSRneu2A	gvyYZgFdBbcT3xGjWOvZag	_c3ixq9jYKxhLUB0czi0ug	2010/10/7 7:57	37492	Frances	728	Original Hamburger Works	2801 N 15th Ave	Phoenix	33.4798071	-112.0911877	Nightlife, Bars, Sports Bars, Dive Bars, Restaurants, Burgers, Sandwiches	Nightlife
Tvfeg8KbAvpuePs5fyaJ4g	hQAVub19SXbpqJLGHt-8vg	_c3ixq9jYKxhLUB0czi0ug	2016/8/18 3:44	39941	Natalie	728	Original Hamburger Works	2801 N 15th Ave	Phoenix	33.4798071	-112.0911877	Nightlife, Bars, Sports Bars, Dive Bars, Restaurants, Burgers, Sandwiches	Nightlife
Z3ophvoCpHWb55pUboz_nA	ilH_Lg-66YKnM_quRBLE8w	_c3ixq9jYKxhLUB0czi0ug	2012/10/21 4:21	42511	Carmen	728	Original Hamburger Works	2801 N 15th Ave	Phoenix	33.4798071	-112.0911877	Nightlife, Bars, Sports Bars, Dive Bars, Restaurants, Burgers, Sandwiches	Nightlife
Z3ophvoCpHWb55pUboz_nA	ilH_Lg-66YKnM_quRBLE8w	_c3ixq9jYKxhLUB0czi0ug	2012/10/21 4:21	42511	Carmen	728	Original Hamburger Works	2801 N 15th Ave	Phoenix	33.4798071	-112.0911877	Nightlife, Bars, Sports Bars, Dive Bars, Restaurants, Burgers, Sandwiches	Nightlife
LYv2x4Bv3xzJDZlWHVZzlA	Isf8G6HPbNqEisKDjmUlbw	_c3ixq9jYKxhLUB0czi0ug	2014/8/13 2:41	43179	Dana	728	Original Hamburger Works	2801 N 15th Ave	Phoenix	33.4798071	-112.0911877	Nightlife, Bars, Sports Bars, Dive Bars, Restaurants, Burgers, Sandwiches	Nightlife
zNljcDkzcemIy6sNMHRoIw	iVgo88bIzQ1yCKi5nZHRlw	_c3ixq9jYKxhLUB0czi0ug	2016/9/9 23:27	43442	Tracy	728	Original Hamburger Works	2801 N 15th Ave	Phoenix	33.4798071	-112.0911877	Nightlife, Bars, Sports Bars, Dive Bars, Restaurants, Burgers, Sandwiches	Nightlife
zNljcDkzcemIy6sNMHRoIw	iVgo88bIzQ1yCKi5nZHRlw	_c3ixq9jYKxhLUB0czi0ug	2016/9/9 23:27	43442	Tracy	728	Original Hamburger Works	2801 N 15th Ave	Phoenix	33.4798071	-112.0911877	Nightlife, Bars, Sports Bars, Dive Bars, Restaurants, Burgers, Sandwiches	Nightlife
zSa_s88VlxYzeiHHTlK6xw	JIj2V2YaM5_8jVtnkLSZ5g	_c3ixq9jYKxhLUB0czi0ug	2015/11/8 4:55	45222	Paul	728	Original Hamburger Works	2801 N 15th Ave	Phoenix	33.4798071	-112.0911877	Nightlife, Bars, Sports Bars, Dive Bars, Restaurants, Burgers, Sandwiches	Nightlife
zSa_s88VlxYzeiHHTlK6xw	JIj2V2YaM5_8jVtnkLSZ5g	_c3ixq9jYKxhLUB0czi0ug	2015/11/8 4:55	45222	Paul	728	Original Hamburger Works	2801 N 15th Ave	Phoenix	33.4798071	-112.0911877	Nightlife, Bars, Sports Bars, Dive Bars, Restaurants, Burgers, Sandwiches	Nightlife
PUBgcL8ZjaDUI6aADXQZlA	kJsMFBdQ_Do67u3lpvaujA	_c3ixq9jYKxhLUB0czi0ug	2018/6/28 18:10	48335	Stefanie	728	Original Hamburger Works	2801 N 15th Ave	Phoenix	33.4798071	-112.0911877	Nightlife, Bars, Sports Bars, Dive Bars, Restaurants, Burgers, Sandwiches	Nightlife
aduf9CBC-3ATW8cVA5fdJg	KTK_ws8lu_TWfR7DtDWjMA	_c3ixq9jYKxhLUB0czi0ug	2010/7/18 22:31	49282	Brad	728	Original Hamburger Works	2801 N 15th Ave	Phoenix	33.4798071	-112.0911877	Nightlife, Bars, Sports Bars, Dive Bars, Restaurants, Burgers, Sandwiches	Nightlife
LtEfwSqD0HXIlXtymXVdcQ	Ku8QivE-t3pU-dLT4pyG2g	_c3ixq9jYKxhLUB0czi0ug	2015/2/22 2:26	49355	Wayne	728	Original Hamburger Works	2801 N 15th Ave	Phoenix	33.4798071	-112.0911877	Nightlife, Bars, Sports Bars, Dive Bars, Restaurants, Burgers, Sandwiches	Nightlife
UqrBSCMaChYZM3yoMu1BFQ	kVfkNFNc5nDRI_eOHX9P3A	_c3ixq9jYKxhLUB0czi0ug	2009/8/6 20:29	49486	Ricky	728	Original Hamburger Works	2801 N 15th Ave	Phoenix	33.4798071	-112.0911877	Nightlife, Bars, Sports Bars, Dive Bars, Restaurants, Burgers, Sandwiches	Nightlife
pmt9RqUTMvgSvJwaQK9YGg	lIo-rXV5Yb4KjozFEoopZw	_c3ixq9jYKxhLUB0czi0ug	2017/10/22 21:42	51288	Andreea	728	Original Hamburger Works	2801 N 15th Ave	Phoenix	33.4798071	-112.0911877	Nightlife, Bars, Sports Bars, Dive Bars, Restaurants, Burgers, Sandwiches	Nightlife
G_z_N_KOTa-Vat1pSzMK2g	lK9ZbdFAWIQiCjP0UJrmWw	_c3ixq9jYKxhLUB0czi0ug	2008/9/24 23:59	51433	Andrew	728	Original Hamburger Works	2801 N 15th Ave	Phoenix	33.4798071	-112.0911877	Nightlife, Bars, Sports Bars, Dive Bars, Restaurants, Burgers, Sandwiches	Nightlife
Lyl-pWRg2v554YGqX94Txg	lspOnpVbo5w-sZAA-UaIoQ	_c3ixq9jYKxhLUB0czi0ug	2018/10/25 4:10	52231	Kevin	728	Original Hamburger Works	2801 N 15th Ave	Phoenix	33.4798071	-112.0911877	Nightlife, Bars, Sports Bars, Dive Bars, Restaurants, Burgers, Sandwiches	Nightlife
KWhT_gyKuhblySvj_h9mAQ	MMf0LhEk5tGa1LvN7zcDnA	_c3ixq9jYKxhLUB0czi0ug	2015/2/15 14:25	54647	Deni	728	Original Hamburger Works	2801 N 15th Ave	Phoenix	33.4798071	-112.0911877	Nightlife, Bars, Sports Bars, Dive Bars, Restaurants, Burgers, Sandwiches	Nightlife
2UOSd7dYSle7ZiHIk5wd8A	mzHRaYLoV-lwX79HghP6lw	_c3ixq9jYKxhLUB0czi0ug	2013/7/10 19:27	55858	Tyger	728	Original Hamburger Works	2801 N 15th Ave	Phoenix	33.4798071	-112.0911877	Nightlife, Bars, Sports Bars, Dive Bars, Restaurants, Burgers, Sandwiches	Nightlife
0kKDZ3hH5zvkpFNuMDOR2w	NjLRgbRZiwEIMpAgXypJtw	_c3ixq9jYKxhLUB0czi0ug	2008/1/25 22:34	57327	Kerstin	728	Original Hamburger Works	2801 N 15th Ave	Phoenix	33.4798071	-112.0911877	Nightlife, Bars, Sports Bars, Dive Bars, Restaurants, Burgers, Sandwiches	Nightlife
2L0_k862hGEYSni1J1Vk7g	nKoaVGlaimbsFDlUBrhguA	_c3ixq9jYKxhLUB0czi0ug	2017/12/8 18:20	57428	Stephanie	728	Original Hamburger Works	2801 N 15th Ave	Phoenix	33.4798071	-112.0911877	Nightlife, Bars, Sports Bars, Dive Bars, Restaurants, Burgers, Sandwiches	Nightlife
HuuBh6IdICSnyqNeJhyCig	NWuFF7-HjYE9dvt_xGbEhw	_c3ixq9jYKxhLUB0czi0ug	2015/1/13 16:55	58668	Tom	728	Original Hamburger Works	2801 N 15th Ave	Phoenix	33.4798071	-112.0911877	Nightlife, Bars, Sports Bars, Dive Bars, Restaurants, Burgers, Sandwiches	Nightlife
Cpj9VnpisXp0_dhhWkMKgw	nXMMoDzXRByQiWH9cf-FAQ	_c3ixq9jYKxhLUB0czi0ug	2010/10/1 6:16	58740	Michael	728	Original Hamburger Works	2801 N 15th Ave	Phoenix	33.4798071	-112.0911877	Nightlife, Bars, Sports Bars, Dive Bars, Restaurants, Burgers, Sandwiches	Nightlife
Ji-ajDNFd_t3_ee0fVcLWA	optd66t5hC1pvSqMqotQaw	_c3ixq9jYKxhLUB0czi0ug	2017/2/21 3:57	61053	Kyle	728	Original Hamburger Works	2801 N 15th Ave	Phoenix	33.4798071	-112.0911877	Nightlife, Bars, Sports Bars, Dive Bars, Restaurants, Burgers, Sandwiches	Nightlife
91Q8qrD_UjYn5Jmatz0Tbg	PcPminF0bIUsKjUh9e4DMQ	_c3ixq9jYKxhLUB0czi0ug	2015/2/28 18:30	62754	Rachel	728	Original Hamburger Works	2801 N 15th Ave	Phoenix	33.4798071	-112.0911877	Nightlife, Bars, Sports Bars, Dive Bars, Restaurants, Burgers, Sandwiches	Nightlife
MiU-FWHUxmzInNhBq4z48g	pKE396fgZmFanMXIP14s_g	_c3ixq9jYKxhLUB0czi0ug	2018/9/22 23:29	63491	Ramon	728	Original Hamburger Works	2801 N 15th Ave	Phoenix	33.4798071	-112.0911877	Nightlife, Bars, Sports Bars, Dive Bars, Restaurants, Burgers, Sandwiches	Nightlife
bjHOve43jyDTv4jjLmyOxg	pNn_DcM3TyBxSqSv5S7P_g	_c3ixq9jYKxhLUB0czi0ug	2013/12/31 21:43	63799	Chantie	728	Original Hamburger Works	2801 N 15th Ave	Phoenix	33.4798071	-112.0911877	Nightlife, Bars, Sports Bars, Dive Bars, Restaurants, Burgers, Sandwiches	Nightlife
2j-HdHQhgiB43W4SGfZZfg	pSnNv1Kg1MdH9hicnHQbAA	_c3ixq9jYKxhLUB0czi0ug	2017/12/31 23:24	64263	Arthur	728	Original Hamburger Works	2801 N 15th Ave	Phoenix	33.4798071	-112.0911877	Nightlife, Bars, Sports Bars, Dive Bars, Restaurants, Burgers, Sandwiches	Nightlife
Ugo76nXdq7X7aRcnp32TDg	PtLGbb7chf5eY3lY5IMLTg	_c3ixq9jYKxhLUB0czi0ug	2008/11/14 19:22	64363	Reylynne	728	Original Hamburger Works	2801 N 15th Ave	Phoenix	33.4798071	-112.0911877	Nightlife, Bars, Sports Bars, Dive Bars, Restaurants, Burgers, Sandwiches	Nightlife
9iG6uPkZkyKjvaViMn5cdg	ryFFfT_i0pOWkTwi8IWQ4Q	_c3ixq9jYKxhLUB0czi0ug	2016/6/11 16:42	70869	Rachel	728	Original Hamburger Works	2801 N 15th Ave	Phoenix	33.4798071	-112.0911877	Nightlife, Bars, Sports Bars, Dive Bars, Restaurants, Burgers, Sandwiches	Nightlife
r3h7ywc_19MZ4QwYG06eqA	Rzf35jKV8e8EJdssrae_AA	_c3ixq9jYKxhLUB0czi0ug	2011/2/11 4:39	70964	Heather	728	Original Hamburger Works	2801 N 15th Ave	Phoenix	33.4798071	-112.0911877	Nightlife, Bars, Sports Bars, Dive Bars, Restaurants, Burgers, Sandwiches	Nightlife
gpzm5Cs54BkuUkXzWpFyFg	s7xT3jT_BZQiYAaNR9iDTQ	_c3ixq9jYKxhLUB0czi0ug	2012/5/2 19:34	71429	F	728	Original Hamburger Works	2801 N 15th Ave	Phoenix	33.4798071	-112.0911877	Nightlife, Bars, Sports Bars, Dive Bars, Restaurants, Burgers, Sandwiches	Nightlife
OptNbL8lGooSmVlTaxw_lw	sGzHUN7UpjXUGKckrv-bTw	_c3ixq9jYKxhLUB0czi0ug	2009/1/28 19:13	72171	Deb	728	Original Hamburger Works	2801 N 15th Ave	Phoenix	33.4798071	-112.0911877	Nightlife, Bars, Sports Bars, Dive Bars, Restaurants, Burgers, Sandwiches	Nightlife
vCmy-iUUBFqaIHjj_wPoDA	tJ1qdNdG0tZywbgH9uw9qw	_c3ixq9jYKxhLUB0czi0ug	2010/8/17 21:25	75469	Amy	728	Original Hamburger Works	2801 N 15th Ave	Phoenix	33.4798071	-112.0911877	Nightlife, Bars, Sports Bars, Dive Bars, Restaurants, Burgers, Sandwiches	Nightlife
MKm4YMiYd1V_dOyKsEoFmQ	Tj77fmZpjrntxsYYhwAYUA	_c3ixq9jYKxhLUB0czi0ug	2014/5/28 0:54	75479	Aaron	728	Original Hamburger Works	2801 N 15th Ave	Phoenix	33.4798071	-112.0911877	Nightlife, Bars, Sports Bars, Dive Bars, Restaurants, Burgers, Sandwiches	Nightlife
q2_KMYQn95jrJRnp6M_qVg	tzPnHD7Z_3x9Tcb0t1f_gQ	_c3ixq9jYKxhLUB0czi0ug	2014/8/25 18:22	77016	William	728	Original Hamburger Works	2801 N 15th Ave	Phoenix	33.4798071	-112.0911877	Nightlife, Bars, Sports Bars, Dive Bars, Restaurants, Burgers, Sandwiches	Nightlife
sMgYhVlhTsdAgfYPT5kzzA	UB5NLHXoYDQ6HqVmMtKeag	_c3ixq9jYKxhLUB0czi0ug	2016/6/22 3:26	77669	Ernest	728	Original Hamburger Works	2801 N 15th Ave	Phoenix	33.4798071	-112.0911877	Nightlife, Bars, Sports Bars, Dive Bars, Restaurants, Burgers, Sandwiches	Nightlife
HtYMDJPlozkHgjJ3ulmIcg	UG4EKu13JRwzRix6ESINdg	_c3ixq9jYKxhLUB0czi0ug	2010/8/6 17:37	78170	Edward	728	Original Hamburger Works	2801 N 15th Ave	Phoenix	33.4798071	-112.0911877	Nightlife, Bars, Sports Bars, Dive Bars, Restaurants, Burgers, Sandwiches	Nightlife
0yr4Zh3aH-wz_365h-_hzQ	Uy7RUfVnnnYIi-3hgCzs6w	_c3ixq9jYKxhLUB0czi0ug	2017/12/16 2:15	79920	Adam	728	Original Hamburger Works	2801 N 15th Ave	Phoenix	33.4798071	-112.0911877	Nightlife, Bars, Sports Bars, Dive Bars, Restaurants, Burgers, Sandwiches	Nightlife
eYBgnAc7sbpKjSU45fUSHw	vydDM7SL0OH4QGTfJHgzbA	_c3ixq9jYKxhLUB0czi0ug	2008/8/26 16:05	82879	Hettie	728	Original Hamburger Works	2801 N 15th Ave	Phoenix	33.4798071	-112.0911877	Nightlife, Bars, Sports Bars, Dive Bars, Restaurants, Burgers, Sandwiches	Nightlife
dNxy6WchnJfCJI7sb3IJIg	w9ZpS9-CUM0vBtPhRn6N-g	_c3ixq9jYKxhLUB0czi0ug	2017/12/8 2:20	83558	Danny	728	Original Hamburger Works	2801 N 15th Ave	Phoenix	33.4798071	-112.0911877	Nightlife, Bars, Sports Bars, Dive Bars, Restaurants, Burgers, Sandwiches	Nightlife
Afmrs8EkpOsX5opEQI1GwQ	wJgtf18VKKZq9A6ZQUybQw	_c3ixq9jYKxhLUB0czi0ug	2011/5/9 21:37	84378	Candace	728	Original Hamburger Works	2801 N 15th Ave	Phoenix	33.4798071	-112.0911877	Nightlife, Bars, Sports Bars, Dive Bars, Restaurants, Burgers, Sandwiches	Nightlife
IhM9m82p4bn4f7YQ7j3BSQ	Wp2SknvD9YQlhLQxRBmxIA	_c3ixq9jYKxhLUB0czi0ug	2017/12/4 2:51	84921	Jen	728	Original Hamburger Works	2801 N 15th Ave	Phoenix	33.4798071	-112.0911877	Nightlife, Bars, Sports Bars, Dive Bars, Restaurants, Burgers, Sandwiches	Nightlife
kASDT_Ei75_m80zlGjwT6Q	WqFa1ra6SWLqF1VWXSn9pA	_c3ixq9jYKxhLUB0czi0ug	2016/6/1 1:48	85037	Riane	728	Original Hamburger Works	2801 N 15th Ave	Phoenix	33.4798071	-112.0911877	Nightlife, Bars, Sports Bars, Dive Bars, Restaurants, Burgers, Sandwiches	Nightlife
Co2bUolDrsf1CJDgw1mGpA	XEHZoTDWjw3w-gcQyYIe4g	_c3ixq9jYKxhLUB0czi0ug	2008/12/4 22:52	86903	Daren	728	Original Hamburger Works	2801 N 15th Ave	Phoenix	33.4798071	-112.0911877	Nightlife, Bars, Sports Bars, Dive Bars, Restaurants, Burgers, Sandwiches	Nightlife
ogbFdGRBHtFAQBZTzgryxA	xftnxppMN_gUt5oknMu4dA	_c3ixq9jYKxhLUB0czi0ug	2016/1/17 13:38	87043	Stan	728	Original Hamburger Works	2801 N 15th Ave	Phoenix	33.4798071	-112.0911877	Nightlife, Bars, Sports Bars, Dive Bars, Restaurants, Burgers, Sandwiches	Nightlife
Gizw9XzrCVOSF32i2MVRgg	XOk0Wx1X2qzK5GQq05Aaww	_c3ixq9jYKxhLUB0czi0ug	2016/5/22 21:47	87850	Jessica	728	Original Hamburger Works	2801 N 15th Ave	Phoenix	33.4798071	-112.0911877	Nightlife, Bars, Sports Bars, Dive Bars, Restaurants, Burgers, Sandwiches	Nightlife
GdZHIgj_7NHTXhIltla6dw	Y6rQQJiVHEn_SuScZzJSxg	_c3ixq9jYKxhLUB0czi0ug	2010/7/12 0:04	89355	Georgie	728	Original Hamburger Works	2801 N 15th Ave	Phoenix	33.4798071	-112.0911877	Nightlife, Bars, Sports Bars, Dive Bars, Restaurants, Burgers, Sandwiches	Nightlife
JiozXhHYNwQ5_1LkvAjU7g	YpGt3hdq5adPlEFn9fQ2Zw	_c3ixq9jYKxhLUB0czi0ug	2016/9/23 7:10	90966	Taric	728	Original Hamburger Works	2801 N 15th Ave	Phoenix	33.4798071	-112.0911877	Nightlife, Bars, Sports Bars, Dive Bars, Restaurants, Burgers, Sandwiches	Nightlife
rctLuDoJ020FPiWuZEbeJw	Yptfm9lcjBNlrrVO4SGddg	_c3ixq9jYKxhLUB0czi0ug	2017/2/1 0:04	91004	Matt	728	Original Hamburger Works	2801 N 15th Ave	Phoenix	33.4798071	-112.0911877	Nightlife, Bars, Sports Bars, Dive Bars, Restaurants, Burgers, Sandwiches	Nightlife
OvrN_5l1FtSUzS3T3aO6Mg	z74mM5HbMZhTwIXzDe62ug	_c3ixq9jYKxhLUB0czi0ug	2013/11/27 0:08	92372	Lynn	728	Original Hamburger Works	2801 N 15th Ave	Phoenix	33.4798071	-112.0911877	Nightlife, Bars, Sports Bars, Dive Bars, Restaurants, Burgers, Sandwiches	Nightlife
Rf5rkz3wrz90LutiLJbYCA	HpuIfF-F9mRUJq4h2VqBBw	_CAD_p8mQmcfdkQVp5ITZw	2017/10/12 0:19	39898	Steve	746	Creatron Inc	349 College Street	Toronto	43.6570628	-79.4033301	Electronics, Shopping	Shopping
TLmxJlnXHSDGumwcPDVUmQ	VazT373gc_T_MCkBmS-bUA	_CAD_p8mQmcfdkQVp5ITZw	2016/12/8 20:44	80690	James	746	Creatron Inc	349 College Street	Toronto	43.6570628	-79.4033301	Electronics, Shopping	Shopping
AtnO-UvH8Bf9SOddl0mlBA	371iON5aGuiRcipVRtCPQw	_cBlppMDZYXS-Bjj4l9qtw	2016/7/26 18:42	6212	Fernando	751	El Buen Gusto	1593 N Eastern Ave	Las Vegas	36.1882094	-115.1165816	Latin American, Restaurants, Salvadoran, Mexican	Restaurants
Q8c-XwZdWLB-M09vkBh-wA	4taR0-efI4lVq44wtgJwbg	_cBlppMDZYXS-Bjj4l9qtw	2018/7/11 5:09	8751	Maria	751	El Buen Gusto	1593 N Eastern Ave	Las Vegas	36.1882094	-115.1165816	Latin American, Restaurants, Salvadoran, Mexican	Restaurants
hta6OoZNjtiO7FrPU3mZAw	POAp-nzC5QajT8lBXSaSsw	_cBlppMDZYXS-Bjj4l9qtw	2016/2/15 19:11	63868	Alberto	751	El Buen Gusto	1593 N Eastern Ave	Las Vegas	36.1882094	-115.1165816	Latin American, Restaurants, Salvadoran, Mexican	Restaurants
OmpD9ry4M9qxGVF075PwTA	bLbSNkLggFnqwNNzzq-Ijw	_CBSumrzNnPvayiMIK3NXg	2015/5/30 22:06	21354	Stefany	754	Faith Lutheran Thrift Store	2211 S Rainbow Blvd	Las Vegas	36.14773334	-115.2433366	Shopping, Discount Store, Thrift Stores	Shopping
Isw6EBE62iBtq7d76bOa6w	K8byELF3mfZxbVA_FPVo9w	_CBSumrzNnPvayiMIK3NXg	2016/10/20 2:25	47300	Kat	754	Faith Lutheran Thrift Store	2211 S Rainbow Blvd	Las Vegas	36.14773334	-115.2433366	Shopping, Discount Store, Thrift Stores	Shopping
4Jr9tb3G6n_FDrhjGfGAKw	kd6OQiCjV86PFBGVDuW1aQ	_CBSumrzNnPvayiMIK3NXg	2017/4/9 13:00	47670	Francisca	754	Faith Lutheran Thrift Store	2211 S Rainbow Blvd	Las Vegas	36.14773334	-115.2433366	Shopping, Discount Store, Thrift Stores	Shopping
LAd8YGYzPYX-ixl7ZbzGJQ	ue8OCz7JaQ8AMc4fNmb5zA	_CBSumrzNnPvayiMIK3NXg	2015/7/27 15:08	77985	Jackie	754	Faith Lutheran Thrift Store	2211 S Rainbow Blvd	Las Vegas	36.14773334	-115.2433366	Shopping, Discount Store, Thrift Stores	Shopping
oyLG1vyu1IpeT2k_yEegFQ	zH6racrZ7rUqqv_Qy6dZDQ	_CBSumrzNnPvayiMIK3NXg	2017/8/12 19:29	93157	Lynn	754	Faith Lutheran Thrift Store	2211 S Rainbow Blvd	Las Vegas	36.14773334	-115.2433366	Shopping, Discount Store, Thrift Stores	Shopping
gQEJEfORCCa6eiNIFiHcVg	Bb1pdagqqCRBadYzSr5KCw	_cDNtcWU2TzFcBDEerQLgQ	2013/9/5 1:52	20371	G.	760	Hinckley Roofing	3587 Ridge Rd	Medina	41.1787005	-81.7404989	Siding, Gutter Services, Contractors, Drywall Installation & Repair, Home Services, Roofing, Chimney Sweeps	Home Services
OTHy42kUClDfX-TiXntI9A	x_qDNOSCYS7DD6o6OuPIhA	_cDNtcWU2TzFcBDEerQLgQ	2018/9/6 13:13	85978	Robert	760	Hinckley Roofing	3587 Ridge Rd	Medina	41.1787005	-81.7404989	Siding, Gutter Services, Contractors, Drywall Installation & Repair, Home Services, Roofing, Chimney Sweeps	Home Services
rPr1aw58I_elmosZ2QohCQ	_CDP0zqXE3iqMYGitD_NjA	_CF9vpN1F9KcAkXbOIkL8w	2013/11/30 19:23	364	Carrie	764	Tokyo Express	4105 N 51st Ave	Phoenix	33.496392	-112.1671464	Restaurants, Japanese	Restaurants
158F01i5kXP23Wp-fZmQNA	0WUfPiReVYkulVgmDgh_gg	_CF9vpN1F9KcAkXbOIkL8w	2016/7/17 3:16	2808	Death	764	Tokyo Express	4105 N 51st Ave	Phoenix	33.496392	-112.1671464	Restaurants, Japanese	Restaurants
LktC7D3rL_er2jMYzld2gQ	aA5DgDHTYyH9HJ2Ahg6IKw	_CF9vpN1F9KcAkXbOIkL8w	2013/5/14 19:34	17278	Kurt	764	Tokyo Express	4105 N 51st Ave	Phoenix	33.496392	-112.1671464	Restaurants, Japanese	Restaurants
eiF3F2neNXUZkjvnwIeCvQ	czFj9Ql2_JGIniJhKsPQ0Q	_CF9vpN1F9KcAkXbOIkL8w	2012/2/1 14:40	25800	Aaron	764	Tokyo Express	4105 N 51st Ave	Phoenix	33.496392	-112.1671464	Restaurants, Japanese	Restaurants
GykZIXAuFeg___sHfVamyA	gctpnYIeTYyR4rxVGHeXkQ	_CF9vpN1F9KcAkXbOIkL8w	2014/3/1 17:43	35617	Gino	764	Tokyo Express	4105 N 51st Ave	Phoenix	33.496392	-112.1671464	Restaurants, Japanese	Restaurants
3N9z5fZvzhr_FIvCs7vcmA	i9smOuk8L9m0y9-CMsFgMw	_CF9vpN1F9KcAkXbOIkL8w	2015/12/13 23:55	41400	Hector	764	Tokyo Express	4105 N 51st Ave	Phoenix	33.496392	-112.1671464	Restaurants, Japanese	Restaurants
f1GS1eNoS8cGssrjXU47bQ	iDlkZO2iILS8Jwfdy7DP9A	_CF9vpN1F9KcAkXbOIkL8w	2017/1/9 21:10	41757	2EZwS3-q13zQfdz9_qRuKQ	764	Tokyo Express	4105 N 51st Ave	Phoenix	33.496392	-112.1671464	Restaurants, Japanese	Restaurants
Q-TT9VYZ_vwVUkPQP7cwcw	zdWdUdbvW2BzmZYcD0bWZA	_chgT2KGlgQp_c7dWdGLhA	2017/5/6 11:18	92869	Victoria	773	Maier Gutierrez & Associates	8816 Spanish Ridge Ave	Las Vegas	36.089577	-115.284216	Business Law, Bankruptcy Law, Personal Injury Law, Lawyers, Professional Services, Real Estate Law, Employment Law	Professional Services
mUMtuhb7olqrVeIzC-bLrw	0k970YkgE7aOXKlXL2GAKw	_CNeEvbQdwdeUlPEm2pZNg	2011/3/20 5:13	2207	Rebecca	785	Floral Keepsakes	5202 N 7th St	Phoenix	33.5131392	-112.0653822	Framing, Bridal, Florists, Arts & Crafts, Shopping, Flowers & Gifts	Shopping
V6hCHqLg3g3KdENUTT_Bhw	C7ILEiD92gRG8mti1e9K-w	_CNeEvbQdwdeUlPEm2pZNg	2017/1/6 21:17	23208	Robin	785	Floral Keepsakes	5202 N 7th St	Phoenix	33.5131392	-112.0653822	Framing, Bridal, Florists, Arts & Crafts, Shopping, Flowers & Gifts	Shopping
ZG-CPvXvQ0cbd_aX1BQyPQ	GApE2SpTfkecFaR9QzfTSA	_CNeEvbQdwdeUlPEm2pZNg	2015/2/3 17:05	35407	Rae Anne	785	Floral Keepsakes	5202 N 7th St	Phoenix	33.5131392	-112.0653822	Framing, Bridal, Florists, Arts & Crafts, Shopping, Flowers & Gifts	Shopping
ZG-CPvXvQ0cbd_aX1BQyPQ	GApE2SpTfkecFaR9QzfTSA	_CNeEvbQdwdeUlPEm2pZNg	2015/2/3 17:05	35407	Rae Anne	785	Floral Keepsakes	5202 N 7th St	Phoenix	33.5131392	-112.0653822	Framing, Bridal, Florists, Arts & Crafts, Shopping, Flowers & Gifts	Shopping
cSYx_Kg8SUxd6RBaipsr9A	rFPwnDW96w0vkD3MV6t7-Q	_CNeEvbQdwdeUlPEm2pZNg	2017/4/21 8:54	69138	Angela	785	Floral Keepsakes	5202 N 7th St	Phoenix	33.5131392	-112.0653822	Framing, Bridal, Florists, Arts & Crafts, Shopping, Flowers & Gifts	Shopping
Wt1kd9zt8Khg2fyPfA1Lig	b_ii65LrRUSCeAU_ZMmIUA	_cQCpp4Q7XZ1cZGxly08OQ	2016/6/14 15:25	19782	Lauren	794	Boris Shoe Repair	9160 E Shea Blvd, Ste 112B	Scottsdale	33.583767	-111.883734	Shoe Repair, Local Services	Home Services
u9wesxi2GN-rb46tZX2G8g	dva4Wb3TAt4pkxCJy1xi7Q	_cQCpp4Q7XZ1cZGxly08OQ	2017/11/7 0:44	28424	Rachel	794	Boris Shoe Repair	9160 E Shea Blvd, Ste 112B	Scottsdale	33.583767	-111.883734	Shoe Repair, Local Services	Home Services
tgH9dj_7bKZzOq7pe4HnNg	eVvK7wUGocYEqbaBU4M6iQ	_cQCpp4Q7XZ1cZGxly08OQ	2015/12/10 23:22	31453	Hoot	794	Boris Shoe Repair	9160 E Shea Blvd, Ste 112B	Scottsdale	33.583767	-111.883734	Shoe Repair, Local Services	Home Services
2KTXoZvQLuq1GEJrwEFdmA	Ly5QQJxXstI6zqXasjPjUA	_cQCpp4Q7XZ1cZGxly08OQ	2017/11/12 6:38	52735	Dorothy	794	Boris Shoe Repair	9160 E Shea Blvd, Ste 112B	Scottsdale	33.583767	-111.883734	Shoe Repair, Local Services	Home Services
54gMPUnzOVbhQT_yi3UMtA	Nik-rm1rk2g_ZXiVP-YDaw	_cQCpp4Q7XZ1cZGxly08OQ	2017/1/3 21:24	57238	Gemma	794	Boris Shoe Repair	9160 E Shea Blvd, Ste 112B	Scottsdale	33.583767	-111.883734	Shoe Repair, Local Services	Home Services
8_vvX7sOoergR5QAJXEwdg	VdQvek1H1gZeLnhamXplSA	_cQCpp4Q7XZ1cZGxly08OQ	2011/12/20 5:48	80930	Jodi	794	Boris Shoe Repair	9160 E Shea Blvd, Ste 112B	Scottsdale	33.583767	-111.883734	Shoe Repair, Local Services	Home Services
759m4VjWUY7fvB41UlcZHQ	8bhKhUCpEa5Ugrplbt4cag	_cRirK5oGG2yXrgELbPgng	2012/6/28 22:29	14125	Faith	798	Lane's Bakery & Gift Shop	448 S Park St	Madison	43.06241	-89.401159	Bakeries, Flowers & Gifts, Shopping, Food, Gift Shops	Shopping
uuFWHz8oIIaHYs2pjWmNvw	JN6O9ibzJb4Q4uQtvzeBXg	_cRirK5oGG2yXrgELbPgng	2009/8/28 2:39	45674	Firstname	798	Lane's Bakery & Gift Shop	448 S Park St	Madison	43.06241	-89.401159	Bakeries, Flowers & Gifts, Shopping, Food, Gift Shops	Shopping
aD5YipnM5nUxOp5ILzj1NQ	pcK1To1VMlmj6aRD1weg1Q	_cRirK5oGG2yXrgELbPgng	2011/3/14 4:57	62740	Mark	798	Lane's Bakery & Gift Shop	448 S Park St	Madison	43.06241	-89.401159	Bakeries, Flowers & Gifts, Shopping, Food, Gift Shops	Shopping
VLQicWcr7kXes82QwnDbzA	s4BgZ9tRRPKxjUcOJcyomA	_cRirK5oGG2yXrgELbPgng	2011/5/21 17:14	71242	Kelly	798	Lane's Bakery & Gift Shop	448 S Park St	Madison	43.06241	-89.401159	Bakeries, Flowers & Gifts, Shopping, Food, Gift Shops	Shopping
Fka5oIYlJTWw5eRpvRLhXg	uXLDoYlwckbDH2h0AhS53Q	_crm3cMcEe1PX4H1Uap_AQ	2018/8/16 17:08	79875	Athena	799	Regis Salon	100 Robinson Center Dr # 2010, The Mall At Robinson	Pittsburgh	40.455808	-80.157395	Hair Salons, Beauty & Spas	Beauty & Spas
7vJS1owmO49jjP4heN7f9Q	2l8rUzap_-dy3lVgYshOSA	_csgqOCUWhaS4KAwm9Rcag	2017/2/21 21:33	5295	Yelp Gir	806	Chick-fil-A	14111 Rivergate Pkwy	Charlotte	35.103883	-80.984753	Event Planning & Services, Caterers, Fast Food, Restaurants	Life Services
e43SqG2v_vFel2uQ47F4uw	cKHXMpJIqJ5Dd99OH_hCmg	_csgqOCUWhaS4KAwm9Rcag	2014/10/19 17:02	24354	George	806	Chick-fil-A	14111 Rivergate Pkwy	Charlotte	35.103883	-80.984753	Event Planning & Services, Caterers, Fast Food, Restaurants	Life Services
zgFhOQMUvwwmyeJsJd0Trw	cKHXMpJIqJ5Dd99OH_hCmg	_csgqOCUWhaS4KAwm9Rcag	2015/1/31 14:25	24354	George	806	Chick-fil-A	14111 Rivergate Pkwy	Charlotte	35.103883	-80.984753	Event Planning & Services, Caterers, Fast Food, Restaurants	Life Services
zgFhOQMUvwwmyeJsJd0Trw	cKHXMpJIqJ5Dd99OH_hCmg	_csgqOCUWhaS4KAwm9Rcag	2015/1/31 14:25	24354	George	806	Chick-fil-A	14111 Rivergate Pkwy	Charlotte	35.103883	-80.984753	Event Planning & Services, Caterers, Fast Food, Restaurants	Life Services
BL-tPQQWR_AMKAuhQePYDg	E8EnCa6cVNdjNKPkKzyYEw	_csgqOCUWhaS4KAwm9Rcag	2016/6/3 22:53	29337	Sarah	806	Chick-fil-A	14111 Rivergate Pkwy	Charlotte	35.103883	-80.984753	Event Planning & Services, Caterers, Fast Food, Restaurants	Life Services
HhUwsq9vSjt_smVBj62OJw	eG2bKf7K7-Tf-bjc7dXGDA	_csgqOCUWhaS4KAwm9Rcag	2016/2/5 17:56	29948	Mark	806	Chick-fil-A	14111 Rivergate Pkwy	Charlotte	35.103883	-80.984753	Event Planning & Services, Caterers, Fast Food, Restaurants	Life Services
59dwWtsUEOgOEtOVm3KgXw	EsJgZyIdBOhTn4_JPOsAXQ	_csgqOCUWhaS4KAwm9Rcag	2016/8/13 17:55	31128	Charity	806	Chick-fil-A	14111 Rivergate Pkwy	Charlotte	35.103883	-80.984753	Event Planning & Services, Caterers, Fast Food, Restaurants	Life Services
CS3YT72YT-mztyDe2JWVAQ	Hg6-qEjnM7_oejvqdagc8Q	_csgqOCUWhaS4KAwm9Rcag	2016/6/5 1:08	39015	Chris	806	Chick-fil-A	14111 Rivergate Pkwy	Charlotte	35.103883	-80.984753	Event Planning & Services, Caterers, Fast Food, Restaurants	Life Services
uyBDsJevrzUtv7zQCATCRA	hg9nHKYhRUSKWwgnXgn6Jg	_csgqOCUWhaS4KAwm9Rcag	2016/8/10 23:29	39021	Matthew	806	Chick-fil-A	14111 Rivergate Pkwy	Charlotte	35.103883	-80.984753	Event Planning & Services, Caterers, Fast Food, Restaurants	Life Services
B3WyyD3pzc2X5rc4FZxDXA	hWDybu_KvYLSdEFzGrniTw	_csgqOCUWhaS4KAwm9Rcag	2013/3/19 18:20	40543	Bruce	806	Chick-fil-A	14111 Rivergate Pkwy	Charlotte	35.103883	-80.984753	Event Planning & Services, Caterers, Fast Food, Restaurants	Life Services
hNxnYs8VRQGCPZF0RBt5Rw	mP9e3bOK4QcLG_aSYaiMqA	_csgqOCUWhaS4KAwm9Rcag	2018/9/5 21:13	54903	Chelsea	806	Chick-fil-A	14111 Rivergate Pkwy	Charlotte	35.103883	-80.984753	Event Planning & Services, Caterers, Fast Food, Restaurants	Life Services
PsCcCcFuuoW9i21gE4qyDA	nAfftX3Cu8YqLPAliBfcyQ	_csgqOCUWhaS4KAwm9Rcag	2017/10/6 21:19	56481	Brandon	806	Chick-fil-A	14111 Rivergate Pkwy	Charlotte	35.103883	-80.984753	Event Planning & Services, Caterers, Fast Food, Restaurants	Life Services
_-hLbHcP4XduGuAUX1z4Gg	QWJUpwf4ZfO8hvQ0cx3rqQ	_csgqOCUWhaS4KAwm9Rcag	2016/1/31 2:04	67707	Chris	806	Chick-fil-A	14111 Rivergate Pkwy	Charlotte	35.103883	-80.984753	Event Planning & Services, Caterers, Fast Food, Restaurants	Life Services
7IjDk-wkXkMUyopPax4PPA	Ry1O_KXZHGRI8g5zBR3IcQ	_csgqOCUWhaS4KAwm9Rcag	2011/3/9 21:46	70832	John	806	Chick-fil-A	14111 Rivergate Pkwy	Charlotte	35.103883	-80.984753	Event Planning & Services, Caterers, Fast Food, Restaurants	Life Services
uduOtz5gjQko0-JNld0INQ	s1Neo4InuGNSoKrP-W6R0Q	_csgqOCUWhaS4KAwm9Rcag	2016/8/26 1:30	71133	Kelly	806	Chick-fil-A	14111 Rivergate Pkwy	Charlotte	35.103883	-80.984753	Event Planning & Services, Caterers, Fast Food, Restaurants	Life Services
lLTm-Ws9t4C1g5Eg-T1Gmg	SG001rkaLIBN9NvHV1DH6g	_csgqOCUWhaS4KAwm9Rcag	2016/6/18 15:41	72086	Jacqueline	806	Chick-fil-A	14111 Rivergate Pkwy	Charlotte	35.103883	-80.984753	Event Planning & Services, Caterers, Fast Food, Restaurants	Life Services
e2da31efnEJAKdcLor1pMA	V9tPAtFQVckuDjOa2AYWjg	_csgqOCUWhaS4KAwm9Rcag	2018/5/8 16:38	80595	Hillary	806	Chick-fil-A	14111 Rivergate Pkwy	Charlotte	35.103883	-80.984753	Event Planning & Services, Caterers, Fast Food, Restaurants	Life Services
Ru18PyQGKNk81I5o-v14tQ	vEXQPLOCIgYoNXeekjL2aQ	_csgqOCUWhaS4KAwm9Rcag	2015/1/24 16:24	81063	Walter	806	Chick-fil-A	14111 Rivergate Pkwy	Charlotte	35.103883	-80.984753	Event Planning & Services, Caterers, Fast Food, Restaurants	Life Services
5m9quNhwO9wnqSRfQ6bCxg	xAn9rQHLv_-i3NEhpg0meA	_csgqOCUWhaS4KAwm9Rcag	2016/11/12 18:01	86513	Tari	806	Chick-fil-A	14111 Rivergate Pkwy	Charlotte	35.103883	-80.984753	Event Planning & Services, Caterers, Fast Food, Restaurants	Life Services
dZoECiIxx4i_CMWNZI5mJA	4KUbJxsRZHGGZ4Lyb9EQnQ	_ctJ1voqO3ID2C8IxxGUxg	2017/12/30 22:18	8333	Vic	810	Smoke BBQ Grill	420 Bacon Rd	Painesville	41.75061132	-81.20730231	American (Traditional), Restaurants, Barbeque	Restaurants
jLkdxzgtC046NqHe5MJKDg	JhapFLzecqeVzGuld0C-ng	_ctJ1voqO3ID2C8IxxGUxg	2015/9/2 20:42	45086	Melissa	810	Smoke BBQ Grill	420 Bacon Rd	Painesville	41.75061132	-81.20730231	American (Traditional), Restaurants, Barbeque	Restaurants
lFttpq5n64FQERW2AihNeQ	TSnxuaIXkhUjDJoqVWFtlg	_ctJ1voqO3ID2C8IxxGUxg	2015/8/9 3:21	76355	Paul	810	Smoke BBQ Grill	420 Bacon Rd	Painesville	41.75061132	-81.20730231	American (Traditional), Restaurants, Barbeque	Restaurants
pF20vuo2euLCmJtT7j4TQg	2upjtmrgcUc0LawY3PysmA	_-CX1DPDgK52-uHc4b_i7Q	2018/9/27 23:19	5744	E	823	DAVIDsTEA	220 Yonge Street, Unit 1030	Toronto	43.6537166	-79.380338	Coffee & Tea, Food, Tea Rooms, Coffee & Tea Supplies	Restaurants
AmhGYfHvAbkJPK_akuifJg	2oMkzQcRL7-d7URt3Xo_Xg	_CYxRKguIjac-OFBvSqehg	2018/11/5 4:19	5458	Pauline	829	Longo's	7355 Avenue Bayview	Thornhill	43.8133323	-79.398554	Food, Grocery, Specialty Food, Fruits & Veggies	Restaurants
Gwzy_Z_i56P6xKGgrwCScA	ZA1OT-PIZwz2kdHDA6mShw	_CYxRKguIjac-OFBvSqehg	2009/4/11 21:23	92508	Melissa	829	Longo's	7355 Avenue Bayview	Thornhill	43.8133323	-79.398554	Food, Grocery, Specialty Food, Fruits & Veggies	Restaurants
z6SUcGPExSxexQ8VNOJOmA	nYbHj_UVjMkLeWbUXxoORg	_cz_TnaS5olM8vWV8eEzJQ	2016/6/28 22:47	58795	Marci	830	Coach Kenny Weiss	2221 W Baseline Rd, Ste 101	Tempe	33.3777668	-111.9723237	Life Coach, Professional Services, Career Counseling, Business Consulting	Professional Services
z6SUcGPExSxexQ8VNOJOmA	nYbHj_UVjMkLeWbUXxoORg	_cz_TnaS5olM8vWV8eEzJQ	2016/6/28 22:47	58795	Marci	830	Coach Kenny Weiss	2221 W Baseline Rd, Ste 101	Tempe	33.3777668	-111.9723237	Life Coach, Professional Services, Career Counseling, Business Consulting	Professional Services
P9QyNvScQ6r4Znf1LljD5w	QLaPSZYmxq-QhKMUZL5n2A	_cz_TnaS5olM8vWV8eEzJQ	2016/7/7 21:03	66581	Melissa	830	Coach Kenny Weiss	2221 W Baseline Rd, Ste 101	Tempe	33.3777668	-111.9723237	Life Coach, Professional Services, Career Counseling, Business Consulting	Professional Services
UivUW-r80e1TyuGj1rhvsA	BRD_uTC2t0nEixJo14GBVA	_d1apmZR0XS9XeYHVJQ3Dg	2016/9/9 1:06	21907	Angelia	834	Sherman & Sons Lawn Care	5373 Grafton Rd	Valley City	41.2603791	-81.879864	Real Estate, Landscape Architects, Property Management, Home Services, Landscaping	Home Services
nhwD66Tqlj7iPhC1-Ee8hA	0SD7SOeeIOZzr2NkFO6KQg	_dcX-gXs3VxTBmURWdnTOw	2014/7/18 18:50	2592	Jen	854	Buck & Honeys	804 Liberty Blvd	Sun Prairie	43.19945372	-89.226148	Wine Bars, Venues & Event Spaces, American (Traditional), Bars, Restaurants, Breakfast & Brunch, Event Planning & Services, Nightlife, Steakhouses	Nightlife
qwKAN0mp6HOe7w0WkU4n9A	7Ia5yRck89GVyHzWZKRAYw	_dcX-gXs3VxTBmURWdnTOw	2013/1/15 15:13	12914	Tom	854	Buck & Honeys	804 Liberty Blvd	Sun Prairie	43.19945372	-89.226148	Wine Bars, Venues & Event Spaces, American (Traditional), Bars, Restaurants, Breakfast & Brunch, Event Planning & Services, Nightlife, Steakhouses	Nightlife
PwOFdwa5BsnmRz6LmJdz4Q	9D2VmD82nZ18JaRl3lNcCQ	_dcX-gXs3VxTBmURWdnTOw	2017/6/7 13:35	15679	Tyler	854	Buck & Honeys	804 Liberty Blvd	Sun Prairie	43.19945372	-89.226148	Wine Bars, Venues & Event Spaces, American (Traditional), Bars, Restaurants, Breakfast & Brunch, Event Planning & Services, Nightlife, Steakhouses	Nightlife
7QISUW6MxYTdlHhg1brt_w	aYYOCW8SBDNfxGINFPeNqQ	_dcX-gXs3VxTBmURWdnTOw	2017/11/26 16:54	19668	Erica	854	Buck & Honeys	804 Liberty Blvd	Sun Prairie	43.19945372	-89.226148	Wine Bars, Venues & Event Spaces, American (Traditional), Bars, Restaurants, Breakfast & Brunch, Event Planning & Services, Nightlife, Steakhouses	Nightlife
9RTSOI2W-YjM6CZSZQ1oVg	bZfQ6yjlaH-FiftlzJ21ow	_dcX-gXs3VxTBmURWdnTOw	2018/2/24 20:36	22714	Veni	854	Buck & Honeys	804 Liberty Blvd	Sun Prairie	43.19945372	-89.226148	Wine Bars, Venues & Event Spaces, American (Traditional), Bars, Restaurants, Breakfast & Brunch, Event Planning & Services, Nightlife, Steakhouses	Nightlife
joKCp7MwD63Yc73kkbzBxw	IDlGQ1w4GN1LfABuHI3jlQ	_dcX-gXs3VxTBmURWdnTOw	2016/2/13 0:00	41755	Amy	854	Buck & Honeys	804 Liberty Blvd	Sun Prairie	43.19945372	-89.226148	Wine Bars, Venues & Event Spaces, American (Traditional), Bars, Restaurants, Breakfast & Brunch, Event Planning & Services, Nightlife, Steakhouses	Nightlife
nc9eqfiRzp7065VpT9LC8A	ISJ860z59OPGcuBbo-kjXg	_dcX-gXs3VxTBmURWdnTOw	2014/4/6 13:15	43191	Sarah	854	Buck & Honeys	804 Liberty Blvd	Sun Prairie	43.19945372	-89.226148	Wine Bars, Venues & Event Spaces, American (Traditional), Bars, Restaurants, Breakfast & Brunch, Event Planning & Services, Nightlife, Steakhouses	Nightlife
AzUcWWxQW_p2JD5jjqbF0A	jrWN4GukBJNlk6N44KtFhQ	_dcX-gXs3VxTBmURWdnTOw	2014/5/13 14:08	46151	Ben	854	Buck & Honeys	804 Liberty Blvd	Sun Prairie	43.19945372	-89.226148	Wine Bars, Venues & Event Spaces, American (Traditional), Bars, Restaurants, Breakfast & Brunch, Event Planning & Services, Nightlife, Steakhouses	Nightlife
goFUAp1Z5Et_ASMbuJFnsQ	jrWN4GukBJNlk6N44KtFhQ	_dcX-gXs3VxTBmURWdnTOw	2014/5/12 7:33	46151	Ben	854	Buck & Honeys	804 Liberty Blvd	Sun Prairie	43.19945372	-89.226148	Wine Bars, Venues & Event Spaces, American (Traditional), Bars, Restaurants, Breakfast & Brunch, Event Planning & Services, Nightlife, Steakhouses	Nightlife
tJ8F58ubyd55QlkrzmInKw	JUT0U3HTSB3kz9Wh7N0GqA	_dcX-gXs3VxTBmURWdnTOw	2014/1/24 15:13	46405	Corey	854	Buck & Honeys	804 Liberty Blvd	Sun Prairie	43.19945372	-89.226148	Wine Bars, Venues & Event Spaces, American (Traditional), Bars, Restaurants, Breakfast & Brunch, Event Planning & Services, Nightlife, Steakhouses	Nightlife
PvGvba1zNGB8COyjOkz42g	l0DkSPXAJkLmJpBFTuI9nQ	_dcX-gXs3VxTBmURWdnTOw	2013/3/26 1:03	49990	Gail	854	Buck & Honeys	804 Liberty Blvd	Sun Prairie	43.19945372	-89.226148	Wine Bars, Venues & Event Spaces, American (Traditional), Bars, Restaurants, Breakfast & Brunch, Event Planning & Services, Nightlife, Steakhouses	Nightlife
LWd99cRq27DrcjJ3_heiyQ	OHvlnF0lNbhXMGXYKBUssQ	_dcX-gXs3VxTBmURWdnTOw	2017/1/8 0:34	60285	Stephanie	854	Buck & Honeys	804 Liberty Blvd	Sun Prairie	43.19945372	-89.226148	Wine Bars, Venues & Event Spaces, American (Traditional), Bars, Restaurants, Breakfast & Brunch, Event Planning & Services, Nightlife, Steakhouses	Nightlife
27Bg6R5T7c_crnTfydd7Dg	oQEkB34LvwmcMvGVSskKsw	_dcX-gXs3VxTBmURWdnTOw	2016/7/13 19:16	61111	Big	854	Buck & Honeys	804 Liberty Blvd	Sun Prairie	43.19945372	-89.226148	Wine Bars, Venues & Event Spaces, American (Traditional), Bars, Restaurants, Breakfast & Brunch, Event Planning & Services, Nightlife, Steakhouses	Nightlife
k2lA5dSXIhutxFzN0QriLg	PPtxWUqQzEI3sp5cLOD0aw	_dcX-gXs3VxTBmURWdnTOw	2018/6/12 23:55	64021	Ericka	854	Buck & Honeys	804 Liberty Blvd	Sun Prairie	43.19945372	-89.226148	Wine Bars, Venues & Event Spaces, American (Traditional), Bars, Restaurants, Breakfast & Brunch, Event Planning & Services, Nightlife, Steakhouses	Nightlife
6mqFLJmICkj4jAMFqYPPrg	qp-z1copnYQq7NPubYlNLw	_dcX-gXs3VxTBmURWdnTOw	2016/9/3 2:49	67048	Sarah	854	Buck & Honeys	804 Liberty Blvd	Sun Prairie	43.19945372	-89.226148	Wine Bars, Venues & Event Spaces, American (Traditional), Bars, Restaurants, Breakfast & Brunch, Event Planning & Services, Nightlife, Steakhouses	Nightlife
DCYjeVBmCL105AHAdovxaQ	tB0SgriNcxao2DnP3wg_Pg	_dcX-gXs3VxTBmURWdnTOw	2015/10/3 0:07	74680	Emily	854	Buck & Honeys	804 Liberty Blvd	Sun Prairie	43.19945372	-89.226148	Wine Bars, Venues & Event Spaces, American (Traditional), Bars, Restaurants, Breakfast & Brunch, Event Planning & Services, Nightlife, Steakhouses	Nightlife
JX9buNyfE8FbsnKQL77YwQ	u2NjjrFtg4ZMsoDXtDBqjA	_dcX-gXs3VxTBmURWdnTOw	2012/9/19 14:51	77210	Laura Kate	854	Buck & Honeys	804 Liberty Blvd	Sun Prairie	43.19945372	-89.226148	Wine Bars, Venues & Event Spaces, American (Traditional), Bars, Restaurants, Breakfast & Brunch, Event Planning & Services, Nightlife, Steakhouses	Nightlife
sGXAFq-y8qRqiuuLQBPHKw	xRLQdTk-panX1QNHSCYDpQ	_dcX-gXs3VxTBmURWdnTOw	2015/12/12 18:44	88145	Matt	854	Buck & Honeys	804 Liberty Blvd	Sun Prairie	43.19945372	-89.226148	Wine Bars, Venues & Event Spaces, American (Traditional), Bars, Restaurants, Breakfast & Brunch, Event Planning & Services, Nightlife, Steakhouses	Nightlife
mA--XHH9GJAzv1yHYzxf6A	YvRCwfKr0gP9AHjLyu_-Rw	_dcX-gXs3VxTBmURWdnTOw	2018/3/27 2:38	91572	Scott	854	Buck & Honeys	804 Liberty Blvd	Sun Prairie	43.19945372	-89.226148	Wine Bars, Venues & Event Spaces, American (Traditional), Bars, Restaurants, Breakfast & Brunch, Event Planning & Services, Nightlife, Steakhouses	Nightlife
P3RyLUktbbA5j2BHUFWjMg	_DaFdmq0gtXf1spn1qC_1Q	_DiGwfdiH913E4LURwb2qg	2011/12/27 20:56	401	Edie	867	New India Bazaar	2544 N 7th St	Phoenix	33.4760486	-112.0654671	Indian, Food, Specialty Food, Restaurants, Buffets, Grocery, Ethnic Food	Restaurants
wO_fw6BweeyZnSxl3iEkMQ	_VTkMoIa11C9IA4zlYbsOA	_DiGwfdiH913E4LURwb2qg	2012/2/26 5:47	1244	Elias	867	New India Bazaar	2544 N 7th St	Phoenix	33.4760486	-112.0654671	Indian, Food, Specialty Food, Restaurants, Buffets, Grocery, Ethnic Food	Restaurants
0nCDIR9RUPWRn1c_QYvwyA	5NDk-q5mv8PIDvz83HwMVg	_DiGwfdiH913E4LURwb2qg	2015/7/1 16:28	10100	David	867	New India Bazaar	2544 N 7th St	Phoenix	33.4760486	-112.0654671	Indian, Food, Specialty Food, Restaurants, Buffets, Grocery, Ethnic Food	Restaurants
2RsERmw8DuizaGwKEiuxYg	8kdAdOlXIkHVfQEJwH_Cpw	_DiGwfdiH913E4LURwb2qg	2017/11/25 23:51	14541	Kendal	867	New India Bazaar	2544 N 7th St	Phoenix	33.4760486	-112.0654671	Indian, Food, Specialty Food, Restaurants, Buffets, Grocery, Ethnic Food	Restaurants
x3Er3TYxb5bdufXMqqVGBA	8kdAdOlXIkHVfQEJwH_Cpw	_DiGwfdiH913E4LURwb2qg	2018/2/11 1:03	14541	Kendal	867	New India Bazaar	2544 N 7th St	Phoenix	33.4760486	-112.0654671	Indian, Food, Specialty Food, Restaurants, Buffets, Grocery, Ethnic Food	Restaurants
v6B5iSwlV4KFdr_V-IKnjg	B5M5V9yImyh03WsruhhRxw	_DiGwfdiH913E4LURwb2qg	2011/5/7 16:34	20065	Lynne	867	New India Bazaar	2544 N 7th St	Phoenix	33.4760486	-112.0654671	Indian, Food, Specialty Food, Restaurants, Buffets, Grocery, Ethnic Food	Restaurants
d1aHc7Y6MRjl_48v-du44g	Bq0Y1fstM3AYHP3JX_8AUA	_DiGwfdiH913E4LURwb2qg	2011/10/12 5:22	21803	Matthew	867	New India Bazaar	2544 N 7th St	Phoenix	33.4760486	-112.0654671	Indian, Food, Specialty Food, Restaurants, Buffets, Grocery, Ethnic Food	Restaurants
cPCvyoJK1ts5JejrChSDHw	ce6s8A63pKJjhKwolJPKyQ	_DiGwfdiH913E4LURwb2qg	2012/11/14 18:30	23732	Amy	867	New India Bazaar	2544 N 7th St	Phoenix	33.4760486	-112.0654671	Indian, Food, Specialty Food, Restaurants, Buffets, Grocery, Ethnic Food	Restaurants
kd-7DFMRrD5LZKC90BlAtQ	CEoMgtYwcskmU6VOeDAwVw	_DiGwfdiH913E4LURwb2qg	2014/1/22 3:32	23777	Noor	867	New India Bazaar	2544 N 7th St	Phoenix	33.4760486	-112.0654671	Indian, Food, Specialty Food, Restaurants, Buffets, Grocery, Ethnic Food	Restaurants
l_74ph4_Sv6akybVdKvypQ	CEoMgtYwcskmU6VOeDAwVw	_DiGwfdiH913E4LURwb2qg	2014/1/21 22:54	23777	Noor	867	New India Bazaar	2544 N 7th St	Phoenix	33.4760486	-112.0654671	Indian, Food, Specialty Food, Restaurants, Buffets, Grocery, Ethnic Food	Restaurants
Qi8WYCgpfYQNHftkMNce7Q	cMEtAiW60I5wE_vLfTxoJQ	_DiGwfdiH913E4LURwb2qg	2017/4/17 22:24	24526	Jennifer	867	New India Bazaar	2544 N 7th St	Phoenix	33.4760486	-112.0654671	Indian, Food, Specialty Food, Restaurants, Buffets, Grocery, Ethnic Food	Restaurants
AiOovjdGWhWfrwQTIfzPbQ	cs0RQ6L0u_8869CUZavl2g	_DiGwfdiH913E4LURwb2qg	2014/1/23 16:26	25105	Dave	867	New India Bazaar	2544 N 7th St	Phoenix	33.4760486	-112.0654671	Indian, Food, Specialty Food, Restaurants, Buffets, Grocery, Ethnic Food	Restaurants
rOoqXwv0ZbvLL54dsfzqBw	CsuwO_fzplQHjOFyRuYdEg	_DiGwfdiH913E4LURwb2qg	2017/12/27 21:18	25189	Jennifer	867	New India Bazaar	2544 N 7th St	Phoenix	33.4760486	-112.0654671	Indian, Food, Specialty Food, Restaurants, Buffets, Grocery, Ethnic Food	Restaurants
aEVPhWSPSfP4S-2XAFUoYA	gH3JDpHQfVcMEGaAaCJPjA	_DiGwfdiH913E4LURwb2qg	2010/8/9 0:51	36042	Dolores	867	New India Bazaar	2544 N 7th St	Phoenix	33.4760486	-112.0654671	Indian, Food, Specialty Food, Restaurants, Buffets, Grocery, Ethnic Food	Restaurants
_UX74A_5AZ_4y0OmkdhoHQ	gScmsSCqBeFPp6q9yG5nmw	_DiGwfdiH913E4LURwb2qg	2012/7/17 17:11	37137	Evan	867	New India Bazaar	2544 N 7th St	Phoenix	33.4760486	-112.0654671	Indian, Food, Specialty Food, Restaurants, Buffets, Grocery, Ethnic Food	Restaurants
H8w2qke47NxBHh-SSmtlug	gScmsSCqBeFPp6q9yG5nmw	_DiGwfdiH913E4LURwb2qg	2011/6/14 22:46	37137	Evan	867	New India Bazaar	2544 N 7th St	Phoenix	33.4760486	-112.0654671	Indian, Food, Specialty Food, Restaurants, Buffets, Grocery, Ethnic Food	Restaurants
iqtD91EElVMyHpcq7TWs0Q	gScmsSCqBeFPp6q9yG5nmw	_DiGwfdiH913E4LURwb2qg	2010/8/31 22:32	37137	Evan	867	New India Bazaar	2544 N 7th St	Phoenix	33.4760486	-112.0654671	Indian, Food, Specialty Food, Restaurants, Buffets, Grocery, Ethnic Food	Restaurants
jJQRiiZmN5WCcNwnd3HxhQ	gScmsSCqBeFPp6q9yG5nmw	_DiGwfdiH913E4LURwb2qg	2011/11/29 20:47	37137	Evan	867	New India Bazaar	2544 N 7th St	Phoenix	33.4760486	-112.0654671	Indian, Food, Specialty Food, Restaurants, Buffets, Grocery, Ethnic Food	Restaurants
MCT1hNLgr599SvdqCAVvuw	gScmsSCqBeFPp6q9yG5nmw	_DiGwfdiH913E4LURwb2qg	2011/5/19 15:49	37137	Evan	867	New India Bazaar	2544 N 7th St	Phoenix	33.4760486	-112.0654671	Indian, Food, Specialty Food, Restaurants, Buffets, Grocery, Ethnic Food	Restaurants
nJMPR84DbA3AIa8C3pFVMg	gScmsSCqBeFPp6q9yG5nmw	_DiGwfdiH913E4LURwb2qg	2010/12/8 17:55	37137	Evan	867	New India Bazaar	2544 N 7th St	Phoenix	33.4760486	-112.0654671	Indian, Food, Specialty Food, Restaurants, Buffets, Grocery, Ethnic Food	Restaurants
ZCFW2MjPOM8EEIdEHuDG8g	gScmsSCqBeFPp6q9yG5nmw	_DiGwfdiH913E4LURwb2qg	2012/4/2 16:46	37137	Evan	867	New India Bazaar	2544 N 7th St	Phoenix	33.4760486	-112.0654671	Indian, Food, Specialty Food, Restaurants, Buffets, Grocery, Ethnic Food	Restaurants
ZCFW2MjPOM8EEIdEHuDG8g	gScmsSCqBeFPp6q9yG5nmw	_DiGwfdiH913E4LURwb2qg	2012/4/2 16:46	37137	Evan	867	New India Bazaar	2544 N 7th St	Phoenix	33.4760486	-112.0654671	Indian, Food, Specialty Food, Restaurants, Buffets, Grocery, Ethnic Food	Restaurants
DcNL1REEQVCZuJ006tUn-Q	hQAVub19SXbpqJLGHt-8vg	_DiGwfdiH913E4LURwb2qg	2018/9/15 1:41	39941	Natalie	867	New India Bazaar	2544 N 7th St	Phoenix	33.4760486	-112.0654671	Indian, Food, Specialty Food, Restaurants, Buffets, Grocery, Ethnic Food	Restaurants
A5agMK-Woxcr2XscNVnTXg	IBkNDCG9zKDbzUdbFFKpxQ	_DiGwfdiH913E4LURwb2qg	2016/12/22 22:17	41554	Rachel	867	New India Bazaar	2544 N 7th St	Phoenix	33.4760486	-112.0654671	Indian, Food, Specialty Food, Restaurants, Buffets, Grocery, Ethnic Food	Restaurants
HfAQg7rXz8YNdFUjPd6WFA	Loon5QwPvVf1XZTfj31BvQ	_DiGwfdiH913E4LURwb2qg	2013/6/27 1:05	51860	Ram	867	New India Bazaar	2544 N 7th St	Phoenix	33.4760486	-112.0654671	Indian, Food, Specialty Food, Restaurants, Buffets, Grocery, Ethnic Food	Restaurants
GDE9Gc1KfZkfaa9R7k_aGw	mIysRk_cJ5K_BMZ-r06TFw	_DiGwfdiH913E4LURwb2qg	2011/1/6 17:57	54345	Pierre Trudeau	867	New India Bazaar	2544 N 7th St	Phoenix	33.4760486	-112.0654671	Indian, Food, Specialty Food, Restaurants, Buffets, Grocery, Ethnic Food	Restaurants
lM-0UJGiP4Wz1H3Z1KQP2g	MP8h1gCduO-78f-xMF8P4g	_DiGwfdiH913E4LURwb2qg	2013/10/7 5:37	54898	Rashmi	867	New India Bazaar	2544 N 7th St	Phoenix	33.4760486	-112.0654671	Indian, Food, Specialty Food, Restaurants, Buffets, Grocery, Ethnic Food	Restaurants
3UmoZBQGJ7Va7Djd3r3qdg	nDE9rO4ySQ8PbPR36k3I0g	_DiGwfdiH913E4LURwb2qg	2018/4/22 22:08	56774	Margie	867	New India Bazaar	2544 N 7th St	Phoenix	33.4760486	-112.0654671	Indian, Food, Specialty Food, Restaurants, Buffets, Grocery, Ethnic Food	Restaurants
Jf8nVjV_URO7JsWesEmxGw	NFGgaAYjsC2d8pIHOEE8yw	_DiGwfdiH913E4LURwb2qg	2013/11/23 22:42	56949	Bridgette	867	New India Bazaar	2544 N 7th St	Phoenix	33.4760486	-112.0654671	Indian, Food, Specialty Food, Restaurants, Buffets, Grocery, Ethnic Food	Restaurants
Z39I0uzZgtnERVFTMWBscw	oTWcJCz3-C-prG1ih3q9Ww	_DiGwfdiH913E4LURwb2qg	2017/2/10 21:29	61442	Al	867	New India Bazaar	2544 N 7th St	Phoenix	33.4760486	-112.0654671	Indian, Food, Specialty Food, Restaurants, Buffets, Grocery, Ethnic Food	Restaurants
Z39I0uzZgtnERVFTMWBscw	oTWcJCz3-C-prG1ih3q9Ww	_DiGwfdiH913E4LURwb2qg	2017/2/10 21:29	61442	Al	867	New India Bazaar	2544 N 7th St	Phoenix	33.4760486	-112.0654671	Indian, Food, Specialty Food, Restaurants, Buffets, Grocery, Ethnic Food	Restaurants
LkN1c3IjWS19I_t3YVjtpg	p67hI1ZOrSv--hYgAdXgYg	_DiGwfdiH913E4LURwb2qg	2017/1/14 20:54	62351	Bob	867	New India Bazaar	2544 N 7th St	Phoenix	33.4760486	-112.0654671	Indian, Food, Specialty Food, Restaurants, Buffets, Grocery, Ethnic Food	Restaurants
4IqbG4bA3K4oVkInDoi1LQ	S2gBHpwClPQaegQ_-joI5Q	_DiGwfdiH913E4LURwb2qg	2011/7/3 22:39	71163	anon	867	New India Bazaar	2544 N 7th St	Phoenix	33.4760486	-112.0654671	Indian, Food, Specialty Food, Restaurants, Buffets, Grocery, Ethnic Food	Restaurants
wC65l4FUcrhNyEZ0imNZQQ	sAw9RtJvwvF-Ba8tvJJAUA	_DiGwfdiH913E4LURwb2qg	2016/10/28 19:34	71603	Food Connoisseur	867	New India Bazaar	2544 N 7th St	Phoenix	33.4760486	-112.0654671	Indian, Food, Specialty Food, Restaurants, Buffets, Grocery, Ethnic Food	Restaurants
dcykjWCbStetyXoqAd_neA	srXq59Iluuaz0D_SFrRumQ	_DiGwfdiH913E4LURwb2qg	2016/8/1 3:35	73248	John	867	New India Bazaar	2544 N 7th St	Phoenix	33.4760486	-112.0654671	Indian, Food, Specialty Food, Restaurants, Buffets, Grocery, Ethnic Food	Restaurants
dfAtEYuFBbrj3eRhYjn0BA	SsJXpx8xm9UjtADIwhQYQQ	_DiGwfdiH913E4LURwb2qg	2015/11/18 22:04	73309	Jess	867	New India Bazaar	2544 N 7th St	Phoenix	33.4760486	-112.0654671	Indian, Food, Specialty Food, Restaurants, Buffets, Grocery, Ethnic Food	Restaurants
73VbylEtjEArF-Wuphxcsg	TQSLNRAtiXj1zyLZ3OAVrw	_DiGwfdiH913E4LURwb2qg	2011/4/15 3:30	76192	Guillermo	867	New India Bazaar	2544 N 7th St	Phoenix	33.4760486	-112.0654671	Indian, Food, Specialty Food, Restaurants, Buffets, Grocery, Ethnic Food	Restaurants
UXp8Yv9fJhM_9T_jzEvDNA	TUbOiTPDiAXEzzUEyj22JA	_DiGwfdiH913E4LURwb2qg	2017/10/28 2:33	76499	Rob	867	New India Bazaar	2544 N 7th St	Phoenix	33.4760486	-112.0654671	Indian, Food, Specialty Food, Restaurants, Buffets, Grocery, Ethnic Food	Restaurants
FScRRkOIIXpFiT_yPqpg9Q	tXNyvkZaFcD3NoFz0gA9tg	_DiGwfdiH913E4LURwb2qg	2016/12/8 19:25	76835	Kevin	867	New India Bazaar	2544 N 7th St	Phoenix	33.4760486	-112.0654671	Indian, Food, Specialty Food, Restaurants, Buffets, Grocery, Ethnic Food	Restaurants
ikaunOIEfpgJ8v1bCjj2Jw	W0pml1OIXSyPUmyL5LjFZg	_DiGwfdiH913E4LURwb2qg	2018/3/25 0:28	83096	David	867	New India Bazaar	2544 N 7th St	Phoenix	33.4760486	-112.0654671	Indian, Food, Specialty Food, Restaurants, Buffets, Grocery, Ethnic Food	Restaurants
HobyNB01YM1DhS32CR8zpA	wBWaKVUkxrPOIAN_Istokw	_DiGwfdiH913E4LURwb2qg	2014/6/20 21:38	83722	Taylor Marie	867	New India Bazaar	2544 N 7th St	Phoenix	33.4760486	-112.0654671	Indian, Food, Specialty Food, Restaurants, Buffets, Grocery, Ethnic Food	Restaurants
w9dQdRQJJT5chzYYFBdnBA	xwXw5HW3Y6Gr37V0KxX8sA	_DiGwfdiH913E4LURwb2qg	2012/7/19 20:06	88667	Jeremy	867	New India Bazaar	2544 N 7th St	Phoenix	33.4760486	-112.0654671	Indian, Food, Specialty Food, Restaurants, Buffets, Grocery, Ethnic Food	Restaurants
tk4qfF9sMh46QnCkJqyE1w	yX7zkKzAvDUXb5nTFuff4g	_DiGwfdiH913E4LURwb2qg	2013/5/8 0:58	91706	P	867	New India Bazaar	2544 N 7th St	Phoenix	33.4760486	-112.0654671	Indian, Food, Specialty Food, Restaurants, Buffets, Grocery, Ethnic Food	Restaurants
wMxUkEKu-Vo52kAgODNZfA	lb6hldbbVwGT9z3oCpFF0Q	_Diz3wu0X3D-YNAbzdU6kg	2017/10/3 18:46	50545	Michael	868	Rooms To Go	4315 E Independence Blvd	Charlotte	35.1976904	-80.7679448	Furniture Stores, Home Decor, Shopping, Mattresses, Home & Garden	Shopping
MWZ8ic8bh3daqCVTtQfEcw	xRHZWrci0Ve8-PVeambDQA	_Diz3wu0X3D-YNAbzdU6kg	2015/12/29 18:25	88135	China	868	Rooms To Go	4315 E Independence Blvd	Charlotte	35.1976904	-80.7679448	Furniture Stores, Home Decor, Shopping, Mattresses, Home & Garden	Shopping
edEgnMFctgeZvc3JiesGYw	Isf8G6HPbNqEisKDjmUlbw	_dkKrpggdR4DlX3a2C5s9Q	2014/6/5 18:42	43179	Dana	873	Fresh And Easy	19958-20006 S Higley Rd	Gilbert	33.2663574	-111.7206721	Grocery, Food, Shopping	Restaurants
hvw2q3eGNdkVHxpF2ZuYoQ	0qA24lu9d-NtCdSaNPc4lw	_DLxHAqZtGCeNFp6a692Cg	2014/8/29 4:22	2478	Michelle	875	Rose City Kitchen	406 Queen Street W	Toronto	43.6486829	-79.3973288	Middle Eastern, Restaurants, Sandwiches, Mediterranean, Salad, Falafel, Food, Specialty Food	Restaurants
Jo40PB35FjTAHFsZSAjcug	75DUiVsWkGZRW--zySVORA	_DLxHAqZtGCeNFp6a692Cg	2014/4/4 19:26	12441	Anna	875	Rose City Kitchen	406 Queen Street W	Toronto	43.6486829	-79.3973288	Middle Eastern, Restaurants, Sandwiches, Mediterranean, Salad, Falafel, Food, Specialty Food	Restaurants
Nnml9FvHjMAZirB13ZTfWA	9skLwb3MaL7AJbDB6kHFiQ	_DLxHAqZtGCeNFp6a692Cg	2015/5/13 18:11	16409	Derwei	875	Rose City Kitchen	406 Queen Street W	Toronto	43.6486829	-79.3973288	Middle Eastern, Restaurants, Sandwiches, Mediterranean, Salad, Falafel, Food, Specialty Food	Restaurants
94ttY7CQUdNkoxVuc4iH1g	CfVmhlPg0lQ9ZuRNnP80nw	_DLxHAqZtGCeNFp6a692Cg	2014/3/1 12:41	23890	s	875	Rose City Kitchen	406 Queen Street W	Toronto	43.6486829	-79.3973288	Middle Eastern, Restaurants, Sandwiches, Mediterranean, Salad, Falafel, Food, Specialty Food	Restaurants
Vzuu4PsxMGS30OXI2Ujt1g	dSTRQSeCqMTbs7l8KF_xJg	_DLxHAqZtGCeNFp6a692Cg	2015/2/23 3:55	28198	Arielle	875	Rose City Kitchen	406 Queen Street W	Toronto	43.6486829	-79.3973288	Middle Eastern, Restaurants, Sandwiches, Mediterranean, Salad, Falafel, Food, Specialty Food	Restaurants
kYq7wdWlaifu2KDuCoi3JA	eRDWzHCldd6YXypRECvHYg	_DLxHAqZtGCeNFp6a692Cg	2015/1/11 21:48	31008	Itanni	875	Rose City Kitchen	406 Queen Street W	Toronto	43.6486829	-79.3973288	Middle Eastern, Restaurants, Sandwiches, Mediterranean, Salad, Falafel, Food, Specialty Food	Restaurants
2E544gY0ccgadfz4J-vvbw	HbTdhqk4B2L2_e31PffTYg	_DLxHAqZtGCeNFp6a692Cg	2015/5/13 17:22	38602	DK	875	Rose City Kitchen	406 Queen Street W	Toronto	43.6486829	-79.3973288	Middle Eastern, Restaurants, Sandwiches, Mediterranean, Salad, Falafel, Food, Specialty Food	Restaurants
nPsVP4dv3Nf8MFcipQAd8Q	p57g6VncQmZdUVzvjQls4g	_DLxHAqZtGCeNFp6a692Cg	2016/6/4 20:34	62307	P	875	Rose City Kitchen	406 Queen Street W	Toronto	43.6486829	-79.3973288	Middle Eastern, Restaurants, Sandwiches, Mediterranean, Salad, Falafel, Food, Specialty Food	Restaurants
pRTCONA3abXOqOG7d7PL3Q	P7EV3yrn1PLHDBX6rF6qIg	_DLxHAqZtGCeNFp6a692Cg	2014/6/23 17:31	62414	Reynold	875	Rose City Kitchen	406 Queen Street W	Toronto	43.6486829	-79.3973288	Middle Eastern, Restaurants, Sandwiches, Mediterranean, Salad, Falafel, Food, Specialty Food	Restaurants
ovn6wQLCXzBMk9mn4aU72g	yp7wbP4fMvbCGM-tjK2miQ	_DLxHAqZtGCeNFp6a692Cg	2015/6/22 3:33	90944	Stephanie	875	Rose City Kitchen	406 Queen Street W	Toronto	43.6486829	-79.3973288	Middle Eastern, Restaurants, Sandwiches, Mediterranean, Salad, Falafel, Food, Specialty Food	Restaurants
SxLvXaHE1E3unpQwEUg49w	40q1MFUYjqeVOmroT1jb9A	_DOjM_VGK-ojgjoY6esOdg	2018/3/22 13:26	7559	No Name	882	The Q Shack	10822 Providence Rd	Charlotte	35.0623226	-80.7717539	Restaurants, Caterers, Barbeque, Event Planning & Services	Restaurants
cIGLjkgfObb-Wpf8BPsK5w	97ZyDHiJosH_9P66JEprhQ	_DOjM_VGK-ojgjoY6esOdg	2013/6/2 15:34	15509	John	882	The Q Shack	10822 Providence Rd	Charlotte	35.0623226	-80.7717539	Restaurants, Caterers, Barbeque, Event Planning & Services	Restaurants
pA3qot2vyysx5Qmy30HrzQ	97ZyDHiJosH_9P66JEprhQ	_DOjM_VGK-ojgjoY6esOdg	2012/12/9 16:00	15509	John	882	The Q Shack	10822 Providence Rd	Charlotte	35.0623226	-80.7717539	Restaurants, Caterers, Barbeque, Event Planning & Services	Restaurants
QDNDs2kpyDWDOpC9-THALA	97ZyDHiJosH_9P66JEprhQ	_DOjM_VGK-ojgjoY6esOdg	2012/12/22 22:10	15509	John	882	The Q Shack	10822 Providence Rd	Charlotte	35.0623226	-80.7717539	Restaurants, Caterers, Barbeque, Event Planning & Services	Restaurants
uQ7hiWPYs3Q2218oNiKc_w	bdlFwefJOfC8xBiezIF4AQ	_DOjM_VGK-ojgjoY6esOdg	2010/7/16 2:09	20592	Jonathan	882	The Q Shack	10822 Providence Rd	Charlotte	35.0623226	-80.7717539	Restaurants, Caterers, Barbeque, Event Planning & Services	Restaurants
obNqJEtOjV065B7FMKqhiA	HfmoZIuNSWlN0J9-AgVWRA	_DOjM_VGK-ojgjoY6esOdg	2016/12/20 17:10	38968	Katrina	882	The Q Shack	10822 Providence Rd	Charlotte	35.0623226	-80.7717539	Restaurants, Caterers, Barbeque, Event Planning & Services	Restaurants
6Is2y6urZTRNungJAo9-1Q	j4xpZOPHoryeH_Cl1SvMIw	_DOjM_VGK-ojgjoY6esOdg	2017/7/21 18:53	44179	Trent	882	The Q Shack	10822 Providence Rd	Charlotte	35.0623226	-80.7717539	Restaurants, Caterers, Barbeque, Event Planning & Services	Restaurants
CPOYe6imhbDbwztOCIKiaQ	jGbj8fl575EIQJcfaA1FKQ	_DOjM_VGK-ojgjoY6esOdg	2012/1/11 13:28	44994	Joseph	882	The Q Shack	10822 Providence Rd	Charlotte	35.0623226	-80.7717539	Restaurants, Caterers, Barbeque, Event Planning & Services	Restaurants
2yLaCJ3KANmrb6Y_xDeweA	jVuyNd_1xknblSSBQYNAEw	_DOjM_VGK-ojgjoY6esOdg	2013/5/20 14:09	46501	Sarah	882	The Q Shack	10822 Providence Rd	Charlotte	35.0623226	-80.7717539	Restaurants, Caterers, Barbeque, Event Planning & Services	Restaurants
6KIYwGS_VWKFKXlUCIEL4g	QLgFEumhrHq6LgbEOKCzdw	_DOjM_VGK-ojgjoY6esOdg	2014/9/16 20:24	66603	Kelly	882	The Q Shack	10822 Providence Rd	Charlotte	35.0623226	-80.7717539	Restaurants, Caterers, Barbeque, Event Planning & Services	Restaurants
qRaaSJohG9M6wiE2h8ZN6Q	qvd98Mk0OOsw_E-Rdz3jZg	_DOjM_VGK-ojgjoY6esOdg	2015/11/20 15:16	67582	Mr.	882	The Q Shack	10822 Providence Rd	Charlotte	35.0623226	-80.7717539	Restaurants, Caterers, Barbeque, Event Planning & Services	Restaurants
cHewjXk-kCF40l2X0j4pcA	SQHr0NPJwaTpqs1OCuun4g	_DOjM_VGK-ojgjoY6esOdg	2016/2/1 0:28	73097	Joanne	882	The Q Shack	10822 Providence Rd	Charlotte	35.0623226	-80.7717539	Restaurants, Caterers, Barbeque, Event Planning & Services	Restaurants
uJ1xdFf97SpMoQ41I0-r5g	1OjCmi7VTl3puft4v1NizQ	_DuPG5sSEwZcgfjdndQc4A	2015/6/23 2:09	3918	Salim	902	Hey Meatball	719 College Street	Toronto	43.6551894	-79.41869	American (New), Nightlife, Canadian (New), Italian, Restaurants, Bars	Nightlife
vYQ96vGitrKc-EVS0T2PvA	4E3KPDePWgR_kEap7w5hSg	_DuPG5sSEwZcgfjdndQc4A	2012/11/23 1:03	8017	Meg	902	Hey Meatball	719 College Street	Toronto	43.6551894	-79.41869	American (New), Nightlife, Canadian (New), Italian, Restaurants, Bars	Nightlife
21R-cGEXkJeVcVmaLws-zA	b9Cfa7tkxrl8zuH7yEvEPg	_DuPG5sSEwZcgfjdndQc4A	2013/12/30 1:10	20231	Monica	902	Hey Meatball	719 College Street	Toronto	43.6551894	-79.41869	American (New), Nightlife, Canadian (New), Italian, Restaurants, Bars	Nightlife
_jc7w9NCd-nWVN9nPnkGVg	Caa5mEEoOZsMkN3MK5MmBQ	_DuPG5sSEwZcgfjdndQc4A	2013/7/14 4:06	23355	Ndeipi	902	Hey Meatball	719 College Street	Toronto	43.6551894	-79.41869	American (New), Nightlife, Canadian (New), Italian, Restaurants, Bars	Nightlife
P_4ToyLAwMpX3AQ5ashwkQ	eWD-kLqwCf1MaZxvO4yDLA	_DuPG5sSEwZcgfjdndQc4A	2012/10/11 18:50	31489	Lum	902	Hey Meatball	719 College Street	Toronto	43.6551894	-79.41869	American (New), Nightlife, Canadian (New), Italian, Restaurants, Bars	Nightlife
z1GE_WcoZT47zaIYi6WkLA	h3SfoZcs04WnJErnFaeBpQ	_DuPG5sSEwZcgfjdndQc4A	2014/5/7 23:48	38132	Ivan	902	Hey Meatball	719 College Street	Toronto	43.6551894	-79.41869	American (New), Nightlife, Canadian (New), Italian, Restaurants, Bars	Nightlife
z1GE_WcoZT47zaIYi6WkLA	h3SfoZcs04WnJErnFaeBpQ	_DuPG5sSEwZcgfjdndQc4A	2014/5/7 23:48	38132	Ivan	902	Hey Meatball	719 College Street	Toronto	43.6551894	-79.41869	American (New), Nightlife, Canadian (New), Italian, Restaurants, Bars	Nightlife
5JUBLq1b6Z6eWJa3yufqDQ	h9y55WNNg7SYg3kQwzTMmQ	_DuPG5sSEwZcgfjdndQc4A	2011/12/10 0:54	38435	Hedel	902	Hey Meatball	719 College Street	Toronto	43.6551894	-79.41869	American (New), Nightlife, Canadian (New), Italian, Restaurants, Bars	Nightlife
FewfZOEfF2MVdmBIY_bckA	ikQsZ0PUQ28o8um0KSLrVw	_DuPG5sSEwZcgfjdndQc4A	2014/11/17 2:44	42450	Martina	902	Hey Meatball	719 College Street	Toronto	43.6551894	-79.41869	American (New), Nightlife, Canadian (New), Italian, Restaurants, Bars	Nightlife
hXzGrNzB2bYDloD5ZEo-GQ	Jf3EkyDJzpHG5d37iacdpw	_DuPG5sSEwZcgfjdndQc4A	2014/3/19 3:15	44892	Sonia	902	Hey Meatball	719 College Street	Toronto	43.6551894	-79.41869	American (New), Nightlife, Canadian (New), Italian, Restaurants, Bars	Nightlife
C5TSX1CN1BpR7hNqWLEK7g	kugMFJxPG-79P01vUGKL0A	_DuPG5sSEwZcgfjdndQc4A	2013/4/17 23:59	49377	Justin	902	Hey Meatball	719 College Street	Toronto	43.6551894	-79.41869	American (New), Nightlife, Canadian (New), Italian, Restaurants, Bars	Nightlife
mrlXMow_5QEdByD952r32w	MHd8KD_H3oCcITOg1K2q_g	_DuPG5sSEwZcgfjdndQc4A	2012/8/20 19:41	54182	Adam	902	Hey Meatball	719 College Street	Toronto	43.6551894	-79.41869	American (New), Nightlife, Canadian (New), Italian, Restaurants, Bars	Nightlife
fY-lVY-zF8FEShhhziYxrw	P7EV3yrn1PLHDBX6rF6qIg	_DuPG5sSEwZcgfjdndQc4A	2011/12/14 20:28	62414	Reynold	902	Hey Meatball	719 College Street	Toronto	43.6551894	-79.41869	American (New), Nightlife, Canadian (New), Italian, Restaurants, Bars	Nightlife
HgQL0EhqT6qW5TY2fS2aqQ	rGd8YUtvhSdMm8-9cMdQ4Q	_DuPG5sSEwZcgfjdndQc4A	2014/7/31 2:36	69203	Karen	902	Hey Meatball	719 College Street	Toronto	43.6551894	-79.41869	American (New), Nightlife, Canadian (New), Italian, Restaurants, Bars	Nightlife
O76QXZdFrMp681aoEMsu6Q	TbhyP24zYZqZ2VJZgu1wrg	_DuPG5sSEwZcgfjdndQc4A	2012/6/1 20:17	74725	Lauren	902	Hey Meatball	719 College Street	Toronto	43.6551894	-79.41869	American (New), Nightlife, Canadian (New), Italian, Restaurants, Bars	Nightlife
x4Yd-j8w9xE8JPyW_1QDGQ	TUu4SppnJ1S3lQ_jTxMpOw	_DuPG5sSEwZcgfjdndQc4A	2012/8/28 17:55	76562	Susan	902	Hey Meatball	719 College Street	Toronto	43.6551894	-79.41869	American (New), Nightlife, Canadian (New), Italian, Restaurants, Bars	Nightlife
HW0lPccSCAq7okGAwP08lg	vOAZWoaVySPXn5MmWCIrSw	_DuPG5sSEwZcgfjdndQc4A	2014/8/29 9:03	81952	Marcus	902	Hey Meatball	719 College Street	Toronto	43.6551894	-79.41869	American (New), Nightlife, Canadian (New), Italian, Restaurants, Bars	Nightlife
TmZe9tjaZL4fNt94pRmiJA	vWZbYMFteqB85HlMCA5GMw	_DuPG5sSEwZcgfjdndQc4A	2015/6/17 2:15	82743	Jenny	902	Hey Meatball	719 College Street	Toronto	43.6551894	-79.41869	American (New), Nightlife, Canadian (New), Italian, Restaurants, Bars	Nightlife
b11HFdA-rLHoaQsjY0oW0w	xFCr62SN3pH9LTDUbBxAyQ	_DuPG5sSEwZcgfjdndQc4A	2012/6/27 23:52	86982	Jeff	902	Hey Meatball	719 College Street	Toronto	43.6551894	-79.41869	American (New), Nightlife, Canadian (New), Italian, Restaurants, Bars	Nightlife
BfZ2F42cwCARTbz53txK8w	52oqxt_v8FvUERHZRXidIQ	_dwQodnzXTOkBySVrrto4g	2018/8/15 20:46	9210	Anna	905	Arizona Board of Cosmetology	1740 W Adams St	Phoenix	33.4495495	-112.0973136	Public Services & Government, Cosmetology Schools, Education, Specialty Schools	Public Services
wGCHJsncpZ1fiezmQEGO4w	0Q0-aGUAxSdzl_i-j2HMsQ	_DWzEDXeEyg0VakA09vOTg	2017/12/26 22:51	2471	Carol	906	Hayden Road Animal Hospital	814 N Hayden Rd	Scottsdale	33.45658	-111.909491	Pets, Pet Sitting, Pet Boarding, Pet Services, Veterinarians	Home Services
a3KXihUosDnDWQTUsK6zDg	0Rf4-ie0WJ2V6rxnHqQZ6w	_DWzEDXeEyg0VakA09vOTg	2018/4/26 16:07	2542	Christine	906	Hayden Road Animal Hospital	814 N Hayden Rd	Scottsdale	33.45658	-111.909491	Pets, Pet Sitting, Pet Boarding, Pet Services, Veterinarians	Home Services
M37BWX0EUkKSafKQ_7Sdgg	151WmVtLT2_BaTAZcwhtew	_DWzEDXeEyg0VakA09vOTg	2017/12/19 21:24	3097	Bernadette	906	Hayden Road Animal Hospital	814 N Hayden Rd	Scottsdale	33.45658	-111.909491	Pets, Pet Sitting, Pet Boarding, Pet Services, Veterinarians	Home Services
EztVQHbeCd0fS0zH0VazWQ	4f05HsfLmwBfWC0sXoeT_w	_DWzEDXeEyg0VakA09vOTg	2017/5/12 0:16	8059	Stephanie	906	Hayden Road Animal Hospital	814 N Hayden Rd	Scottsdale	33.45658	-111.909491	Pets, Pet Sitting, Pet Boarding, Pet Services, Veterinarians	Home Services
BciixvhRab-vWFLYpRQTCg	72Pqf0ZBjsL7QMWlrEtHMQ	_DWzEDXeEyg0VakA09vOTg	2017/2/18 4:00	12373	Stacey	906	Hayden Road Animal Hospital	814 N Hayden Rd	Scottsdale	33.45658	-111.909491	Pets, Pet Sitting, Pet Boarding, Pet Services, Veterinarians	Home Services
eJ0sp3UkbzFbaMIGNs0kdg	brXxMktI7oz2ZelX7o3qpA	_DWzEDXeEyg0VakA09vOTg	2017/11/18 4:56	21978	Anne	906	Hayden Road Animal Hospital	814 N Hayden Rd	Scottsdale	33.45658	-111.909491	Pets, Pet Sitting, Pet Boarding, Pet Services, Veterinarians	Home Services
n4OeG9TWLf42h33p0eJgEw	c_wCxsQppayoGngr1mpESw	_DWzEDXeEyg0VakA09vOTg	2016/9/9 1:25	22836	Christina	906	Hayden Road Animal Hospital	814 N Hayden Rd	Scottsdale	33.45658	-111.909491	Pets, Pet Sitting, Pet Boarding, Pet Services, Veterinarians	Home Services
JhRLIdnHNdtDQn8yV-Xp-A	CZ4tdIXmiiMQHQ62lesnKw	_DWzEDXeEyg0VakA09vOTg	2017/7/7 4:33	25776	Amanda	906	Hayden Road Animal Hospital	814 N Hayden Rd	Scottsdale	33.45658	-111.909491	Pets, Pet Sitting, Pet Boarding, Pet Services, Veterinarians	Home Services
JQwSRsPHDWr7V6ucHrkUNQ	d4h7aGcfDhCvwgRs2auC2g	_DWzEDXeEyg0VakA09vOTg	2018/8/8 14:39	26121	Lauren	906	Hayden Road Animal Hospital	814 N Hayden Rd	Scottsdale	33.45658	-111.909491	Pets, Pet Sitting, Pet Boarding, Pet Services, Veterinarians	Home Services
WDkU04cH1VFiIf9O5F4qgg	dGzXI2yliUNrwQwdECuRog	_DWzEDXeEyg0VakA09vOTg	2016/4/7 21:52	27050	Sarah	906	Hayden Road Animal Hospital	814 N Hayden Rd	Scottsdale	33.45658	-111.909491	Pets, Pet Sitting, Pet Boarding, Pet Services, Veterinarians	Home Services
GoXDRzTe4M6QgF1oGhnHiA	efy6pcul86X3T-3pift4tw	_DWzEDXeEyg0VakA09vOTg	2016/10/30 0:03	29933	Calais	906	Hayden Road Animal Hospital	814 N Hayden Rd	Scottsdale	33.45658	-111.909491	Pets, Pet Sitting, Pet Boarding, Pet Services, Veterinarians	Home Services
k6YJCjRK0uza8bB1WB9Z6w	fVHWgZCvcM-lWC33pdQ0KQ	_DWzEDXeEyg0VakA09vOTg	2015/5/21 18:57	34402	Sergio	906	Hayden Road Animal Hospital	814 N Hayden Rd	Scottsdale	33.45658	-111.909491	Pets, Pet Sitting, Pet Boarding, Pet Services, Veterinarians	Home Services
0kIxM165kh6pNyNKi_Ym5A	haswjhyk53hdeSKdQsqolQ	_DWzEDXeEyg0VakA09vOTg	2016/9/10 18:19	38511	Tami	906	Hayden Road Animal Hospital	814 N Hayden Rd	Scottsdale	33.45658	-111.909491	Pets, Pet Sitting, Pet Boarding, Pet Services, Veterinarians	Home Services
wd89VVM55geANgHxtFOi4w	ICw4trkmmulxI-SwmY0yiQ	_DWzEDXeEyg0VakA09vOTg	2018/11/5 20:07	41688	Elizabeth	906	Hayden Road Animal Hospital	814 N Hayden Rd	Scottsdale	33.45658	-111.909491	Pets, Pet Sitting, Pet Boarding, Pet Services, Veterinarians	Home Services
e003428b8I8noffIX4y1ZQ	jr501h3avW9GlenRzyuJdQ	_DWzEDXeEyg0VakA09vOTg	2018/6/2 3:31	46076	Kristin	906	Hayden Road Animal Hospital	814 N Hayden Rd	Scottsdale	33.45658	-111.909491	Pets, Pet Sitting, Pet Boarding, Pet Services, Veterinarians	Home Services
F9-pRnN0nZCLOy3Z9tLRPg	ksDQJa_zrWbUmC7GzqG5rA	_DWzEDXeEyg0VakA09vOTg	2015/12/30 18:13	49165	Elen	906	Hayden Road Animal Hospital	814 N Hayden Rd	Scottsdale	33.45658	-111.909491	Pets, Pet Sitting, Pet Boarding, Pet Services, Veterinarians	Home Services
tVpVVbIdarOF7_k7xoQUcw	KwRH-AC-R077WT4pfkiYLw	_DWzEDXeEyg0VakA09vOTg	2016/9/16 5:10	49608	Cece	906	Hayden Road Animal Hospital	814 N Hayden Rd	Scottsdale	33.45658	-111.909491	Pets, Pet Sitting, Pet Boarding, Pet Services, Veterinarians	Home Services
WInhg3HLDiiyqw8wFK_KHg	Q6_OBhzigWpR508bpl9FIQ	_DWzEDXeEyg0VakA09vOTg	2016/9/7 1:39	65345	Ani	906	Hayden Road Animal Hospital	814 N Hayden Rd	Scottsdale	33.45658	-111.909491	Pets, Pet Sitting, Pet Boarding, Pet Services, Veterinarians	Home Services
i5gFiGKJE6-puPi8mZjRgA	r6eEPet9-w1ePJPcxZ8ohg	_DWzEDXeEyg0VakA09vOTg	2016/7/16 19:54	68376	Frances	906	Hayden Road Animal Hospital	814 N Hayden Rd	Scottsdale	33.45658	-111.909491	Pets, Pet Sitting, Pet Boarding, Pet Services, Veterinarians	Home Services
N1KpMHblRO1QH6oKcu6KKQ	r6eEPet9-w1ePJPcxZ8ohg	_DWzEDXeEyg0VakA09vOTg	2016/11/14 22:56	68376	Frances	906	Hayden Road Animal Hospital	814 N Hayden Rd	Scottsdale	33.45658	-111.909491	Pets, Pet Sitting, Pet Boarding, Pet Services, Veterinarians	Home Services
27m0fHI1vh6Oqfpt3Lwysg	RU_yB8AqPgQPeyWt_ROYew	_DWzEDXeEyg0VakA09vOTg	2017/9/3 16:50	70457	Regiane	906	Hayden Road Animal Hospital	814 N Hayden Rd	Scottsdale	33.45658	-111.909491	Pets, Pet Sitting, Pet Boarding, Pet Services, Veterinarians	Home Services
WLaeTMUN6tvS4-be_3rynQ	U-AK1sLWwm25FjGgYBnfPA	_DWzEDXeEyg0VakA09vOTg	2015/7/9 1:07	77607	Tony	906	Hayden Road Animal Hospital	814 N Hayden Rd	Scottsdale	33.45658	-111.909491	Pets, Pet Sitting, Pet Boarding, Pet Services, Veterinarians	Home Services
etVZiRR93X5iUumo-Ep4dQ	UGk9RMTTjoWby0V2ePCdLg	_DWzEDXeEyg0VakA09vOTg	2017/8/12 0:07	78208	Casey	906	Hayden Road Animal Hospital	814 N Hayden Rd	Scottsdale	33.45658	-111.909491	Pets, Pet Sitting, Pet Boarding, Pet Services, Veterinarians	Home Services
KyHD4L3WAdkadG49fQOV6A	vnWKs2dgqDuR_yNI5qJG5g	_DWzEDXeEyg0VakA09vOTg	2016/8/15 1:04	81919	Cyn	906	Hayden Road Animal Hospital	814 N Hayden Rd	Scottsdale	33.45658	-111.909491	Pets, Pet Sitting, Pet Boarding, Pet Services, Veterinarians	Home Services
6CkqQz34WbwaldwNxEsxYg	vsMbvdXEtJfhjLpD-RRhfg	_DWzEDXeEyg0VakA09vOTg	2017/9/10 15:21	82338	Jessica	906	Hayden Road Animal Hospital	814 N Hayden Rd	Scottsdale	33.45658	-111.909491	Pets, Pet Sitting, Pet Boarding, Pet Services, Veterinarians	Home Services
82jK6LH5HeFZCQgmZHv_1w	WJKocp9RE0KatUwh3_DkGg	_DWzEDXeEyg0VakA09vOTg	2014/5/22 2:24	84391	Anthony	906	Hayden Road Animal Hospital	814 N Hayden Rd	Scottsdale	33.45658	-111.909491	Pets, Pet Sitting, Pet Boarding, Pet Services, Veterinarians	Home Services
OIo19pvNEMbjJnwWgnypQA	XnKUcmayZd-N43fR2n-0Ew	_DWzEDXeEyg0VakA09vOTg	2016/3/24 2:30	87759	Jim	906	Hayden Road Animal Hospital	814 N Hayden Rd	Scottsdale	33.45658	-111.909491	Pets, Pet Sitting, Pet Boarding, Pet Services, Veterinarians	Home Services
6KXVHtp3SQy7o6UAQFHzWQ	yR0qaulruMmaSexzTtM1uQ	_DWzEDXeEyg0VakA09vOTg	2016/1/28 0:07	91127	Andrea	906	Hayden Road Animal Hospital	814 N Hayden Rd	Scottsdale	33.45658	-111.909491	Pets, Pet Sitting, Pet Boarding, Pet Services, Veterinarians	Home Services
__hI00d8ER7rhbR0rNQoAw	ytAgwXXb7ByfwmlXdT0qzg	_DWzEDXeEyg0VakA09vOTg	2016/9/6 19:37	91338	Bryanna	906	Hayden Road Animal Hospital	814 N Hayden Rd	Scottsdale	33.45658	-111.909491	Pets, Pet Sitting, Pet Boarding, Pet Services, Veterinarians	Home Services
SG7BH2lc5xhyPf6V7zzdPw	7dnh9OrD8LekBwvachGH5Q	_DzbJ52ySSD4xVxigwj9nw	2014/4/6 23:48	12700	Darrell	917	Berger & Son Fine Jewelers	3200 Las Vegas Blvd S, Ste 1290, Fashion Show Mall	Las Vegas	36.1272241	-115.1715512	Jewelry Repair, Jewelry, Watches, Shopping, Local Services, Bridal	Shopping
RCKDSRkuvKtDNe4OHz4ZSA	0bwmSWsi5WZfcDu61ZMGhg	_E36-nDMWizyfEo88CZQ2Q	2011/3/22 4:54	1783	April	932	Nordstrom Fashion Show	3200 Las Vegas Blvd S	Las Vegas	36.1281476	-115.1730858	Shopping, Women's Clothing, Department Stores, Fashion, Men's Clothing	Shopping
Hyk2njxHYfF7PJpe18NZBA	3KK7L2Q6NMfJA1Ky4Ntmdg	_E36-nDMWizyfEo88CZQ2Q	2008/12/30 6:32	6756	Ivy	932	Nordstrom Fashion Show	3200 Las Vegas Blvd S	Las Vegas	36.1281476	-115.1730858	Shopping, Women's Clothing, Department Stores, Fashion, Men's Clothing	Shopping
2befENg51NrcaH7iKM1KHw	8ZryN_S-n48g6rsa3W3QtQ	_E36-nDMWizyfEo88CZQ2Q	2014/1/22 0:06	15271	Dani	932	Nordstrom Fashion Show	3200 Las Vegas Blvd S	Las Vegas	36.1281476	-115.1730858	Shopping, Women's Clothing, Department Stores, Fashion, Men's Clothing	Shopping
w-gZaZ0rQKbZ6uCavxLUEw	A5A34ixb-yy6nwL42iZsnw	_E36-nDMWizyfEo88CZQ2Q	2016/10/30 1:18	17053	David	932	Nordstrom Fashion Show	3200 Las Vegas Blvd S	Las Vegas	36.1281476	-115.1730858	Shopping, Women's Clothing, Department Stores, Fashion, Men's Clothing	Shopping
tPG4mtoDonpyBiQo_JSBtA	bhE5L5Fl5nxOQXQWfhcNqQ	_E36-nDMWizyfEo88CZQ2Q	2018/1/12 0:45	20972	Chris	932	Nordstrom Fashion Show	3200 Las Vegas Blvd S	Las Vegas	36.1281476	-115.1730858	Shopping, Women's Clothing, Department Stores, Fashion, Men's Clothing	Shopping
uVyRKZ7vvlv9Sg1terL-vQ	bhE5L5Fl5nxOQXQWfhcNqQ	_E36-nDMWizyfEo88CZQ2Q	2018/4/21 0:09	20972	Chris	932	Nordstrom Fashion Show	3200 Las Vegas Blvd S	Las Vegas	36.1281476	-115.1730858	Shopping, Women's Clothing, Department Stores, Fashion, Men's Clothing	Shopping
N23lN5vhJPXGYkG-zKy9KQ	bnPpoAsVbULVN8EsUYGGCA	_E36-nDMWizyfEo88CZQ2Q	2009/9/4 7:32	21591	Sharon	932	Nordstrom Fashion Show	3200 Las Vegas Blvd S	Las Vegas	36.1281476	-115.1730858	Shopping, Women's Clothing, Department Stores, Fashion, Men's Clothing	Shopping
5SjjccJ4X5-Jyrq2Hia7Og	D9WG7pVaddJQnFV9sVh4VA	_E36-nDMWizyfEo88CZQ2Q	2014/8/26 1:52	26375	Kenia	932	Nordstrom Fashion Show	3200 Las Vegas Blvd S	Las Vegas	36.1281476	-115.1730858	Shopping, Women's Clothing, Department Stores, Fashion, Men's Clothing	Shopping
uJx0BWZsSqX-BhWpZDJo1Q	DecPgdMdR5GPJIjkhRkWdw	_E36-nDMWizyfEo88CZQ2Q	2011/10/2 2:44	26764	Lauren	932	Nordstrom Fashion Show	3200 Las Vegas Blvd S	Las Vegas	36.1281476	-115.1730858	Shopping, Women's Clothing, Department Stores, Fashion, Men's Clothing	Shopping
411-rMFQWaMYL1M6jI7wkg	Dkb-TJFNSWl4PYR8wEcWcw	_E36-nDMWizyfEo88CZQ2Q	2014/1/2 0:11	27371	s0DX_KzUAbZAbRIcRudDNg	932	Nordstrom Fashion Show	3200 Las Vegas Blvd S	Las Vegas	36.1281476	-115.1730858	Shopping, Women's Clothing, Department Stores, Fashion, Men's Clothing	Shopping
L33Zr6mDc6SKr_znyiQ3Sw	e46dzy4NoNdkWaAJbNQ1vg	_E36-nDMWizyfEo88CZQ2Q	2017/1/18 18:04	29136	Tom	932	Nordstrom Fashion Show	3200 Las Vegas Blvd S	Las Vegas	36.1281476	-115.1730858	Shopping, Women's Clothing, Department Stores, Fashion, Men's Clothing	Shopping
EuKQdHG9uzpax_ogCSTkVw	f4GXSyxFoHFNW7Og0J3WXw	_E36-nDMWizyfEo88CZQ2Q	2017/3/6 0:52	32127	CJ	932	Nordstrom Fashion Show	3200 Las Vegas Blvd S	Las Vegas	36.1281476	-115.1730858	Shopping, Women's Clothing, Department Stores, Fashion, Men's Clothing	Shopping
aXmEmrcq0IiaJvJHI9XDkw	fVYJGPWqv_bFqi01JALVeQ	_E36-nDMWizyfEo88CZQ2Q	2012/7/13 3:12	34448	Marco	932	Nordstrom Fashion Show	3200 Las Vegas Blvd S	Las Vegas	36.1281476	-115.1730858	Shopping, Women's Clothing, Department Stores, Fashion, Men's Clothing	Shopping
kc9HmBU8dbW4oymiHQ0aSA	hkSiQAfl6w3882JJQzRTlQ	_E36-nDMWizyfEo88CZQ2Q	2010/12/20 2:58	39452	Beau	932	Nordstrom Fashion Show	3200 Las Vegas Blvd S	Las Vegas	36.1281476	-115.1730858	Shopping, Women's Clothing, Department Stores, Fashion, Men's Clothing	Shopping
qrxPL1WzS75Bx5ABQ0qTAg	HK-TlD0yVA_tpTXZxfzu2w	_E36-nDMWizyfEo88CZQ2Q	2014/9/14 1:29	39456	Leslie	932	Nordstrom Fashion Show	3200 Las Vegas Blvd S	Las Vegas	36.1281476	-115.1730858	Shopping, Women's Clothing, Department Stores, Fashion, Men's Clothing	Shopping
Gk8rfP4_R8e2FXstAwBT1Q	J56C7Dc9E7Q0mpMTJGW6Qw	_E36-nDMWizyfEo88CZQ2Q	2012/2/19 9:14	44190	Roma	932	Nordstrom Fashion Show	3200 Las Vegas Blvd S	Las Vegas	36.1281476	-115.1730858	Shopping, Women's Clothing, Department Stores, Fashion, Men's Clothing	Shopping
dpdhpkuMv8XpTD_JOUKcxw	Jne7UiKCp_VsSsvh-utyQw	_E36-nDMWizyfEo88CZQ2Q	2018/3/20 22:02	45702	Annie	932	Nordstrom Fashion Show	3200 Las Vegas Blvd S	Las Vegas	36.1281476	-115.1730858	Shopping, Women's Clothing, Department Stores, Fashion, Men's Clothing	Shopping
gbanPPK1dKtRMWBjRgbUQA	K97i0e7MaxYfvCCwPFMjuw	_E36-nDMWizyfEo88CZQ2Q	2012/7/23 0:41	47335	Ritu	932	Nordstrom Fashion Show	3200 Las Vegas Blvd S	Las Vegas	36.1281476	-115.1730858	Shopping, Women's Clothing, Department Stores, Fashion, Men's Clothing	Shopping
vbWVoFu5jGng93bn-6a-wg	kmE8w5Y785eZmodsx0V6Ag	_E36-nDMWizyfEo88CZQ2Q	2010/12/11 0:48	48592	Blair	932	Nordstrom Fashion Show	3200 Las Vegas Blvd S	Las Vegas	36.1281476	-115.1730858	Shopping, Women's Clothing, Department Stores, Fashion, Men's Clothing	Shopping
u0HKFNxQUsFm6wgn7avDzg	oSAsLzGYEsthIgs2ZiUSOw	_E36-nDMWizyfEo88CZQ2Q	2017/6/4 4:13	61263	Evan	932	Nordstrom Fashion Show	3200 Las Vegas Blvd S	Las Vegas	36.1281476	-115.1730858	Shopping, Women's Clothing, Department Stores, Fashion, Men's Clothing	Shopping
GoahKLPHCisfNwGeO7zbHQ	PLOYtrCMUFPHQe2IbYAd5g	_E36-nDMWizyfEo88CZQ2Q	2014/4/25 19:25	63619	Joanna	932	Nordstrom Fashion Show	3200 Las Vegas Blvd S	Las Vegas	36.1281476	-115.1730858	Shopping, Women's Clothing, Department Stores, Fashion, Men's Clothing	Shopping
i2-BKAmzxRLGNR-E_KvjdA	QcckMs29Z47tuSyWDCMUlA	_E36-nDMWizyfEo88CZQ2Q	2013/10/8 15:23	65740	Sanaz	932	Nordstrom Fashion Show	3200 Las Vegas Blvd S	Las Vegas	36.1281476	-115.1730858	Shopping, Women's Clothing, Department Stores, Fashion, Men's Clothing	Shopping
eUN4AFLtTABWTnGCd1sysQ	rNjgVKaBh1PlUA6dYB6EUw	_E36-nDMWizyfEo88CZQ2Q	2016/6/13 4:08	69853	Bonnie	932	Nordstrom Fashion Show	3200 Las Vegas Blvd S	Las Vegas	36.1281476	-115.1730858	Shopping, Women's Clothing, Department Stores, Fashion, Men's Clothing	Shopping
53dLe5a3t7dJs8OY_qyPyw	Ryxj0u0AW3mRsRypdYli2A	_E36-nDMWizyfEo88CZQ2Q	2014/11/8 20:14	70927	Arnel	932	Nordstrom Fashion Show	3200 Las Vegas Blvd S	Las Vegas	36.1281476	-115.1730858	Shopping, Women's Clothing, Department Stores, Fashion, Men's Clothing	Shopping
9w7qODj1hD4WSgGRQK_7bQ	T5KBc5QbwZ-Oj9ApE4vZJA	_E36-nDMWizyfEo88CZQ2Q	2011/12/11 2:08	74353	Lisa	932	Nordstrom Fashion Show	3200 Las Vegas Blvd S	Las Vegas	36.1281476	-115.1730858	Shopping, Women's Clothing, Department Stores, Fashion, Men's Clothing	Shopping
orHs_UQ82BrvrZsMyqiwhQ	T5KBc5QbwZ-Oj9ApE4vZJA	_E36-nDMWizyfEo88CZQ2Q	2010/12/16 7:32	74353	Lisa	932	Nordstrom Fashion Show	3200 Las Vegas Blvd S	Las Vegas	36.1281476	-115.1730858	Shopping, Women's Clothing, Department Stores, Fashion, Men's Clothing	Shopping
Wrrwh13NRhssa2H8sh0Mmg	U4INQZOPSUaj8hMjLlZ3KA	_E36-nDMWizyfEo88CZQ2Q	2009/10/18 20:01	77310	Michael	932	Nordstrom Fashion Show	3200 Las Vegas Blvd S	Las Vegas	36.1281476	-115.1730858	Shopping, Women's Clothing, Department Stores, Fashion, Men's Clothing	Shopping
WhZQYQccaK4BtBqIa744IA	uEvusDwoSymbJJ0auR3muQ	_E36-nDMWizyfEo88CZQ2Q	2012/5/5 0:54	78056	Bunny	932	Nordstrom Fashion Show	3200 Las Vegas Blvd S	Las Vegas	36.1281476	-115.1730858	Shopping, Women's Clothing, Department Stores, Fashion, Men's Clothing	Shopping
FgtxGiAulzVFDWZzkETrEw	UHrh97lROONLWXVglaP-Nw	_E36-nDMWizyfEo88CZQ2Q	2014/7/28 19:08	78318	John	932	Nordstrom Fashion Show	3200 Las Vegas Blvd S	Las Vegas	36.1281476	-115.1730858	Shopping, Women's Clothing, Department Stores, Fashion, Men's Clothing	Shopping
QpNaWAL2MPxgooVvQhlJBA	W5UE4LllnPipYa0470mIwA	_E36-nDMWizyfEo88CZQ2Q	2014/3/16 15:47	83347	Jennifer	932	Nordstrom Fashion Show	3200 Las Vegas Blvd S	Las Vegas	36.1281476	-115.1730858	Shopping, Women's Clothing, Department Stores, Fashion, Men's Clothing	Shopping
5h-SelyAm8mQGGY9nWz1ig	z8wN6EQuw_JF-zTjcNgsLw	_E36-nDMWizyfEo88CZQ2Q	2016/12/27 1:46	92446	Ashley	932	Nordstrom Fashion Show	3200 Las Vegas Blvd S	Las Vegas	36.1281476	-115.1730858	Shopping, Women's Clothing, Department Stores, Fashion, Men's Clothing	Shopping
CiGmQBBDrfR2bhQHBhZnBQ	zDBOdWtl2PsNY38IeoE5cQ	_E36-nDMWizyfEo88CZQ2Q	2012/2/6 2:27	92807	Christine	932	Nordstrom Fashion Show	3200 Las Vegas Blvd S	Las Vegas	36.1281476	-115.1730858	Shopping, Women's Clothing, Department Stores, Fashion, Men's Clothing	Shopping
Gtj6qh9prPwXhRiObDtoRg	DRlIsW15Zn2qwYdOuhHlsg	_e43uwOGAh5qMjBz33iEgQ	2012/11/16 16:23	28077	Shannon	934	Drop Bar	1392 W 6th St	Cleveland	41.4989128	-81.6983169	Nightlife, Dance Clubs	Nightlife
2PvCPOJeaFUKSvUXXl6-GQ	Xnt8YuIWXECp8brKKEhM5g	_e43uwOGAh5qMjBz33iEgQ	2014/10/13 22:25	87782	William	934	Drop Bar	1392 W 6th St	Cleveland	41.4989128	-81.6983169	Nightlife, Dance Clubs	Nightlife
qYMkm2gp5k12Mk0tw-tI1A	MaQdsilUtlSyHKvhN7NCcg	_eap1GyqqqkMhCWibyTBtw	2017/11/8 4:32	53518	Kris	944	Sledge Concrete Coatings	2311 W Northern Ave	Phoenix	33.5527651	-112.1089478	Roofing, Home Services, Masonry/Concrete, Contractors, Flooring	Home Services
bxOzqpstscXBh3WDxe2lSA	rxfdGIvg-CFXyX2AdembXQ	_eap1GyqqqkMhCWibyTBtw	2017/5/13 18:16	70777	Jan	944	Sledge Concrete Coatings	2311 W Northern Ave	Phoenix	33.5527651	-112.1089478	Roofing, Home Services, Masonry/Concrete, Contractors, Flooring	Home Services
JxoVbOR9jqAmmfRPSAWc_Q	__FZSHiWL6vNuai9mHTdeQ	_EBa6I5KkADiCdcBHOC_tg	2017/4/12 3:39	11	None Of Your	946	Daily Kitchen Healthy Food & Juice Bar	10075 S Eastern Ave	Henderson	36.00478761	-115.1123752	Burgers, Sandwiches, Restaurants, Food, Breakfast & Brunch, Juice Bars & Smoothies, Salad	Restaurants
iIhpb8iLhY6f2yxhnc4Lag	_Th8ytcsf_wyAyXKVSvQaQ	_EBa6I5KkADiCdcBHOC_tg	2016/1/31 4:05	1141	Daniel	946	Daily Kitchen Healthy Food & Juice Bar	10075 S Eastern Ave	Henderson	36.00478761	-115.1123752	Burgers, Sandwiches, Restaurants, Food, Breakfast & Brunch, Juice Bars & Smoothies, Salad	Restaurants
Nnoo40rEuLjqiwNwmrGJmQ	0hJ3UMcz-SMlGFjaUDWu1Q	_EBa6I5KkADiCdcBHOC_tg	2017/4/21 18:14	2065	Garrett	946	Daily Kitchen Healthy Food & Juice Bar	10075 S Eastern Ave	Henderson	36.00478761	-115.1123752	Burgers, Sandwiches, Restaurants, Food, Breakfast & Brunch, Juice Bars & Smoothies, Salad	Restaurants
GJpbJEm7riYukT8d7KmJtQ	0TT2nEdjmb03lvTD3679hA	_EBa6I5KkADiCdcBHOC_tg	2015/2/17 3:26	2656	Shawn	946	Daily Kitchen Healthy Food & Juice Bar	10075 S Eastern Ave	Henderson	36.00478761	-115.1123752	Burgers, Sandwiches, Restaurants, Food, Breakfast & Brunch, Juice Bars & Smoothies, Salad	Restaurants
0-hy-wnjb6B_-vrEV4FEHQ	1TMET735B8WOzpDZtj3miA	_EBa6I5KkADiCdcBHOC_tg	2015/2/22 9:05	4155	Jojo	946	Daily Kitchen Healthy Food & Juice Bar	10075 S Eastern Ave	Henderson	36.00478761	-115.1123752	Burgers, Sandwiches, Restaurants, Food, Breakfast & Brunch, Juice Bars & Smoothies, Salad	Restaurants
IV7hCbEAop2biRjYycENKg	230ZKAPiKY6YlnoNuUDXaQ	_EBa6I5KkADiCdcBHOC_tg	2017/1/31 20:05	4556	Roberta	946	Daily Kitchen Healthy Food & Juice Bar	10075 S Eastern Ave	Henderson	36.00478761	-115.1123752	Burgers, Sandwiches, Restaurants, Food, Breakfast & Brunch, Juice Bars & Smoothies, Salad	Restaurants
GP2ozwsEWRHfrXgsBEms_Q	2EuPAGalYnP7eSxPgFCNDg	_EBa6I5KkADiCdcBHOC_tg	2015/2/27 14:33	4979	Shirley	946	Daily Kitchen Healthy Food & Juice Bar	10075 S Eastern Ave	Henderson	36.00478761	-115.1123752	Burgers, Sandwiches, Restaurants, Food, Breakfast & Brunch, Juice Bars & Smoothies, Salad	Restaurants
qy8kfUGpUtOGxM14U0gBOQ	2RYhe3xreGAE20dbC4BhVg	_EBa6I5KkADiCdcBHOC_tg	2017/1/4 21:16	5614	Avery	946	Daily Kitchen Healthy Food & Juice Bar	10075 S Eastern Ave	Henderson	36.00478761	-115.1123752	Burgers, Sandwiches, Restaurants, Food, Breakfast & Brunch, Juice Bars & Smoothies, Salad	Restaurants
zcF9sH67brH9rB4l9t5jbg	37muZxUZDqPKUmCYg5931w	_EBa6I5KkADiCdcBHOC_tg	2016/4/8 0:42	6226	Anne	946	Daily Kitchen Healthy Food & Juice Bar	10075 S Eastern Ave	Henderson	36.00478761	-115.1123752	Burgers, Sandwiches, Restaurants, Food, Breakfast & Brunch, Juice Bars & Smoothies, Salad	Restaurants
zcF9sH67brH9rB4l9t5jbg	37muZxUZDqPKUmCYg5931w	_EBa6I5KkADiCdcBHOC_tg	2016/4/8 0:42	6226	Anne	946	Daily Kitchen Healthy Food & Juice Bar	10075 S Eastern Ave	Henderson	36.00478761	-115.1123752	Burgers, Sandwiches, Restaurants, Food, Breakfast & Brunch, Juice Bars & Smoothies, Salad	Restaurants
QvAdRH7UZo84-fs6D2Nrzw	3nIuSCZk5f_2WWYMLN7h3w	_EBa6I5KkADiCdcBHOC_tg	2016/1/17 5:06	6914	Lauren	946	Daily Kitchen Healthy Food & Juice Bar	10075 S Eastern Ave	Henderson	36.00478761	-115.1123752	Burgers, Sandwiches, Restaurants, Food, Breakfast & Brunch, Juice Bars & Smoothies, Salad	Restaurants
6-FE7CTT1U-Dzevq_3avzw	4bzmVkWNOOmfE4uDVPL3oA	_EBa6I5KkADiCdcBHOC_tg	2016/5/13 3:28	7904	Krystal	946	Daily Kitchen Healthy Food & Juice Bar	10075 S Eastern Ave	Henderson	36.00478761	-115.1123752	Burgers, Sandwiches, Restaurants, Food, Breakfast & Brunch, Juice Bars & Smoothies, Salad	Restaurants
Pk-phF04g_JMUIFDpeZMGg	4JW4zQ1MUBnS_DirFbvH1A	_EBa6I5KkADiCdcBHOC_tg	2017/3/30 20:55	8289	Stacey	946	Daily Kitchen Healthy Food & Juice Bar	10075 S Eastern Ave	Henderson	36.00478761	-115.1123752	Burgers, Sandwiches, Restaurants, Food, Breakfast & Brunch, Juice Bars & Smoothies, Salad	Restaurants
cXnOLSNYe9FIlNFqu8XWBw	63BnRNvxyP1lrxWl3rZqJw	_EBa6I5KkADiCdcBHOC_tg	2016/2/5 20:17	10849	April	946	Daily Kitchen Healthy Food & Juice Bar	10075 S Eastern Ave	Henderson	36.00478761	-115.1123752	Burgers, Sandwiches, Restaurants, Food, Breakfast & Brunch, Juice Bars & Smoothies, Salad	Restaurants
BvKinOYVSM2OxHRgj8kOcQ	6mYfeB7ZxsgNq0Peyt_eFg	_EBa6I5KkADiCdcBHOC_tg	2016/6/21 20:55	11663	Jason	946	Daily Kitchen Healthy Food & Juice Bar	10075 S Eastern Ave	Henderson	36.00478761	-115.1123752	Burgers, Sandwiches, Restaurants, Food, Breakfast & Brunch, Juice Bars & Smoothies, Salad	Restaurants
FLk3PnzmF9eHIgEuzAHAwQ	7Va2tj2OXu_oW9qMMAXcMw	_EBa6I5KkADiCdcBHOC_tg	2015/10/18 16:08	13583	David	946	Daily Kitchen Healthy Food & Juice Bar	10075 S Eastern Ave	Henderson	36.00478761	-115.1123752	Burgers, Sandwiches, Restaurants, Food, Breakfast & Brunch, Juice Bars & Smoothies, Salad	Restaurants
ufzurA3ZxeBZBCyTKTKtDw	7Va2tj2OXu_oW9qMMAXcMw	_EBa6I5KkADiCdcBHOC_tg	2015/8/16 19:30	13583	David	946	Daily Kitchen Healthy Food & Juice Bar	10075 S Eastern Ave	Henderson	36.00478761	-115.1123752	Burgers, Sandwiches, Restaurants, Food, Breakfast & Brunch, Juice Bars & Smoothies, Salad	Restaurants
2fAN02AnkuR3Xs5USwm5-A	86RJ2VAQoUypqdf7ZEpEXg	_EBa6I5KkADiCdcBHOC_tg	2016/5/28 19:09	13991	Steven	946	Daily Kitchen Healthy Food & Juice Bar	10075 S Eastern Ave	Henderson	36.00478761	-115.1123752	Burgers, Sandwiches, Restaurants, Food, Breakfast & Brunch, Juice Bars & Smoothies, Salad	Restaurants
pLzxaCn-5Mp0kc-X6L-Ztg	8XKSiMpMxgdwI3qjuqmXFg	_EBa6I5KkADiCdcBHOC_tg	2015/2/16 3:40	15175	Sarah	946	Daily Kitchen Healthy Food & Juice Bar	10075 S Eastern Ave	Henderson	36.00478761	-115.1123752	Burgers, Sandwiches, Restaurants, Food, Breakfast & Brunch, Juice Bars & Smoothies, Salad	Restaurants
FPI2kR2F3NvhhL3-THWp0w	9bs9A6Po48gzCIYwEnWeVw	_EBa6I5KkADiCdcBHOC_tg	2015/6/2 23:33	15617	Quinn	946	Daily Kitchen Healthy Food & Juice Bar	10075 S Eastern Ave	Henderson	36.00478761	-115.1123752	Burgers, Sandwiches, Restaurants, Food, Breakfast & Brunch, Juice Bars & Smoothies, Salad	Restaurants
baFAEBOyFAeodnXfdgbn2Q	9R6G8_wGRKlp2Ut0tK2GgQ	_EBa6I5KkADiCdcBHOC_tg	2015/3/7 1:20	16338	Jessica	946	Daily Kitchen Healthy Food & Juice Bar	10075 S Eastern Ave	Henderson	36.00478761	-115.1123752	Burgers, Sandwiches, Restaurants, Food, Breakfast & Brunch, Juice Bars & Smoothies, Salad	Restaurants
Zaog7FhC1XRknT4ipZV64g	A0Sy2srGc-AhXEuFoErDkw	_EBa6I5KkADiCdcBHOC_tg	2016/5/19 20:14	16833	Jeric	946	Daily Kitchen Healthy Food & Juice Bar	10075 S Eastern Ave	Henderson	36.00478761	-115.1123752	Burgers, Sandwiches, Restaurants, Food, Breakfast & Brunch, Juice Bars & Smoothies, Salad	Restaurants
Zaog7FhC1XRknT4ipZV64g	A0Sy2srGc-AhXEuFoErDkw	_EBa6I5KkADiCdcBHOC_tg	2016/5/19 20:14	16833	Jeric	946	Daily Kitchen Healthy Food & Juice Bar	10075 S Eastern Ave	Henderson	36.00478761	-115.1123752	Burgers, Sandwiches, Restaurants, Food, Breakfast & Brunch, Juice Bars & Smoothies, Salad	Restaurants
I_fmWAtN37fgO9lSpWerPg	ACwN_B8nl4yJ4FlqCGR9yg	_EBa6I5KkADiCdcBHOC_tg	2016/12/24 21:31	17546	Scott	946	Daily Kitchen Healthy Food & Juice Bar	10075 S Eastern Ave	Henderson	36.00478761	-115.1123752	Burgers, Sandwiches, Restaurants, Food, Breakfast & Brunch, Juice Bars & Smoothies, Salad	Restaurants
Zef_IZvUxFJ5k2Gi8oTKTQ	Ad-v2Z4vvuzxZxbpywIm0A	_EBa6I5KkADiCdcBHOC_tg	2015/3/3 18:43	17610	Stephanie	946	Daily Kitchen Healthy Food & Juice Bar	10075 S Eastern Ave	Henderson	36.00478761	-115.1123752	Burgers, Sandwiches, Restaurants, Food, Breakfast & Brunch, Juice Bars & Smoothies, Salad	Restaurants
Zef_IZvUxFJ5k2Gi8oTKTQ	Ad-v2Z4vvuzxZxbpywIm0A	_EBa6I5KkADiCdcBHOC_tg	2015/3/3 18:43	17610	Stephanie	946	Daily Kitchen Healthy Food & Juice Bar	10075 S Eastern Ave	Henderson	36.00478761	-115.1123752	Burgers, Sandwiches, Restaurants, Food, Breakfast & Brunch, Juice Bars & Smoothies, Salad	Restaurants
oZFV884T5Cf1rnTsgXCp5g	aJDyECwSKpqEPRDVcMzvnw	_EBa6I5KkADiCdcBHOC_tg	2015/2/18 1:09	18165	Jennifer	946	Daily Kitchen Healthy Food & Juice Bar	10075 S Eastern Ave	Henderson	36.00478761	-115.1123752	Burgers, Sandwiches, Restaurants, Food, Breakfast & Brunch, Juice Bars & Smoothies, Salad	Restaurants
Dw_i87Ea-EkzAVXrxk8KOQ	AkkhA0Vi-m9XZtDngJ3KLg	_EBa6I5KkADiCdcBHOC_tg	2016/2/1 0:54	18268	Brianna	946	Daily Kitchen Healthy Food & Juice Bar	10075 S Eastern Ave	Henderson	36.00478761	-115.1123752	Burgers, Sandwiches, Restaurants, Food, Breakfast & Brunch, Juice Bars & Smoothies, Salad	Restaurants
BTJeQ7FnBwpcoZPnhJWBig	BaEXciFJY9RyrYfiJIhp_w	_EBa6I5KkADiCdcBHOC_tg	2015/6/25 2:31	20301	Josie	946	Daily Kitchen Healthy Food & Juice Bar	10075 S Eastern Ave	Henderson	36.00478761	-115.1123752	Burgers, Sandwiches, Restaurants, Food, Breakfast & Brunch, Juice Bars & Smoothies, Salad	Restaurants
mRKP5BR_l2DDd6-LITqUMQ	bf-MBZUzp-arMSKvcp_3AA	_EBa6I5KkADiCdcBHOC_tg	2017/4/19 4:43	20791	Alison	946	Daily Kitchen Healthy Food & Juice Bar	10075 S Eastern Ave	Henderson	36.00478761	-115.1123752	Burgers, Sandwiches, Restaurants, Food, Breakfast & Brunch, Juice Bars & Smoothies, Salad	Restaurants
Apk93K3O06h6LECEan-8yQ	bN_1TGwmwJCpddiStvqQew	_EBa6I5KkADiCdcBHOC_tg	2016/8/15 20:03	21527	Jenny	946	Daily Kitchen Healthy Food & Juice Bar	10075 S Eastern Ave	Henderson	36.00478761	-115.1123752	Burgers, Sandwiches, Restaurants, Food, Breakfast & Brunch, Juice Bars & Smoothies, Salad	Restaurants
P5YbVyuE_oBQVTPKGM6GTA	C24FcRBQcw2QzY6JDtTNhw	_EBa6I5KkADiCdcBHOC_tg	2016/6/13 22:21	22940	Marie	946	Daily Kitchen Healthy Food & Juice Bar	10075 S Eastern Ave	Henderson	36.00478761	-115.1123752	Burgers, Sandwiches, Restaurants, Food, Breakfast & Brunch, Juice Bars & Smoothies, Salad	Restaurants
aZK9D-TOCYnZQsMADxXzJg	Cn7GAty_r4vN5xs17XB91Q	_EBa6I5KkADiCdcBHOC_tg	2016/7/1 15:14	24596	Jeff	946	Daily Kitchen Healthy Food & Juice Bar	10075 S Eastern Ave	Henderson	36.00478761	-115.1123752	Burgers, Sandwiches, Restaurants, Food, Breakfast & Brunch, Juice Bars & Smoothies, Salad	Restaurants
MOxM0x8SJEQDV2gxvD2z_g	Co_H2qtJqMYYI79m_NS5BQ	_EBa6I5KkADiCdcBHOC_tg	2016/4/17 20:49	24684	Joseph	946	Daily Kitchen Healthy Food & Juice Bar	10075 S Eastern Ave	Henderson	36.00478761	-115.1123752	Burgers, Sandwiches, Restaurants, Food, Breakfast & Brunch, Juice Bars & Smoothies, Salad	Restaurants
av_f2OuIQnOVNJDcIgPn0A	Ctr73t185_fmFadFHXuIpg	_EBa6I5KkADiCdcBHOC_tg	2017/4/9 21:58	25286	Laura	946	Daily Kitchen Healthy Food & Juice Bar	10075 S Eastern Ave	Henderson	36.00478761	-115.1123752	Burgers, Sandwiches, Restaurants, Food, Breakfast & Brunch, Juice Bars & Smoothies, Salad	Restaurants
MRi5N5wiIAyvHWQnKyaf-A	D3fOi-5w4intrUTWXzIQew	_EBa6I5KkADiCdcBHOC_tg	2016/8/20 19:27	26063	Moses	946	Daily Kitchen Healthy Food & Juice Bar	10075 S Eastern Ave	Henderson	36.00478761	-115.1123752	Burgers, Sandwiches, Restaurants, Food, Breakfast & Brunch, Juice Bars & Smoothies, Salad	Restaurants
PBnLOEAEZGrp1qzUjnctDA	D3fOi-5w4intrUTWXzIQew	_EBa6I5KkADiCdcBHOC_tg	2017/1/28 19:44	26063	Moses	946	Daily Kitchen Healthy Food & Juice Bar	10075 S Eastern Ave	Henderson	36.00478761	-115.1123752	Burgers, Sandwiches, Restaurants, Food, Breakfast & Brunch, Juice Bars & Smoothies, Salad	Restaurants
TE4yTjObyu6PCXrr-UEOng	ECJINbBblypb0WlPJX9-kQ	_EBa6I5KkADiCdcBHOC_tg	2017/8/23 7:04	29625	Macey	946	Daily Kitchen Healthy Food & Juice Bar	10075 S Eastern Ave	Henderson	36.00478761	-115.1123752	Burgers, Sandwiches, Restaurants, Food, Breakfast & Brunch, Juice Bars & Smoothies, Salad	Restaurants
hzvSgVVMwZhE6lhbjLAqLg	EOFDoUJaejzp8HUzzUhgew	_EBa6I5KkADiCdcBHOC_tg	2016/8/7 22:39	30726	Candi	946	Daily Kitchen Healthy Food & Juice Bar	10075 S Eastern Ave	Henderson	36.00478761	-115.1123752	Burgers, Sandwiches, Restaurants, Food, Breakfast & Brunch, Juice Bars & Smoothies, Salad	Restaurants
lDUdzZudl0sfNSOW2jFSqA	ezIORV7xsOnbfyGAEaQCag	_EBa6I5KkADiCdcBHOC_tg	2017/1/20 22:33	31793	Bernon	946	Daily Kitchen Healthy Food & Juice Bar	10075 S Eastern Ave	Henderson	36.00478761	-115.1123752	Burgers, Sandwiches, Restaurants, Food, Breakfast & Brunch, Juice Bars & Smoothies, Salad	Restaurants
nVJxAKYcMQhudKwPPW9MiA	GOTjwdXD6bNZ-_qjY7GYYw	_EBa6I5KkADiCdcBHOC_tg	2016/5/18 0:19	36787	Stan	946	Daily Kitchen Healthy Food & Juice Bar	10075 S Eastern Ave	Henderson	36.00478761	-115.1123752	Burgers, Sandwiches, Restaurants, Food, Breakfast & Brunch, Juice Bars & Smoothies, Salad	Restaurants
b4jrFEAmEG5OTvoGJy1qeA	GQ_2kpEee1KXZCKEtpeEfw	_EBa6I5KkADiCdcBHOC_tg	2015/3/8 16:57	36926	Stephanie	946	Daily Kitchen Healthy Food & Juice Bar	10075 S Eastern Ave	Henderson	36.00478761	-115.1123752	Burgers, Sandwiches, Restaurants, Food, Breakfast & Brunch, Juice Bars & Smoothies, Salad	Restaurants
TpbE3tyrQYGsbCkOFtRN7g	i_DR3vdE73nVm2GlMbGpGA	_EBa6I5KkADiCdcBHOC_tg	2015/4/24 20:03	40906	Nate	946	Daily Kitchen Healthy Food & Juice Bar	10075 S Eastern Ave	Henderson	36.00478761	-115.1123752	Burgers, Sandwiches, Restaurants, Food, Breakfast & Brunch, Juice Bars & Smoothies, Salad	Restaurants
uSxMybIQ9XaepgR8Q373JA	IduNa13XDOu1av3gX0DZtw	_EBa6I5KkADiCdcBHOC_tg	2016/11/17 19:15	41778	Jennifer	946	Daily Kitchen Healthy Food & Juice Bar	10075 S Eastern Ave	Henderson	36.00478761	-115.1123752	Burgers, Sandwiches, Restaurants, Food, Breakfast & Brunch, Juice Bars & Smoothies, Salad	Restaurants
fu3fa1eh7OKrkZzp2T5CaQ	IIQjl4ckL2lWPrqV2ZGAtA	_EBa6I5KkADiCdcBHOC_tg	2016/8/22 19:43	42240	Jovi	946	Daily Kitchen Healthy Food & Juice Bar	10075 S Eastern Ave	Henderson	36.00478761	-115.1123752	Burgers, Sandwiches, Restaurants, Food, Breakfast & Brunch, Juice Bars & Smoothies, Salad	Restaurants
UIdMg1nc--SzvvvPy1nSoQ	J1CtOXI3FLgEyFr9bPN_Xg	_EBa6I5KkADiCdcBHOC_tg	2016/5/20 22:36	44002	Tracy	946	Daily Kitchen Healthy Food & Juice Bar	10075 S Eastern Ave	Henderson	36.00478761	-115.1123752	Burgers, Sandwiches, Restaurants, Food, Breakfast & Brunch, Juice Bars & Smoothies, Salad	Restaurants
wZ_9Mg4LaFMpVtDt9csSgA	jb9ZdpkPZUc4AIb1nsEypA	_EBa6I5KkADiCdcBHOC_tg	2016/7/4 20:57	44523	Joe	946	Daily Kitchen Healthy Food & Juice Bar	10075 S Eastern Ave	Henderson	36.00478761	-115.1123752	Burgers, Sandwiches, Restaurants, Food, Breakfast & Brunch, Juice Bars & Smoothies, Salad	Restaurants
kEvGjUns9HiYBGpgwnHtkQ	kzRq4H_nSf4b3F_sdymWSw	_EBa6I5KkADiCdcBHOC_tg	2015/5/25 17:06	49894	Avner	946	Daily Kitchen Healthy Food & Juice Bar	10075 S Eastern Ave	Henderson	36.00478761	-115.1123752	Burgers, Sandwiches, Restaurants, Food, Breakfast & Brunch, Juice Bars & Smoothies, Salad	Restaurants
Wm8Jfu94bzZJ61CeO7hZKw	lXem0qmZbK3VBW17CZR2NA	_EBa6I5KkADiCdcBHOC_tg	2015/3/24 0:13	52658	Sheila	946	Daily Kitchen Healthy Food & Juice Bar	10075 S Eastern Ave	Henderson	36.00478761	-115.1123752	Burgers, Sandwiches, Restaurants, Food, Breakfast & Brunch, Juice Bars & Smoothies, Salad	Restaurants
kzAn1wTZmSQ54yeEgLohvA	Mbpr3ICyQOH2y2tflLZDlw	_EBa6I5KkADiCdcBHOC_tg	2017/1/16 18:16	53624	Alexis	946	Daily Kitchen Healthy Food & Juice Bar	10075 S Eastern Ave	Henderson	36.00478761	-115.1123752	Burgers, Sandwiches, Restaurants, Food, Breakfast & Brunch, Juice Bars & Smoothies, Salad	Restaurants
LosMqUfEH8UVxkphgINUMg	nl2o0kovLXXU1faZ9H-xYg	_EBa6I5KkADiCdcBHOC_tg	2015/6/25 0:20	57470	Wai	946	Daily Kitchen Healthy Food & Juice Bar	10075 S Eastern Ave	Henderson	36.00478761	-115.1123752	Burgers, Sandwiches, Restaurants, Food, Breakfast & Brunch, Juice Bars & Smoothies, Salad	Restaurants
HBMbLKnaqO3-wuXCTFG8yA	NQffx45eJaeqhFcMadKUQA	_EBa6I5KkADiCdcBHOC_tg	2015/6/16 17:09	58004	Trace	946	Daily Kitchen Healthy Food & Juice Bar	10075 S Eastern Ave	Henderson	36.00478761	-115.1123752	Burgers, Sandwiches, Restaurants, Food, Breakfast & Brunch, Juice Bars & Smoothies, Salad	Restaurants
eKCGLMuDcfPOJnHyiJVk_A	NwqkVxS4CbYbMlzd10603g	_EBa6I5KkADiCdcBHOC_tg	2016/3/2 2:42	58657	Jon	946	Daily Kitchen Healthy Food & Juice Bar	10075 S Eastern Ave	Henderson	36.00478761	-115.1123752	Burgers, Sandwiches, Restaurants, Food, Breakfast & Brunch, Juice Bars & Smoothies, Salad	Restaurants
dHC81tsPBg71xYp51EepJQ	o0iW-xI4Zfay11L16lAOgw	_EBa6I5KkADiCdcBHOC_tg	2015/6/21 21:58	59055	Martin	946	Daily Kitchen Healthy Food & Juice Bar	10075 S Eastern Ave	Henderson	36.00478761	-115.1123752	Burgers, Sandwiches, Restaurants, Food, Breakfast & Brunch, Juice Bars & Smoothies, Salad	Restaurants
Ur6GC17BzhSG2oLO1zyoIg	OX-g1RAmc95kCG7Vfg2JYA	_EBa6I5KkADiCdcBHOC_tg	2016/12/5 23:06	61748	Sapir	946	Daily Kitchen Healthy Food & Juice Bar	10075 S Eastern Ave	Henderson	36.00478761	-115.1123752	Burgers, Sandwiches, Restaurants, Food, Breakfast & Brunch, Juice Bars & Smoothies, Salad	Restaurants
zrgrc4ZCsDkZWjWN20SgiA	oxMkebNDLeRsvYib0t0W-A	_EBa6I5KkADiCdcBHOC_tg	2015/5/8 5:46	61770	Pam	946	Daily Kitchen Healthy Food & Juice Bar	10075 S Eastern Ave	Henderson	36.00478761	-115.1123752	Burgers, Sandwiches, Restaurants, Food, Breakfast & Brunch, Juice Bars & Smoothies, Salad	Restaurants
zrgrc4ZCsDkZWjWN20SgiA	oxMkebNDLeRsvYib0t0W-A	_EBa6I5KkADiCdcBHOC_tg	2015/5/8 5:46	61770	Pam	946	Daily Kitchen Healthy Food & Juice Bar	10075 S Eastern Ave	Henderson	36.00478761	-115.1123752	Burgers, Sandwiches, Restaurants, Food, Breakfast & Brunch, Juice Bars & Smoothies, Salad	Restaurants
U3pD5EmnE-EKW5EodvPGQg	PZy3h5TDD7NXyN0h5w_msg	_EBa6I5KkADiCdcBHOC_tg	2015/8/29 20:41	64976	David	946	Daily Kitchen Healthy Food & Juice Bar	10075 S Eastern Ave	Henderson	36.00478761	-115.1123752	Burgers, Sandwiches, Restaurants, Food, Breakfast & Brunch, Juice Bars & Smoothies, Salad	Restaurants
zPnKbnzgKuSe8E4g2MsuSA	rQoeZRet8wyhpiVwTsnRcA	_EBa6I5KkADiCdcBHOC_tg	2015/12/9 20:02	70116	Michael	946	Daily Kitchen Healthy Food & Juice Bar	10075 S Eastern Ave	Henderson	36.00478761	-115.1123752	Burgers, Sandwiches, Restaurants, Food, Breakfast & Brunch, Juice Bars & Smoothies, Salad	Restaurants
zPnKbnzgKuSe8E4g2MsuSA	rQoeZRet8wyhpiVwTsnRcA	_EBa6I5KkADiCdcBHOC_tg	2015/12/9 20:02	70116	Michael	946	Daily Kitchen Healthy Food & Juice Bar	10075 S Eastern Ave	Henderson	36.00478761	-115.1123752	Burgers, Sandwiches, Restaurants, Food, Breakfast & Brunch, Juice Bars & Smoothies, Salad	Restaurants
F2chQL-bafPITSJc9v7DMQ	Rs1Q1sQzVC-aFMAiZl9kuA	_EBa6I5KkADiCdcBHOC_tg	2015/2/24 23:47	70249	Serge	946	Daily Kitchen Healthy Food & Juice Bar	10075 S Eastern Ave	Henderson	36.00478761	-115.1123752	Burgers, Sandwiches, Restaurants, Food, Breakfast & Brunch, Juice Bars & Smoothies, Salad	Restaurants
lz-Lt1bjMMoQK7xGttKE2g	S5Eld1fZx6D8d9i5YbFOaA	_EBa6I5KkADiCdcBHOC_tg	2015/4/30 20:22	71297	Briana	946	Daily Kitchen Healthy Food & Juice Bar	10075 S Eastern Ave	Henderson	36.00478761	-115.1123752	Burgers, Sandwiches, Restaurants, Food, Breakfast & Brunch, Juice Bars & Smoothies, Salad	Restaurants
KOsWJ3uOzSwxBkStmRxQXQ	tH0uKD-vNwMoEc3Xk3Cbdg	_EBa6I5KkADiCdcBHOC_tg	2015/4/24 17:26	75259	Cathy	946	Daily Kitchen Healthy Food & Juice Bar	10075 S Eastern Ave	Henderson	36.00478761	-115.1123752	Burgers, Sandwiches, Restaurants, Food, Breakfast & Brunch, Juice Bars & Smoothies, Salad	Restaurants
Mfrpl1VAz4m6sSiBisMsgQ	uFV6sUcQ-TehTqLgkt1o6A	_EBa6I5KkADiCdcBHOC_tg	2016/2/2 5:59	78149	Kelly	946	Daily Kitchen Healthy Food & Juice Bar	10075 S Eastern Ave	Henderson	36.00478761	-115.1123752	Burgers, Sandwiches, Restaurants, Food, Breakfast & Brunch, Juice Bars & Smoothies, Salad	Restaurants
MeazjUfvw7G5bN76rMikBA	ULg3gNb9tGhG8WCf3aD_gg	_EBa6I5KkADiCdcBHOC_tg	2015/4/29 5:55	78682	James	946	Daily Kitchen Healthy Food & Juice Bar	10075 S Eastern Ave	Henderson	36.00478761	-115.1123752	Burgers, Sandwiches, Restaurants, Food, Breakfast & Brunch, Juice Bars & Smoothies, Salad	Restaurants
QvB3r37zIsQKHDmKlcGURw	uN9E8SIQ51BG7qtyu3aNJg	_EBa6I5KkADiCdcBHOC_tg	2017/5/23 2:36	78849	Sara	946	Daily Kitchen Healthy Food & Juice Bar	10075 S Eastern Ave	Henderson	36.00478761	-115.1123752	Burgers, Sandwiches, Restaurants, Food, Breakfast & Brunch, Juice Bars & Smoothies, Salad	Restaurants
KFLN7mJ2-ksQhc-sJU2ntg	vQxahO21JB6-C32lYgcHaQ	_EBa6I5KkADiCdcBHOC_tg	2017/3/3 18:30	82181	Megan	946	Daily Kitchen Healthy Food & Juice Bar	10075 S Eastern Ave	Henderson	36.00478761	-115.1123752	Burgers, Sandwiches, Restaurants, Food, Breakfast & Brunch, Juice Bars & Smoothies, Salad	Restaurants
Z_RI7kf9GZxWJbLVmXhfPw	vQxahO21JB6-C32lYgcHaQ	_EBa6I5KkADiCdcBHOC_tg	2017/3/15 21:00	82181	Megan	946	Daily Kitchen Healthy Food & Juice Bar	10075 S Eastern Ave	Henderson	36.00478761	-115.1123752	Burgers, Sandwiches, Restaurants, Food, Breakfast & Brunch, Juice Bars & Smoothies, Salad	Restaurants
Z_RI7kf9GZxWJbLVmXhfPw	vQxahO21JB6-C32lYgcHaQ	_EBa6I5KkADiCdcBHOC_tg	2017/3/15 21:00	82181	Megan	946	Daily Kitchen Healthy Food & Juice Bar	10075 S Eastern Ave	Henderson	36.00478761	-115.1123752	Burgers, Sandwiches, Restaurants, Food, Breakfast & Brunch, Juice Bars & Smoothies, Salad	Restaurants
gVQIrCForoWkcY_iIDhYmw	vtSvlPdACAIb3wLXuY68BA	_EBa6I5KkADiCdcBHOC_tg	2015/3/5 13:52	82454	Kelsey	946	Daily Kitchen Healthy Food & Juice Bar	10075 S Eastern Ave	Henderson	36.00478761	-115.1123752	Burgers, Sandwiches, Restaurants, Food, Breakfast & Brunch, Juice Bars & Smoothies, Salad	Restaurants
jgKvG7CQJhTvL6Xl02FkCw	vv0YijaOFRQ-UIUY0kjJzw	_EBa6I5KkADiCdcBHOC_tg	2016/6/21 20:35	82567	Melanie	946	Daily Kitchen Healthy Food & Juice Bar	10075 S Eastern Ave	Henderson	36.00478761	-115.1123752	Burgers, Sandwiches, Restaurants, Food, Breakfast & Brunch, Juice Bars & Smoothies, Salad	Restaurants
N8o0k5ii8DqoZ1vFDR-c5g	xhhE0txKwQtRzgQVVdKkvg	_EBa6I5KkADiCdcBHOC_tg	2015/7/1 20:19	87172	Bethany	946	Daily Kitchen Healthy Food & Juice Bar	10075 S Eastern Ave	Henderson	36.00478761	-115.1123752	Burgers, Sandwiches, Restaurants, Food, Breakfast & Brunch, Juice Bars & Smoothies, Salad	Restaurants
qji6Sm1u8BcsDqq2pHixNw	xJNr59z0qhBc43K_T7eJ8Q	_EBa6I5KkADiCdcBHOC_tg	2016/5/16 1:34	87397	Will	946	Daily Kitchen Healthy Food & Juice Bar	10075 S Eastern Ave	Henderson	36.00478761	-115.1123752	Burgers, Sandwiches, Restaurants, Food, Breakfast & Brunch, Juice Bars & Smoothies, Salad	Restaurants
M7oG3-PSIs-4Q9ENiCv4Gg	yRg0v0qexgsqQZkIe9GB8g	_EBa6I5KkADiCdcBHOC_tg	2017/3/17 0:53	91157	T	946	Daily Kitchen Healthy Food & Juice Bar	10075 S Eastern Ave	Henderson	36.00478761	-115.1123752	Burgers, Sandwiches, Restaurants, Food, Breakfast & Brunch, Juice Bars & Smoothies, Salad	Restaurants
ohVlntlMSqsT29QrTKPSyg	yRg0v0qexgsqQZkIe9GB8g	_EBa6I5KkADiCdcBHOC_tg	2017/3/20 3:36	91157	T	946	Daily Kitchen Healthy Food & Juice Bar	10075 S Eastern Ave	Henderson	36.00478761	-115.1123752	Burgers, Sandwiches, Restaurants, Food, Breakfast & Brunch, Juice Bars & Smoothies, Salad	Restaurants
-1pljT3NK3TH7WyztIALBw	yrOT9zMVvv4qFTffNtmt1A	_EBa6I5KkADiCdcBHOC_tg	2016/5/27 19:15	91187	Kelli	946	Daily Kitchen Healthy Food & Juice Bar	10075 S Eastern Ave	Henderson	36.00478761	-115.1123752	Burgers, Sandwiches, Restaurants, Food, Breakfast & Brunch, Juice Bars & Smoothies, Salad	Restaurants
LsgDSn5LWUH3C3t70CzXMg	yx-IGx7ZI3L8Y0w9NsJtKg	_EBa6I5KkADiCdcBHOC_tg	2017/2/10 18:46	91734	Branden	946	Daily Kitchen Healthy Food & Juice Bar	10075 S Eastern Ave	Henderson	36.00478761	-115.1123752	Burgers, Sandwiches, Restaurants, Food, Breakfast & Brunch, Juice Bars & Smoothies, Salad	Restaurants
_mZU5CioNqTjbdGMCT5YpQ	Z0GA65zCMI4ska4iHRr8Bg	_EBa6I5KkADiCdcBHOC_tg	2016/6/30 1:26	92056	Jay	946	Daily Kitchen Healthy Food & Juice Bar	10075 S Eastern Ave	Henderson	36.00478761	-115.1123752	Burgers, Sandwiches, Restaurants, Food, Breakfast & Brunch, Juice Bars & Smoothies, Salad	Restaurants
YVzTsD_gPYMMX3AjergtyA	ZMUrBWZBXW6kdVUjV9szTg	_EBa6I5KkADiCdcBHOC_tg	2016/8/29 8:10	93767	Elle	946	Daily Kitchen Healthy Food & Juice Bar	10075 S Eastern Ave	Henderson	36.00478761	-115.1123752	Burgers, Sandwiches, Restaurants, Food, Breakfast & Brunch, Juice Bars & Smoothies, Salad	Restaurants
JwteiXMzkV_Oz-bDvTwZuQ	5l-HPzEGEXfI2Vko_c5onw	_ecuzP8HBsuQfYy7IR8Jyg	2016/7/29 17:19	10011	Joshua	950	Vento La Trattoria	28611 Lake Rd	Bay Village	41.488526	-81.937159	Nightlife, Italian, Bars, Wine Bars, Restaurants	Nightlife
nDjkCXkuIynn8YCHlvNoHw	d6PLYXuxzp6cQMUQHJdeQA	_ecuzP8HBsuQfYy7IR8Jyg	2017/11/19 15:16	26222	Rick	950	Vento La Trattoria	28611 Lake Rd	Bay Village	41.488526	-81.937159	Nightlife, Italian, Bars, Wine Bars, Restaurants	Nightlife
ivOtSpf4q8jSvC3HQe9C_Q	FSfghiMb28lN3O9nmSqgAQ	_ecuzP8HBsuQfYy7IR8Jyg	2017/7/15 11:31	34099	Margery	950	Vento La Trattoria	28611 Lake Rd	Bay Village	41.488526	-81.937159	Nightlife, Italian, Bars, Wine Bars, Restaurants	Nightlife
hg5SYNEJnqYEmpXUFvA11Q	jO44Apni7iJZVVK4HQ60tA	_ecuzP8HBsuQfYy7IR8Jyg	2009/9/21 15:11	45786	Nicole	950	Vento La Trattoria	28611 Lake Rd	Bay Village	41.488526	-81.937159	Nightlife, Italian, Bars, Wine Bars, Restaurants	Nightlife
T4Tdt6cBv67Y0ZZeWfSBkA	t00yqGSvTXMAubKCHNjYJA	_ecuzP8HBsuQfYy7IR8Jyg	2010/3/20 23:45	74089	bird	950	Vento La Trattoria	28611 Lake Rd	Bay Village	41.488526	-81.937159	Nightlife, Italian, Bars, Wine Bars, Restaurants	Nightlife
HbU-E5XoNS_k_3ksqgUM2A	Ytjon2aVUm09CMdfGJxZYg	_ecuzP8HBsuQfYy7IR8Jyg	2015/6/27 22:44	91367	Rachel	950	Vento La Trattoria	28611 Lake Rd	Bay Village	41.488526	-81.937159	Nightlife, Italian, Bars, Wine Bars, Restaurants	Nightlife
WPoXHUcYsHfOoqd-E39Pig	0WEEY4WHF4rvNkIdTHfSkg	_EjdwRr_Y5BLtz6BjjhFHQ	2015/5/5 20:08	2790	Kourosh	968	Montana's BBQ & Bar	5622 Signal Hill Ctr Sw	Calgary	51.01958194	-114.167957	Restaurants, Steakhouses, Canadian (New), Barbeque, Comfort Food	Restaurants
MD0n5OA_tKSdgfqZMrEpsQ	J1-4IhLWVo0wdGBISHpFTw	_EjdwRr_Y5BLtz6BjjhFHQ	2017/3/28 4:58	43991	Melanie	968	Montana's BBQ & Bar	5622 Signal Hill Ctr Sw	Calgary	51.01958194	-114.167957	Restaurants, Steakhouses, Canadian (New), Barbeque, Comfort Food	Restaurants
QMCPjIDY-vpf08BNDZyhcA	LNhK-oq5nAQ3aQrg3AVYQA	_EjdwRr_Y5BLtz6BjjhFHQ	2015/4/10 10:37	51737	Alison	968	Montana's BBQ & Bar	5622 Signal Hill Ctr Sw	Calgary	51.01958194	-114.167957	Restaurants, Steakhouses, Canadian (New), Barbeque, Comfort Food	Restaurants
CjzrsXnhODs4HKPuoMgG-g	sEYhtPp7-Dm1b241JigCkA	_EjdwRr_Y5BLtz6BjjhFHQ	2017/6/9 23:33	71980	Tom	968	Montana's BBQ & Bar	5622 Signal Hill Ctr Sw	Calgary	51.01958194	-114.167957	Restaurants, Steakhouses, Canadian (New), Barbeque, Comfort Food	Restaurants
Tkl62s4i3n5PRgSc0zzXrA	sEYhtPp7-Dm1b241JigCkA	_EjdwRr_Y5BLtz6BjjhFHQ	2018/6/14 20:31	71980	Tom	968	Montana's BBQ & Bar	5622 Signal Hill Ctr Sw	Calgary	51.01958194	-114.167957	Restaurants, Steakhouses, Canadian (New), Barbeque, Comfort Food	Restaurants
zRFng-VEiC2OPc0YzeG7_w	sEYhtPp7-Dm1b241JigCkA	_EjdwRr_Y5BLtz6BjjhFHQ	2017/6/8 23:22	71980	Tom	968	Montana's BBQ & Bar	5622 Signal Hill Ctr Sw	Calgary	51.01958194	-114.167957	Restaurants, Steakhouses, Canadian (New), Barbeque, Comfort Food	Restaurants
zRFng-VEiC2OPc0YzeG7_w	sEYhtPp7-Dm1b241JigCkA	_EjdwRr_Y5BLtz6BjjhFHQ	2017/6/8 23:22	71980	Tom	968	Montana's BBQ & Bar	5622 Signal Hill Ctr Sw	Calgary	51.01958194	-114.167957	Restaurants, Steakhouses, Canadian (New), Barbeque, Comfort Food	Restaurants
ZUV_DsUhpV-BR0LWxutYQQ	sEYhtPp7-Dm1b241JigCkA	_EjdwRr_Y5BLtz6BjjhFHQ	2018/6/30 18:16	71980	Tom	968	Montana's BBQ & Bar	5622 Signal Hill Ctr Sw	Calgary	51.01958194	-114.167957	Restaurants, Steakhouses, Canadian (New), Barbeque, Comfort Food	Restaurants
ZUV_DsUhpV-BR0LWxutYQQ	sEYhtPp7-Dm1b241JigCkA	_EjdwRr_Y5BLtz6BjjhFHQ	2018/6/30 18:16	71980	Tom	968	Montana's BBQ & Bar	5622 Signal Hill Ctr Sw	Calgary	51.01958194	-114.167957	Restaurants, Steakhouses, Canadian (New), Barbeque, Comfort Food	Restaurants
2Ty96oD3le8XWdotu5mRFw	EJzA85fh8eEdnTQr_TSwyg	_ek_DoAnoHtpwaBwaIFr4Q	2017/5/14 23:58	30295	Cindy	970	Starbucks	9725 S. Maryland	Las Vegas	36.011944	-115.138031	Coffee & Tea, Food	Restaurants
vP33fEkqdjSWUvD6HK18zw	nG5IzAz4aw8sv-rHv2spwA	_ek_DoAnoHtpwaBwaIFr4Q	2018/6/1 16:17	57012	Hylton	970	Starbucks	9725 S. Maryland	Las Vegas	36.011944	-115.138031	Coffee & Tea, Food	Restaurants
q6IbuoQ2t98F1HOCPnWd6A	GRQeDtlWc1LLbwMuxFESKw	_ekGl7PXFrER2VSGK7ujZw	2013/6/6 17:15	37080	Anne	972	BNB Hair Design	7146 E 1st St, Ste 12A	Scottsdale	33.492469	-111.927161	Men's Hair Salons, Hair Salons, Beauty & Spas, Hair Stylists, Hair Extensions	Beauty & Spas
RgjbVwCovLw5OvwjxP1B6g	H2HlsPrasDM754B6U_gfGA	_ekGl7PXFrER2VSGK7ujZw	2015/5/13 21:11	38061	Maziar	972	BNB Hair Design	7146 E 1st St, Ste 12A	Scottsdale	33.492469	-111.927161	Men's Hair Salons, Hair Salons, Beauty & Spas, Hair Stylists, Hair Extensions	Beauty & Spas
zN1UiBsHbj1_eLmKqMlr6g	WqrwIIhDfNpf_B-K9jx4KA	_ekGl7PXFrER2VSGK7ujZw	2014/8/6 16:37	85070	Mimi	972	BNB Hair Design	7146 E 1st St, Ste 12A	Scottsdale	33.492469	-111.927161	Men's Hair Salons, Hair Salons, Beauty & Spas, Hair Stylists, Hair Extensions	Beauty & Spas
zN1UiBsHbj1_eLmKqMlr6g	WqrwIIhDfNpf_B-K9jx4KA	_ekGl7PXFrER2VSGK7ujZw	2014/8/6 16:37	85070	Mimi	972	BNB Hair Design	7146 E 1st St, Ste 12A	Scottsdale	33.492469	-111.927161	Men's Hair Salons, Hair Salons, Beauty & Spas, Hair Stylists, Hair Extensions	Beauty & Spas
eUZiY06mpnMButFdXtqM9w	Yw66HdaCVLkoDVbfCBc3tw	_ekGl7PXFrER2VSGK7ujZw	2015/8/25 18:15	91614	Hailey	972	BNB Hair Design	7146 E 1st St, Ste 12A	Scottsdale	33.492469	-111.927161	Men's Hair Salons, Hair Salons, Beauty & Spas, Hair Stylists, Hair Extensions	Beauty & Spas
gyG3e-QQYRJJPTNkdIShMg	zEBjQm_S26TI1Etpvie9sw	_ekGl7PXFrER2VSGK7ujZw	2015/8/21 21:51	92897	ViVi	972	BNB Hair Design	7146 E 1st St, Ste 12A	Scottsdale	33.492469	-111.927161	Men's Hair Salons, Hair Salons, Beauty & Spas, Hair Stylists, Hair Extensions	Beauty & Spas
yxPlN79tDLyoSsP8WXguCw	5yt9bPRDvUsCj3IbZLfH_A	_eNeiqWPt1MPLFF6DEIJeA	2016/9/8 19:09	10673	Joe	975	Roxu Fusion	15607 Madison Ave	Lakewood	41.47712952	-81.80591389	French, Nightlife, Bars, Asian Fusion, Japanese, Sushi Bars, Cocktail Bars, Seafood, Restaurants	Nightlife
yxPlN79tDLyoSsP8WXguCw	5yt9bPRDvUsCj3IbZLfH_A	_eNeiqWPt1MPLFF6DEIJeA	2016/9/8 19:09	10673	Joe	975	Roxu Fusion	15607 Madison Ave	Lakewood	41.47712952	-81.80591389	French, Nightlife, Bars, Asian Fusion, Japanese, Sushi Bars, Cocktail Bars, Seafood, Restaurants	Nightlife
BPMywP4y8VkO3TJwGp4wnQ	c2_d7S8GZjn4XO3rIUh_4A	_eNeiqWPt1MPLFF6DEIJeA	2015/11/8 2:22	22937	Madeline	975	Roxu Fusion	15607 Madison Ave	Lakewood	41.47712952	-81.80591389	French, Nightlife, Bars, Asian Fusion, Japanese, Sushi Bars, Cocktail Bars, Seafood, Restaurants	Nightlife
kDGd0YWh_PHLy9ST4105ew	CcOgdfEJxgrxTAwag5k18Q	_eNeiqWPt1MPLFF6DEIJeA	2016/2/18 21:14	23596	Evan	975	Roxu Fusion	15607 Madison Ave	Lakewood	41.47712952	-81.80591389	French, Nightlife, Bars, Asian Fusion, Japanese, Sushi Bars, Cocktail Bars, Seafood, Restaurants	Nightlife
PSg9yRI8MtpuILACnWlCzA	gMwsy1HigLjpjUU3bCbicA	_eNeiqWPt1MPLFF6DEIJeA	2016/4/9 2:59	36621	David	975	Roxu Fusion	15607 Madison Ave	Lakewood	41.47712952	-81.80591389	French, Nightlife, Bars, Asian Fusion, Japanese, Sushi Bars, Cocktail Bars, Seafood, Restaurants	Nightlife
On8wO4AGA6iN46RK2h3qMg	oAil_gYOXUhqWnKA8SwKsw	_eNeiqWPt1MPLFF6DEIJeA	2017/3/20 0:08	59545	Sheena	975	Roxu Fusion	15607 Madison Ave	Lakewood	41.47712952	-81.80591389	French, Nightlife, Bars, Asian Fusion, Japanese, Sushi Bars, Cocktail Bars, Seafood, Restaurants	Nightlife
6fK5bfkMiN8s9lauDhr7kA	QaN-nccbLZPWzownQYgTVQ	_eNeiqWPt1MPLFF6DEIJeA	2016/9/8 12:54	65603	Bob	975	Roxu Fusion	15607 Madison Ave	Lakewood	41.47712952	-81.80591389	French, Nightlife, Bars, Asian Fusion, Japanese, Sushi Bars, Cocktail Bars, Seafood, Restaurants	Nightlife
iHvpeH8hSN7TDKSbDcYXqA	RylA6VZUTRuMGBu4nHKbCw	_eNeiqWPt1MPLFF6DEIJeA	2017/4/22 20:31	70890	Ben	975	Roxu Fusion	15607 Madison Ave	Lakewood	41.47712952	-81.80591389	French, Nightlife, Bars, Asian Fusion, Japanese, Sushi Bars, Cocktail Bars, Seafood, Restaurants	Nightlife
LASZlmSWOWf3bCVRHiZnnw	t00yqGSvTXMAubKCHNjYJA	_eNeiqWPt1MPLFF6DEIJeA	2016/11/12 2:19	74089	bird	975	Roxu Fusion	15607 Madison Ave	Lakewood	41.47712952	-81.80591389	French, Nightlife, Bars, Asian Fusion, Japanese, Sushi Bars, Cocktail Bars, Seafood, Restaurants	Nightlife
DRHBQRI3VzCUv3wQYGitbg	yPpOgMSodmrNwFHL9uP7GQ	_eNeiqWPt1MPLFF6DEIJeA	2016/10/13 23:22	90995	Maureen	975	Roxu Fusion	15607 Madison Ave	Lakewood	41.47712952	-81.80591389	French, Nightlife, Bars, Asian Fusion, Japanese, Sushi Bars, Cocktail Bars, Seafood, Restaurants	Nightlife
IQ22wrfOsQourlzit9i5Qg	BQO_Yz-gTU2yP6kx0kevzA	_eRcc1OFDbi3fnVBskXP9g	2018/3/21 20:54	21852	Merrill	983	Zelden's Deli and Desserts	1446 Yonge Street	Toronto	43.6874773	-79.3939821	Restaurants, Food, Delicatessen, Delis	Restaurants
TZ--l4_OFDZ9XN9BM5rsgQ	dfxjctK1DmrVRkl6Z77FdA	_eRcc1OFDbi3fnVBskXP9g	2017/10/7 16:04	26935	Michelle	983	Zelden's Deli and Desserts	1446 Yonge Street	Toronto	43.6874773	-79.3939821	Restaurants, Food, Delicatessen, Delis	Restaurants
r50R5339C8ykqWHp1GAGzQ	QHdJW0dvDVejClJpP2fifw	_eRcc1OFDbi3fnVBskXP9g	2018/5/26 21:57	66177	Almog	983	Zelden's Deli and Desserts	1446 Yonge Street	Toronto	43.6874773	-79.3939821	Restaurants, Food, Delicatessen, Delis	Restaurants
JmenGkIYvEykQqzKr8vORA	RrYtGsP0bA744AB-uwd5-g	_eRcc1OFDbi3fnVBskXP9g	2018/2/12 3:16	70243	Matt	983	Zelden's Deli and Desserts	1446 Yonge Street	Toronto	43.6874773	-79.3939821	Restaurants, Food, Delicatessen, Delis	Restaurants
eSRIJsDbY2LGCBU-ss4iXw	WeRjcwC3-dDQmH-jMM0Wwg	_eRcc1OFDbi3fnVBskXP9g	2018/6/12 17:18	83971	Keith	983	Zelden's Deli and Desserts	1446 Yonge Street	Toronto	43.6874773	-79.3939821	Restaurants, Food, Delicatessen, Delis	Restaurants
wZI2a4qZ1UWVpgOwltwagQ	ylCUSc5hrw2pt7dz6Q5_3w	_eRcc1OFDbi3fnVBskXP9g	2017/11/10 0:45	90567	Natasha	983	Zelden's Deli and Desserts	1446 Yonge Street	Toronto	43.6874773	-79.3939821	Restaurants, Food, Delicatessen, Delis	Restaurants
7dtpAQMQA2qSfvnGmdNmDw	yrhB_rQyrmSQ8WFSHxzaEQ	_eRcc1OFDbi3fnVBskXP9g	2018/1/5 17:51	91163	Eddy	983	Zelden's Deli and Desserts	1446 Yonge Street	Toronto	43.6874773	-79.3939821	Restaurants, Food, Delicatessen, Delis	Restaurants
eOBIW5aE8Zp9aNqYbPRxUA	zZQtziJqe6hpuMmxR4Gleg	_eRcc1OFDbi3fnVBskXP9g	2017/7/19 2:40	94956	Azor	983	Zelden's Deli and Desserts	1446 Yonge Street	Toronto	43.6874773	-79.3939821	Restaurants, Food, Delicatessen, Delis	Restaurants
VBQgqWatviijv389pTZ5vg	rBLgoHtLtNcj0e65nSI4dA	_Es5rBusZgPKRRTkUaj9rQ	2018/5/24 0:12	68703	TN	987	re:vitalize weight loss & wellness	5355 W Chandler Blvd, Ste 7	Chandler	33.3049136	-111.9342238	Weight Loss Centers, Health & Medical	Health & Medical
myvXsFXjeoUC8gqSa_ik0g	jnDgKjrrlrjtq1y2F31k2A	_eso_uURq1vVSxIbu8gNpw	2017/4/1 20:35	45699	Alteka	991	Om Threading & Spa	10931 E Independence Blvd, Ste A11	Charlotte	35.122073	-80.699912	Threading Services, Eyelash Service, Waxing, Hair Removal, Beauty & Spas	Beauty & Spas
F1bIHH1qk4fO0LF_kxJ3Cw	sVn_rNopTpPik0iL_Xm7ag	_eso_uURq1vVSxIbu8gNpw	2017/4/5 16:04	73625	Joshua	991	Om Threading & Spa	10931 E Independence Blvd, Ste A11	Charlotte	35.122073	-80.699912	Threading Services, Eyelash Service, Waxing, Hair Removal, Beauty & Spas	Beauty & Spas
4f3zYbgXl7zHweKTfD2qJQ	5ondJ_1rrASyooaAptMx3Q	_EvJTMdID3aHuAHZI5gt8w	2017/5/17 18:24	10173	Brad	998	Above Par Heating & Air Conditioning	2733 W Libby St	Phoenix,	33.6481237	-112.1186867	Heating & Air Conditioning/HVAC, Home Services, Professional Services	Home Services
SSuRZGpFStwroTcXpnRNIQ	7-rdw65HE8HrrvKl2e9Csg	_EvJTMdID3aHuAHZI5gt8w	2015/8/15 1:00	13375	Joan	998	Above Par Heating & Air Conditioning	2733 W Libby St	Phoenix,	33.6481237	-112.1186867	Heating & Air Conditioning/HVAC, Home Services, Professional Services	Home Services
C4ykzfg0aW8JpkdUTaXRug	7WgEslpFcToO1tg5di5tHQ	_EvJTMdID3aHuAHZI5gt8w	2015/7/15 18:08	13634	Eto	998	Above Par Heating & Air Conditioning	2733 W Libby St	Phoenix,	33.6481237	-112.1186867	Heating & Air Conditioning/HVAC, Home Services, Professional Services	Home Services
8f1J-eVhatA1JYRW6OHvmQ	OZxDPuKbNuMr_C_zu5wJ7w	_EvJTMdID3aHuAHZI5gt8w	2015/10/3 20:51	61985	Bruce	998	Above Par Heating & Air Conditioning	2733 W Libby St	Phoenix,	33.6481237	-112.1186867	Heating & Air Conditioning/HVAC, Home Services, Professional Services	Home Services
tgTkgEZXN7U4LYZhAAbmQw	YXT67ySFw2NzfLEMy9wKZA	_EvJTMdID3aHuAHZI5gt8w	2015/5/29 23:26	91761	Brian	998	Above Par Heating & Air Conditioning	2733 W Libby St	Phoenix,	33.6481237	-112.1186867	Heating & Air Conditioning/HVAC, Home Services, Professional Services	Home Services
_J8qNnKgW7o32lc5pelBsg	7onIyxJxSkUOTq5Plmn9Pw	_EVOLAjWYEfSOO_smbBxaA	2016/5/24 17:41	13232	Josh	999	Chipotle Mexican Grill	11359 Perry Hwy	Wexford	40.6230712	-80.05449849	Restaurants, Mexican, Fast Food	Restaurants
6TOcrgyHv-aZ88Xs_A5c1g	crdyL2aihst8EGyT0wjokg	_EVOLAjWYEfSOO_smbBxaA	2018/8/31 19:18	25016	Sue	999	Chipotle Mexican Grill	11359 Perry Hwy	Wexford	40.6230712	-80.05449849	Restaurants, Mexican, Fast Food	Restaurants
2WYaiMt7RpPdCnlhTrhiFQ	emHfTOT1Ps7WgBmac9i15w	_EVOLAjWYEfSOO_smbBxaA	2017/11/4 17:02	30529	K	999	Chipotle Mexican Grill	11359 Perry Hwy	Wexford	40.6230712	-80.05449849	Restaurants, Mexican, Fast Food	Restaurants
EEr8pTa75IjCl2HAW7snTw	gyx3-d487zmoNu3W1zcyKw	_EVOLAjWYEfSOO_smbBxaA	2015/7/17 19:06	37774	Nancy	999	Chipotle Mexican Grill	11359 Perry Hwy	Wexford	40.6230712	-80.05449849	Restaurants, Mexican, Fast Food	Restaurants
mVTab1D6z98Pqfbp7V0k4Q	QFqgmV7qmX4a7K23tiGjwQ	_EVOLAjWYEfSOO_smbBxaA	2018/3/25 20:36	66025	Luke	999	Chipotle Mexican Grill	11359 Perry Hwy	Wexford	40.6230712	-80.05449849	Restaurants, Mexican, Fast Food	Restaurants
BoJSXA7wIpkHcbQivNZI7A	SDBgKjXZeMAvf7DOc5SXoA	_EVOLAjWYEfSOO_smbBxaA	2014/7/18 15:25	71830	Abran	999	Chipotle Mexican Grill	11359 Perry Hwy	Wexford	40.6230712	-80.05449849	Restaurants, Mexican, Fast Food	Restaurants
7tndrJg8lk9p2cVmzSDWEA	Uj9sfrifTsBRsadwwXAGDg	_EVOLAjWYEfSOO_smbBxaA	2018/7/29 4:58	78458	Allan	999	Chipotle Mexican Grill	11359 Perry Hwy	Wexford	40.6230712	-80.05449849	Restaurants, Mexican, Fast Food	Restaurants
95SSDVDjCU00X3eIKLS7Pw	WfoekaMjclvwv3q4BhbBCA	_EVOLAjWYEfSOO_smbBxaA	2015/8/30 21:54	84048	Bryan	999	Chipotle Mexican Grill	11359 Perry Hwy	Wexford	40.6230712	-80.05449849	Restaurants, Mexican, Fast Food	Restaurants
LmczEdgHGCzjV1E3PfCP_w	0FMte0z-repSVWSJ_BaQTg	_F3AMoo_zdl-he384ISQbw	2013/10/1 1:19	1967	Roger	1024	Rock of Ages	3700 W Flamingo Rd	Las Vegas	36.1169648	-115.185696	Performing Arts, Arts & Entertainment	Arts & Entertainment
WutyNIAfsxiJwdyQAFHB1g	0o8HUzggoNKay9-ZMj3HqQ	_F3AMoo_zdl-he384ISQbw	2013/3/19 1:53	2392	Sarah Jane	1024	Rock of Ages	3700 W Flamingo Rd	Las Vegas	36.1169648	-115.185696	Performing Arts, Arts & Entertainment	Arts & Entertainment
7skZ8MRjDcTaIW0vAtykNA	0smPAWIU2O2Mm3ntjqrYvg	_F3AMoo_zdl-he384ISQbw	2012/12/31 16:45	2609	Justin	1024	Rock of Ages	3700 W Flamingo Rd	Las Vegas	36.1169648	-115.185696	Performing Arts, Arts & Entertainment	Arts & Entertainment
vUHXnmfHm0RJvZrKV8U37g	0tvCcnfJnSs55iB6mqPk3w	_F3AMoo_zdl-he384ISQbw	2013/3/30 4:45	2660	Daniel	1024	Rock of Ages	3700 W Flamingo Rd	Las Vegas	36.1169648	-115.185696	Performing Arts, Arts & Entertainment	Arts & Entertainment
uRvIcY4hLAKmBTGUtgi1Zw	2EuPAGalYnP7eSxPgFCNDg	_F3AMoo_zdl-he384ISQbw	2013/9/5 13:43	4979	Shirley	1024	Rock of Ages	3700 W Flamingo Rd	Las Vegas	36.1169648	-115.185696	Performing Arts, Arts & Entertainment	Arts & Entertainment
NM0mMOOsWwatl1V9EcZPiQ	67sKqRG1s8LNjN6T82wT3A	_F3AMoo_zdl-he384ISQbw	2016/12/30 22:57	10952	Marge	1024	Rock of Ages	3700 W Flamingo Rd	Las Vegas	36.1169648	-115.185696	Performing Arts, Arts & Entertainment	Arts & Entertainment
sZQqJKdm0liLhNpKc1bvPA	6dech2UzcIcgofJ2HyQ1yw	_F3AMoo_zdl-he384ISQbw	2014/7/11 5:11	11181	Daisy	1024	Rock of Ages	3700 W Flamingo Rd	Las Vegas	36.1169648	-115.185696	Performing Arts, Arts & Entertainment	Arts & Entertainment
H90kiVek1mq-WB6M0w21NQ	9ks-80ZxeCZWNObzEbW4-Q	_F3AMoo_zdl-he384ISQbw	2016/4/8 17:49	16041	Cynthia	1024	Rock of Ages	3700 W Flamingo Rd	Las Vegas	36.1169648	-115.185696	Performing Arts, Arts & Entertainment	Arts & Entertainment
FUmDPKOdZwiIfv2ghsjbJQ	A0hxaeKlrnObsikUUMVO8Q	_F3AMoo_zdl-he384ISQbw	2014/8/22 17:08	16818	Destiny	1024	Rock of Ages	3700 W Flamingo Rd	Las Vegas	36.1169648	-115.185696	Performing Arts, Arts & Entertainment	Arts & Entertainment
FxNwU_6kuUprs96iCkJvQQ	ByRrxu3WbnPrBzAeK99jXA	_F3AMoo_zdl-he384ISQbw	2014/5/12 13:24	22648	George	1024	Rock of Ages	3700 W Flamingo Rd	Las Vegas	36.1169648	-115.185696	Performing Arts, Arts & Entertainment	Arts & Entertainment
HzrlUymNcKlEHJBy79ikOw	C2C0GPKvzWWnP57Os9eQ0w	_F3AMoo_zdl-he384ISQbw	2014/2/19 6:23	22948	Clint	1024	Rock of Ages	3700 W Flamingo Rd	Las Vegas	36.1169648	-115.185696	Performing Arts, Arts & Entertainment	Arts & Entertainment
cmo77QD-eQiOD0mqe_JYfQ	c4_JCsqCNgwTlzwTK5RF5w	_F3AMoo_zdl-he384ISQbw	2014/12/16 10:58	23042	Rick	1024	Rock of Ages	3700 W Flamingo Rd	Las Vegas	36.1169648	-115.185696	Performing Arts, Arts & Entertainment	Arts & Entertainment
q81SVvZHPexM_2o9M6hhbg	cTzxr8yZQfXBiUmKPhggYA	_F3AMoo_zdl-he384ISQbw	2015/5/10 6:03	25311	Sally-Ash	1024	Rock of Ages	3700 W Flamingo Rd	Las Vegas	36.1169648	-115.185696	Performing Arts, Arts & Entertainment	Arts & Entertainment
4YGhQwCAYVuOE-MWYl1tVQ	dnRbypBIpdNP4GOh2eUV1w	_F3AMoo_zdl-he384ISQbw	2014/5/28 2:34	27711	Eric	1024	Rock of Ages	3700 W Flamingo Rd	Las Vegas	36.1169648	-115.185696	Performing Arts, Arts & Entertainment	Arts & Entertainment
SdhJ4AZbZXi1K2ohUvnwIg	FD8Dpnl1sYz9WK9g0nEaFg	_F3AMoo_zdl-he384ISQbw	2013/7/15 2:36	32700	Stephanie	1024	Rock of Ages	3700 W Flamingo Rd	Las Vegas	36.1169648	-115.185696	Performing Arts, Arts & Entertainment	Arts & Entertainment
ERWe8LFB9rfZol97Ef1QDQ	FeRG-UWPDYvfWDIJ9vp4aw	_F3AMoo_zdl-he384ISQbw	2015/12/26 21:24	32849	Mary	1024	Rock of Ages	3700 W Flamingo Rd	Las Vegas	36.1169648	-115.185696	Performing Arts, Arts & Entertainment	Arts & Entertainment
m48-itEa5oFBVRTHAg7UTg	fyQcdLPKOBJtwwH-drTwVw	_F3AMoo_zdl-he384ISQbw	2016/11/26 16:38	34693	Lori	1024	Rock of Ages	3700 W Flamingo Rd	Las Vegas	36.1169648	-115.185696	Performing Arts, Arts & Entertainment	Arts & Entertainment
yy5RgZmNpahylaL-iYz4_g	Hm0diOkWwpo9zotlJlqMUQ	_F3AMoo_zdl-he384ISQbw	2014/11/29 17:23	39564	May	1024	Rock of Ages	3700 W Flamingo Rd	Las Vegas	36.1169648	-115.185696	Performing Arts, Arts & Entertainment	Arts & Entertainment
yy5RgZmNpahylaL-iYz4_g	Hm0diOkWwpo9zotlJlqMUQ	_F3AMoo_zdl-he384ISQbw	2014/11/29 17:23	39564	May	1024	Rock of Ages	3700 W Flamingo Rd	Las Vegas	36.1169648	-115.185696	Performing Arts, Arts & Entertainment	Arts & Entertainment
JnJAHcFYqRs2QWsemp25_Q	I_Mv43gXVI0BNVMcDRGIPw	_F3AMoo_zdl-he384ISQbw	2016/8/27 3:34	40922	Angie	1024	Rock of Ages	3700 W Flamingo Rd	Las Vegas	36.1169648	-115.185696	Performing Arts, Arts & Entertainment	Arts & Entertainment
0GXqD4odPDhDHzSF9quv7g	iChrn349gyWB-8UGyn8a6Q	_F3AMoo_zdl-he384ISQbw	2014/3/27 17:43	41645	Heather	1024	Rock of Ages	3700 W Flamingo Rd	Las Vegas	36.1169648	-115.185696	Performing Arts, Arts & Entertainment	Arts & Entertainment
kOgV1sfXcX12DZMPVxdVoQ	j7Ew20Kh33lFEaUXW1rGNw	_F3AMoo_zdl-he384ISQbw	2013/10/12 23:45	44291	David	1024	Rock of Ages	3700 W Flamingo Rd	Las Vegas	36.1169648	-115.185696	Performing Arts, Arts & Entertainment	Arts & Entertainment
8RXuL63hSK8GD_e_DmViNQ	JcNSd3dXmIMVHP2CUpvMHA	_F3AMoo_zdl-he384ISQbw	2014/12/23 20:16	44651	Amanda	1024	Rock of Ages	3700 W Flamingo Rd	Las Vegas	36.1169648	-115.185696	Performing Arts, Arts & Entertainment	Arts & Entertainment
Wawu-DqkXs_j2noInAi5vA	kLkoY8Ibq56-b8amU2CtgA	_F3AMoo_zdl-he384ISQbw	2016/7/24 22:45	48511	Wi	1024	Rock of Ages	3700 W Flamingo Rd	Las Vegas	36.1169648	-115.185696	Performing Arts, Arts & Entertainment	Arts & Entertainment
9hsLIQLdWxIXvSnTARWbbw	kNV9dPP9EQod-x0SSVaV5Q	_F3AMoo_zdl-he384ISQbw	2014/1/5 23:18	48761	Lora	1024	Rock of Ages	3700 W Flamingo Rd	Las Vegas	36.1169648	-115.185696	Performing Arts, Arts & Entertainment	Arts & Entertainment
DVnxztFxzzqD90KJbG_ngg	Kp5KHBSmV-Htc9NeSjJfPA	_F3AMoo_zdl-he384ISQbw	2013/2/14 17:51	48855	Melissa	1024	Rock of Ages	3700 W Flamingo Rd	Las Vegas	36.1169648	-115.185696	Performing Arts, Arts & Entertainment	Arts & Entertainment
dDWX_Ti9wjUBJOf58OYaeQ	lK6vU1_UCK1owB6VEIOZPQ	_F3AMoo_zdl-he384ISQbw	2016/1/26 19:18	51427	Kevin	1024	Rock of Ages	3700 W Flamingo Rd	Las Vegas	36.1169648	-115.185696	Performing Arts, Arts & Entertainment	Arts & Entertainment
Lk5oM7MVbJZZPhxeYpAhhA	lK6vU1_UCK1owB6VEIOZPQ	_F3AMoo_zdl-he384ISQbw	2013/2/5 21:38	51427	Kevin	1024	Rock of Ages	3700 W Flamingo Rd	Las Vegas	36.1169648	-115.185696	Performing Arts, Arts & Entertainment	Arts & Entertainment
Kzh1G6_sIjPzImfO7ss7uQ	M3tw-xZ0mpEk8OIgxqtkDw	_F3AMoo_zdl-he384ISQbw	2014/8/13 14:51	53155	Keith	1024	Rock of Ages	3700 W Flamingo Rd	Las Vegas	36.1169648	-115.185696	Performing Arts, Arts & Entertainment	Arts & Entertainment
RMnmle2c87BHEDlzIuEFPw	nH778bG0qqxhyp2yzVIpYw	_F3AMoo_zdl-he384ISQbw	2015/9/11 14:34	57109	Wednesday	1024	Rock of Ages	3700 W Flamingo Rd	Las Vegas	36.1169648	-115.185696	Performing Arts, Arts & Entertainment	Arts & Entertainment
tlI0OTPgdWDD4DJ59cjAeQ	o4tYl3Hz0oDfpNn4k02DCw	_F3AMoo_zdl-he384ISQbw	2014/1/29 15:04	59248	Sandy	1024	Rock of Ages	3700 W Flamingo Rd	Las Vegas	36.1169648	-115.185696	Performing Arts, Arts & Entertainment	Arts & Entertainment
_RwXTP6RHEB0rogAKDA24w	PKEzKWv_FktMm2mGPjwd0Q	_F3AMoo_zdl-he384ISQbw	2013/3/14 1:19	63495	Norm	1024	Rock of Ages	3700 W Flamingo Rd	Las Vegas	36.1169648	-115.185696	Performing Arts, Arts & Entertainment	Arts & Entertainment
Z3h2YSrr2fbtzYC_zeXASw	q6qK_AWI92TobQPyO2kVXQ	_F3AMoo_zdl-he384ISQbw	2014/9/5 0:28	65392	Erik	1024	Rock of Ages	3700 W Flamingo Rd	Las Vegas	36.1169648	-115.185696	Performing Arts, Arts & Entertainment	Arts & Entertainment
Z3h2YSrr2fbtzYC_zeXASw	q6qK_AWI92TobQPyO2kVXQ	_F3AMoo_zdl-he384ISQbw	2014/9/5 0:28	65392	Erik	1024	Rock of Ages	3700 W Flamingo Rd	Las Vegas	36.1169648	-115.185696	Performing Arts, Arts & Entertainment	Arts & Entertainment
ueL6Z1Gct5LKQxS1puRkTg	r0PIAIRRsaxpF7z9SRCT1g	_F3AMoo_zdl-he384ISQbw	2014/7/10 19:45	68088	Leah	1024	Rock of Ages	3700 W Flamingo Rd	Las Vegas	36.1169648	-115.185696	Performing Arts, Arts & Entertainment	Arts & Entertainment
A17EdE0diu4hPBoSvuSusA	RA7rCvbxN0PCXYpMqcT_Uw	_F3AMoo_zdl-he384ISQbw	2016/3/11 18:05	68557	Debbie	1024	Rock of Ages	3700 W Flamingo Rd	Las Vegas	36.1169648	-115.185696	Performing Arts, Arts & Entertainment	Arts & Entertainment
mmGKDy3JaFJLQjOb5UBkZw	rMwMXCEMn9i1wpAJj1S3dg	_F3AMoo_zdl-he384ISQbw	2015/11/24 4:19	69804	Heidi	1024	Rock of Ages	3700 W Flamingo Rd	Las Vegas	36.1169648	-115.185696	Performing Arts, Arts & Entertainment	Arts & Entertainment
Zd1wmEl_3Yls6v9E5IDkSw	rNjgVKaBh1PlUA6dYB6EUw	_F3AMoo_zdl-he384ISQbw	2016/2/1 4:43	69853	Bonnie	1024	Rock of Ages	3700 W Flamingo Rd	Las Vegas	36.1169648	-115.185696	Performing Arts, Arts & Entertainment	Arts & Entertainment
Zd1wmEl_3Yls6v9E5IDkSw	rNjgVKaBh1PlUA6dYB6EUw	_F3AMoo_zdl-he384ISQbw	2016/2/1 4:43	69853	Bonnie	1024	Rock of Ages	3700 W Flamingo Rd	Las Vegas	36.1169648	-115.185696	Performing Arts, Arts & Entertainment	Arts & Entertainment
IsLG7OjyFf42AHmIrXq1Vw	rr4GqRGd0vdECiPXMK4G5A	_F3AMoo_zdl-he384ISQbw	2015/7/6 17:02	70156	Karen	1024	Rock of Ages	3700 W Flamingo Rd	Las Vegas	36.1169648	-115.185696	Performing Arts, Arts & Entertainment	Arts & Entertainment
tclRi56MdqMs8V1Rgq5HRQ	sdD7FsJOmalb1JQpgqKJhQ	_F3AMoo_zdl-he384ISQbw	2013/1/6 11:47	71834	Jen	1024	Rock of Ages	3700 W Flamingo Rd	Las Vegas	36.1169648	-115.185696	Performing Arts, Arts & Entertainment	Arts & Entertainment
tRtH-6SKEtCq-ZU_sy9KMQ	SEzwdRFv4267jo8WAT64yA	_F3AMoo_zdl-he384ISQbw	2013/5/20 21:30	71983	YaoYao	1024	Rock of Ages	3700 W Flamingo Rd	Las Vegas	36.1169648	-115.185696	Performing Arts, Arts & Entertainment	Arts & Entertainment
562QA5waNgw8OBMpMsX_Qw	Sj9wrHrlnt_pmrWit5RyWg	_F3AMoo_zdl-he384ISQbw	2015/10/29 17:01	72389	Bob	1024	Rock of Ages	3700 W Flamingo Rd	Las Vegas	36.1169648	-115.185696	Performing Arts, Arts & Entertainment	Arts & Entertainment
OYDphYfWV-9sJ1wx1iJ5Bg	sL9dYZyNLpzLD3cfTWwyOQ	_F3AMoo_zdl-he384ISQbw	2012/12/21 19:28	72584	John	1024	Rock of Ages	3700 W Flamingo Rd	Las Vegas	36.1169648	-115.185696	Performing Arts, Arts & Entertainment	Arts & Entertainment
vfp2ST048RjqCs1QFNcTaA	sOeXzK6wYDULRH33D6mPkw	_F3AMoo_zdl-he384ISQbw	2014/6/11 18:37	72876	Charm	1024	Rock of Ages	3700 W Flamingo Rd	Las Vegas	36.1169648	-115.185696	Performing Arts, Arts & Entertainment	Arts & Entertainment
wKYsTk_e94PMX_vHCuHcXg	SQ7u5RYPPoi5kFb72ugKgg	_F3AMoo_zdl-he384ISQbw	2013/4/11 8:51	73060	Mama	1024	Rock of Ages	3700 W Flamingo Rd	Las Vegas	36.1169648	-115.185696	Performing Arts, Arts & Entertainment	Arts & Entertainment
c7ndZ2IRzhX6LIiPsMFYQg	u1oiqMsHV_bV8upnWItHqw	_F3AMoo_zdl-he384ISQbw	2012/12/24 5:52	77162	Paul	1024	Rock of Ages	3700 W Flamingo Rd	Las Vegas	36.1169648	-115.185696	Performing Arts, Arts & Entertainment	Arts & Entertainment
4jFdUu_0i6SClk_Xd4ig_w	U97k6c0YcbPDmIoxWYqVBQ	_F3AMoo_zdl-he384ISQbw	2016/1/4 19:46	77508	Bethany	1024	Rock of Ages	3700 W Flamingo Rd	Las Vegas	36.1169648	-115.185696	Performing Arts, Arts & Entertainment	Arts & Entertainment
PH1ieATG8MgPoplqMoIIuA	unm8b7UlstmWfLaUv8pDYA	_F3AMoo_zdl-he384ISQbw	2016/2/13 17:10	78897	Kimberly	1024	Rock of Ages	3700 W Flamingo Rd	Las Vegas	36.1169648	-115.185696	Performing Arts, Arts & Entertainment	Arts & Entertainment
14JnGbaGUeDX0hEJEHuk7w	UqkrP5O2ToeXRcYbp7okIA	_F3AMoo_zdl-he384ISQbw	2013/8/16 5:18	79197	Cassandra	1024	Rock of Ages	3700 W Flamingo Rd	Las Vegas	36.1169648	-115.185696	Performing Arts, Arts & Entertainment	Arts & Entertainment
MWHou_FPKRT9hSqerDAbxQ	UYcmGbelzRa0Q6JqzLoguw	_F3AMoo_zdl-he384ISQbw	2013/10/26 0:49	79938	Emily	1024	Rock of Ages	3700 W Flamingo Rd	Las Vegas	36.1169648	-115.185696	Performing Arts, Arts & Entertainment	Arts & Entertainment
uisuifEe4vv63njp-mR5bg	uZdFsE_aHbFBChgN6Xa8tw	_F3AMoo_zdl-he384ISQbw	2015/6/8 17:49	80042	Chris	1024	Rock of Ages	3700 W Flamingo Rd	Las Vegas	36.1169648	-115.185696	Performing Arts, Arts & Entertainment	Arts & Entertainment
dJjsRevwBnrS6umvbgtXNg	V93YZAMFAF4eejiIPRs0zw	_F3AMoo_zdl-he384ISQbw	2013/2/21 5:02	80561	Mimi	1024	Rock of Ages	3700 W Flamingo Rd	Las Vegas	36.1169648	-115.185696	Performing Arts, Arts & Entertainment	Arts & Entertainment
4VdKWMEu8s8uKE46Karwfw	vFmc32rRI53kT-JWQ0onJw	_F3AMoo_zdl-he384ISQbw	2016/2/12 5:26	81131	Monica	1024	Rock of Ages	3700 W Flamingo Rd	Las Vegas	36.1169648	-115.185696	Performing Arts, Arts & Entertainment	Arts & Entertainment
kAZxzr4EyHqziPIQXhUnrA	WDpvs6U_TCx4799oxXcnag	_F3AMoo_zdl-he384ISQbw	2014/1/4 16:57	83880	Cassandra	1024	Rock of Ages	3700 W Flamingo Rd	Las Vegas	36.1169648	-115.185696	Performing Arts, Arts & Entertainment	Arts & Entertainment
TPTvdodWuqiDvnO_VuNWlg	wnO99pBbGqwqOoTQM25iCw	_F3AMoo_zdl-he384ISQbw	2015/7/16 14:18	84772	Eric	1024	Rock of Ages	3700 W Flamingo Rd	Las Vegas	36.1169648	-115.185696	Performing Arts, Arts & Entertainment	Arts & Entertainment
bUYeBJki-GtIWM4O-9Et_Q	xaiNxJsL5bjjFeeNP_btgA	_F3AMoo_zdl-he384ISQbw	2015/5/13 0:20	86501	TJ	1024	Rock of Ages	3700 W Flamingo Rd	Las Vegas	36.1169648	-115.185696	Performing Arts, Arts & Entertainment	Arts & Entertainment
KBPxiUllnawuUI1a5z8zGg	xkmwzqyy4ZSMsEIejwq41w	_F3AMoo_zdl-he384ISQbw	2016/4/17 21:48	87489	Faye	1024	Rock of Ages	3700 W Flamingo Rd	Las Vegas	36.1169648	-115.185696	Performing Arts, Arts & Entertainment	Arts & Entertainment
QxojJsGCmPvCzDWKCsAMZA	xxB5F6TJ4J1MlNufCdqz2Q	_F3AMoo_zdl-he384ISQbw	2013/4/22 21:11	88691	Monica	1024	Rock of Ages	3700 W Flamingo Rd	Las Vegas	36.1169648	-115.185696	Performing Arts, Arts & Entertainment	Arts & Entertainment
1rFdliBmw1vYjdUaWMdFbg	YD7Akcx9ZmsCYJv7WlN5gw	_F3AMoo_zdl-he384ISQbw	2015/11/20 3:36	89800	Brittany	1024	Rock of Ages	3700 W Flamingo Rd	Las Vegas	36.1169648	-115.185696	Performing Arts, Arts & Entertainment	Arts & Entertainment
gUHezSnW-32k5DxchiKb3A	yNd3JEZjN-AiQudCVp5Gtg	_F3AMoo_zdl-he384ISQbw	2016/11/29 15:00	90771	Jim	1024	Rock of Ages	3700 W Flamingo Rd	Las Vegas	36.1169648	-115.185696	Performing Arts, Arts & Entertainment	Arts & Entertainment
49kb8rwjZvmmhZBm7MhCxA	Z-B3fpXzAd0uHcshes703w	_F3AMoo_zdl-he384ISQbw	2016/5/20 7:08	92613	Tracy	1024	Rock of Ages	3700 W Flamingo Rd	Las Vegas	36.1169648	-115.185696	Performing Arts, Arts & Entertainment	Arts & Entertainment
NW8FarupHd-o57iyOtITmg	zKFiBqSYgVVmjKwhKsxX7Q	_F3AMoo_zdl-he384ISQbw	2013/10/28 19:19	93510	Maria	1024	Rock of Ages	3700 W Flamingo Rd	Las Vegas	36.1169648	-115.185696	Performing Arts, Arts & Entertainment	Arts & Entertainment
2dW4mL-OFUG24e042J0emA	HLZy5Iun2vQdL1Qjj35iYQ	_FALYkjieEE8IZGHslUcNA	2011/2/11 15:21	39559	Sarah Louise	1037	Delicious-Thai	314 10th Street NW, Unit C2	Calgary	51.0544982	-114.0854914	Restaurants, Thai	Restaurants
rCvjegwC-R2JBdCh8aXIbw	is5vAvanYvmF-28i9no2LQ	_FALYkjieEE8IZGHslUcNA	2011/12/8 21:39	43157	Janna	1037	Delicious-Thai	314 10th Street NW, Unit C2	Calgary	51.0544982	-114.0854914	Restaurants, Thai	Restaurants
0_Oof_J_l6j7_d_xQg69QQ	JG1GQq5GFJB-Ef3R0Nzc6g	_FALYkjieEE8IZGHslUcNA	2014/8/11 2:46	44980	Ulises	1037	Delicious-Thai	314 10th Street NW, Unit C2	Calgary	51.0544982	-114.0854914	Restaurants, Thai	Restaurants
FvUB04L24r1Piuk5MtiwmQ	lklbDtDXWeQAg8ji0_qbiw	_FALYkjieEE8IZGHslUcNA	2012/5/28 20:16	51483	T	1037	Delicious-Thai	314 10th Street NW, Unit C2	Calgary	51.0544982	-114.0854914	Restaurants, Thai	Restaurants
WmcjIx-RSWK1tP1zL2Z_iA	uEKuEB0lsvd-Ht8z4ekEiw	_FALYkjieEE8IZGHslUcNA	2011/2/1 17:19	78023	Sab	1037	Delicious-Thai	314 10th Street NW, Unit C2	Calgary	51.0544982	-114.0854914	Restaurants, Thai	Restaurants
0Y5n5_xOLNIoS2lENEjqnQ	ujlGmFFeuS1Jdt6uda7pxw	_FALYkjieEE8IZGHslUcNA	2010/1/9 21:30	78495	Malik	1037	Delicious-Thai	314 10th Street NW, Unit C2	Calgary	51.0544982	-114.0854914	Restaurants, Thai	Restaurants
8GAOvipDecav5-xbJiSZ8A	Wx7cbLDqYEL3_aVZwh82Ww	_FALYkjieEE8IZGHslUcNA	2010/6/2 13:55	85677	Sapna	1037	Delicious-Thai	314 10th Street NW, Unit C2	Calgary	51.0544982	-114.0854914	Restaurants, Thai	Restaurants
wiUlPeP5A1Y1vhUAl8sVwQ	Xwnf20FKuikiHcSpcEbpKQ	_FALYkjieEE8IZGHslUcNA	2014/9/3 3:34	88632	Kenneth	1037	Delicious-Thai	314 10th Street NW, Unit C2	Calgary	51.0544982	-114.0854914	Restaurants, Thai	Restaurants
WT7lSjS3psWJLlHIB8xRQQ	Gap65780O9PI3Ui7Zj6Avw	_FasIfdzrhrvFYhSSFM0Wg	2012/11/16 5:40	35406	Holly	1039	Dentalville	5060 S Fort Apache Rd, Ste 160	Las Vegas	36.0967114	-115.296528	Dentists, Health & Medical, Cosmetic Dentists	Health & Medical
CixBc568BtMWjGlpZgJNTQ	GlYMn_b3saFO3HPUjcoaCg	_FasIfdzrhrvFYhSSFM0Wg	2012/10/13 22:01	36523	Jennifer	1039	Dentalville	5060 S Fort Apache Rd, Ste 160	Las Vegas	36.0967114	-115.296528	Dentists, Health & Medical, Cosmetic Dentists	Health & Medical
i0btorGwmUdjuJr69uJG4Q	JDlf8RhdQY2AVQff-PluPA	_FasIfdzrhrvFYhSSFM0Wg	2013/3/30 19:20	44738	Persian Princess	1039	Dentalville	5060 S Fort Apache Rd, Ste 160	Las Vegas	36.0967114	-115.296528	Dentists, Health & Medical, Cosmetic Dentists	Health & Medical
VQEm129akoj4snMu3-Wf5w	_5HFgadpCIaSVINVvse2Kw	_FChVG5UzT4yno0h5kWMTQ	2012/12/19 17:31	141	Anne	1042	The Works	2245 Bloor Street W	Toronto	43.6506932	-79.47745143	Burgers, Poutineries, Salad, Restaurants	Restaurants
sCaeFpk-mkAP1CSdfQE-Lw	DVDT_soVXqNxjDQskB0Lbw	_FChVG5UzT4yno0h5kWMTQ	2016/4/6 0:03	28436	Michelle	1042	The Works	2245 Bloor Street W	Toronto	43.6506932	-79.47745143	Burgers, Poutineries, Salad, Restaurants	Restaurants
vY9Me-N8wGBLjEjYPyenCQ	G9NZKf_w7Zb6XXmtqQaIMA	_FChVG5UzT4yno0h5kWMTQ	2014/3/2 23:54	35323	Ellen	1042	The Works	2245 Bloor Street W	Toronto	43.6506932	-79.47745143	Burgers, Poutineries, Salad, Restaurants	Restaurants
SkzuY8RtC2Xos_bdLqYiGA	HeDezJ2UjfZ5n11xekl1DQ	_FChVG5UzT4yno0h5kWMTQ	2016/9/18 23:13	38844	A	1042	The Works	2245 Bloor Street W	Toronto	43.6506932	-79.47745143	Burgers, Poutineries, Salad, Restaurants	Restaurants
IN1NsdIba_YtgrGYKZ-SKw	jAcodA4L4f5SK2WcVF5N0g	_FChVG5UzT4yno0h5kWMTQ	2014/7/16 20:59	44447	Pietro	1042	The Works	2245 Bloor Street W	Toronto	43.6506932	-79.47745143	Burgers, Poutineries, Salad, Restaurants	Restaurants
AXs3k2GG0hP4qMCkSjv41g	kilYR6-636Evw11BOkxpQQ	_FChVG5UzT4yno0h5kWMTQ	2017/5/19 15:34	48221	Jeremiah	1042	The Works	2245 Bloor Street W	Toronto	43.6506932	-79.47745143	Burgers, Poutineries, Salad, Restaurants	Restaurants
Vhb1bLByhMnXH5X4PkCQeQ	sn1KLgQciQcMaM0_mcAZOg	_FChVG5UzT4yno0h5kWMTQ	2018/3/28 4:36	72753	Kayvan	1042	The Works	2245 Bloor Street W	Toronto	43.6506932	-79.47745143	Burgers, Poutineries, Salad, Restaurants	Restaurants
ce0WUzf16_ApunMwIiL0Yw	OwjwIrFv23--Zm-4HKPT5g	_fIUHQH5NC8ngsxYaitEUw	2016/2/29 23:58	61666	Jay	1059	Arboretum at South Mountain	15251 S 50th St	Phoenix	33.307742	-111.974949	Real Estate, Apartments, Home Services	Home Services
vMeuu3caxNTnf4qWIlIDHA	OwjwIrFv23--Zm-4HKPT5g	_fIUHQH5NC8ngsxYaitEUw	2016/3/3 18:20	61666	Jay	1059	Arboretum at South Mountain	15251 S 50th St	Phoenix	33.307742	-111.974949	Real Estate, Apartments, Home Services	Home Services
zrPs1aIx6J1e30hj6vZiew	RtXUU6wCX8HHgYCfUXxWFw	_fIUHQH5NC8ngsxYaitEUw	2016/5/9 17:30	70448	K	1059	Arboretum at South Mountain	15251 S 50th St	Phoenix	33.307742	-111.974949	Real Estate, Apartments, Home Services	Home Services
zrPs1aIx6J1e30hj6vZiew	RtXUU6wCX8HHgYCfUXxWFw	_fIUHQH5NC8ngsxYaitEUw	2016/5/9 17:30	70448	K	1059	Arboretum at South Mountain	15251 S 50th St	Phoenix	33.307742	-111.974949	Real Estate, Apartments, Home Services	Home Services
bzNL7bVQpiTirwtBEy8jcg	7hAhYoMPjHnxKCz6MQ95Bg	_flPwya_C1KuLBO578sLyQ	2014/8/29 17:17	12877	Jannies	1070	Pita Grill	3145 Dundas Street, Unit 12	Mississauga	43.5204462	-79.6867659	Restaurants, Middle Eastern, Food	Restaurants
fFh6720cwMzxzVXEq45Xbg	As1WHkUUnquWi7Rx4J28nA	_flPwya_C1KuLBO578sLyQ	2018/7/20 18:51	19023	Larena	1070	Pita Grill	3145 Dundas Street, Unit 12	Mississauga	43.5204462	-79.6867659	Restaurants, Middle Eastern, Food	Restaurants
-0huSsJvW4FW5NEUc42ngQ	eLDb6CAYJ2MaqKTn4UtZ-g	_flPwya_C1KuLBO578sLyQ	2016/8/27 1:39	30421	B.	1070	Pita Grill	3145 Dundas Street, Unit 12	Mississauga	43.5204462	-79.6867659	Restaurants, Middle Eastern, Food	Restaurants
tplgptWqGVfT2sdvBc694w	g_HGYydJmP6c9mJFoeU7Hw	_flPwya_C1KuLBO578sLyQ	2013/1/11 19:24	34815	Ernest	1070	Pita Grill	3145 Dundas Street, Unit 12	Mississauga	43.5204462	-79.6867659	Restaurants, Middle Eastern, Food	Restaurants
2Rz__GZx__jX8qM0-5yBpw	Imd7NwlQTcfAgKE2jn_j7A	_flPwya_C1KuLBO578sLyQ	2016/9/10 4:53	42597	Avik	1070	Pita Grill	3145 Dundas Street, Unit 12	Mississauga	43.5204462	-79.6867659	Restaurants, Middle Eastern, Food	Restaurants
rw_mWNgz1A9xsyDDmrDoWw	IYcc9elNCs2jAOpOIQvr8w	_flPwya_C1KuLBO578sLyQ	2015/4/17 16:00	43718	Mahma	1070	Pita Grill	3145 Dundas Street, Unit 12	Mississauga	43.5204462	-79.6867659	Restaurants, Middle Eastern, Food	Restaurants
DiTY9LOL3sulv_47MdWxQQ	jbiI4WJrvhE0ia0mEKvz-g	_flPwya_C1KuLBO578sLyQ	2015/6/1 22:25	44549	Benny	1070	Pita Grill	3145 Dundas Street, Unit 12	Mississauga	43.5204462	-79.6867659	Restaurants, Middle Eastern, Food	Restaurants
_x9f9pBek_Bnr6rMaLXHbQ	SuFzb7Fz5LADPDVWLoL_qg	_flPwya_C1KuLBO578sLyQ	2015/10/11 21:44	73491	Sohail	1070	Pita Grill	3145 Dundas Street, Unit 12	Mississauga	43.5204462	-79.6867659	Restaurants, Middle Eastern, Food	Restaurants
nWhalRK9MGN5ttOYTcN6Sw	TYj0omarAZbxpVggjkreGw	_flPwya_C1KuLBO578sLyQ	2016/9/1 23:33	76914	Jon	1070	Pita Grill	3145 Dundas Street, Unit 12	Mississauga	43.5204462	-79.6867659	Restaurants, Middle Eastern, Food	Restaurants
6e3MWuOEjNvKEIK-iM8nhw	UByCy7oxeiqFKOLmGUVm3g	_flPwya_C1KuLBO578sLyQ	2015/9/20 4:32	77757	Lee	1070	Pita Grill	3145 Dundas Street, Unit 12	Mississauga	43.5204462	-79.6867659	Restaurants, Middle Eastern, Food	Restaurants
mIoizKVHN0WC_aBmjXdOOg	1E3xYe7lAjo75Ofsob5npQ	_Fo8uNT17BEBUkKvUXCZkQ	2018/3/8 20:43	3418	Robert	1081	Tacos La Carreta	9010 W Flamingo Rd, Ste A	Las Vegas	36.11544184	-115.2885658	American (New), Mexican, Restaurants, Food	Restaurants
_Bngoqi2Z418eK-EVxlP7g	2k8OVAPxlXHsA5X6EIoQpQ	_Fo8uNT17BEBUkKvUXCZkQ	2017/11/28 6:34	5245	Samantha	1081	Tacos La Carreta	9010 W Flamingo Rd, Ste A	Las Vegas	36.11544184	-115.2885658	American (New), Mexican, Restaurants, Food	Restaurants
WQK8ttTAqyZljfL4A6JoIQ	5dd1wl9EEwWBW_3MS6D5KQ	_Fo8uNT17BEBUkKvUXCZkQ	2016/12/10 2:47	9603	Genesis	1081	Tacos La Carreta	9010 W Flamingo Rd, Ste A	Las Vegas	36.11544184	-115.2885658	American (New), Mexican, Restaurants, Food	Restaurants
ccQ9F_NiuXeWMJVyK1pa3w	b0whFuLmBJCXlbF1W1zsgA	_Fo8uNT17BEBUkKvUXCZkQ	2017/7/8 1:55	19843	Ang	1081	Tacos La Carreta	9010 W Flamingo Rd, Ste A	Las Vegas	36.11544184	-115.2885658	American (New), Mexican, Restaurants, Food	Restaurants
dD1A-xcUIMFwAxF6truEhA	eeM9-pLSz73A-CpdNmmIjw	_Fo8uNT17BEBUkKvUXCZkQ	2016/10/27 22:35	29810	Ron	1081	Tacos La Carreta	9010 W Flamingo Rd, Ste A	Las Vegas	36.11544184	-115.2885658	American (New), Mexican, Restaurants, Food	Restaurants
M9RscYK3r501sF0XY6oZag	gEGzuNRb2axLCMgPBGQM1w	_Fo8uNT17BEBUkKvUXCZkQ	2016/6/14 20:30	35784	Michelle	1081	Tacos La Carreta	9010 W Flamingo Rd, Ste A	Las Vegas	36.11544184	-115.2885658	American (New), Mexican, Restaurants, Food	Restaurants
3Qq7E_u-mef-Xy711fdOsQ	GUMV1seXc5-JjlodoDO3Cw	_Fo8uNT17BEBUkKvUXCZkQ	2018/6/13 22:52	37344	Alejandra	1081	Tacos La Carreta	9010 W Flamingo Rd, Ste A	Las Vegas	36.11544184	-115.2885658	American (New), Mexican, Restaurants, Food	Restaurants
KLk2X7mqXXjp_MZcWRYvlw	k8I8La2Wj-cEPgKsz3sO7g	_Fo8uNT17BEBUkKvUXCZkQ	2018/8/11 21:02	47310	Johana	1081	Tacos La Carreta	9010 W Flamingo Rd, Ste A	Las Vegas	36.11544184	-115.2885658	American (New), Mexican, Restaurants, Food	Restaurants
CFGJDRTjv-JRqS34cHGmuA	khXwaOAkgSaM1T3O_TCpKA	_Fo8uNT17BEBUkKvUXCZkQ	2016/3/18 5:48	48153	Nina	1081	Tacos La Carreta	9010 W Flamingo Rd, Ste A	Las Vegas	36.11544184	-115.2885658	American (New), Mexican, Restaurants, Food	Restaurants
8Is_52OiDkRWZPAB42ACSQ	o3eH9LHBRTOMXin7tWMULQ	_Fo8uNT17BEBUkKvUXCZkQ	2016/10/30 2:15	59175	Amberley	1081	Tacos La Carreta	9010 W Flamingo Rd, Ste A	Las Vegas	36.11544184	-115.2885658	American (New), Mexican, Restaurants, Food	Restaurants
PPaRtcOSQxSKiIE-nL2-3Q	t_UJMNM-fKU2Knh59Tk0iw	_Fo8uNT17BEBUkKvUXCZkQ	2018/6/23 21:33	74078	Ontherocks	1081	Tacos La Carreta	9010 W Flamingo Rd, Ste A	Las Vegas	36.11544184	-115.2885658	American (New), Mexican, Restaurants, Food	Restaurants
saZkfZZh8RLEZILmh-snag	wtNopFY2ybprzk4FuEbWJQ	_Fo8uNT17BEBUkKvUXCZkQ	2017/4/28 5:03	85335	Andrea	1081	Tacos La Carreta	9010 W Flamingo Rd, Ste A	Las Vegas	36.11544184	-115.2885658	American (New), Mexican, Restaurants, Food	Restaurants
I_6ur2J5_dWzixoSzq-EzQ	ZErRg_qj5CGgzs-57bnA8A	_Fo8uNT17BEBUkKvUXCZkQ	2017/6/21 21:00	92944	Ryan	1081	Tacos La Carreta	9010 W Flamingo Rd, Ste A	Las Vegas	36.11544184	-115.2885658	American (New), Mexican, Restaurants, Food	Restaurants
WSYfagpM7BslAYzks9rMvw	zLzjU4LPPHy121KYQ5P2SQ	_Fo8uNT17BEBUkKvUXCZkQ	2017/9/16 2:28	93685	Josh	1081	Tacos La Carreta	9010 W Flamingo Rd, Ste A	Las Vegas	36.11544184	-115.2885658	American (New), Mexican, Restaurants, Food	Restaurants
MtZqvaSAXtfxzKr8WzdEkA	0uSLt3BODXJBG1CQE2KfiA	_FP4CBz5D8V4_3dtex9_iw	2018/4/9 3:44	2716	Joleen	1083	On The Go Glow		Las Vegas	36.1699412	-115.1398296	Tanning, Spray Tanning, Beauty & Spas	Beauty & Spas
1DpajshjvHoE6xqpMl6nfg	1mZZYATgPrg0eaNGZyqh7A	_FP4CBz5D8V4_3dtex9_iw	2017/1/15 16:55	3842	Elizabeth	1083	On The Go Glow		Las Vegas	36.1699412	-115.1398296	Tanning, Spray Tanning, Beauty & Spas	Beauty & Spas
pkJD2qXE9hBGgN5BSb3K9g	1w6CjaRNEokIbWQt9Ep_mw	_FP4CBz5D8V4_3dtex9_iw	2017/6/8 4:17	4266	Maddalena	1083	On The Go Glow		Las Vegas	36.1699412	-115.1398296	Tanning, Spray Tanning, Beauty & Spas	Beauty & Spas
9_x2ik4Qbmiq_LPpj4eZyw	2yaMoWMPyilCrIrPAxt6tg	_FP4CBz5D8V4_3dtex9_iw	2018/4/1 4:26	5917	Dub	1083	On The Go Glow		Las Vegas	36.1699412	-115.1398296	Tanning, Spray Tanning, Beauty & Spas	Beauty & Spas
RLrjFlL48xPUgN_dDP0Ocw	4JSsci6HM9WG5qLY367ScA	_FP4CBz5D8V4_3dtex9_iw	2017/3/11 16:08	8285	Alisha	1083	On The Go Glow		Las Vegas	36.1699412	-115.1398296	Tanning, Spray Tanning, Beauty & Spas	Beauty & Spas
618Ddm0deBn4b-hko8u2Cw	EhHRC3ZXw7UZuLeNMB_IVA	_FP4CBz5D8V4_3dtex9_iw	2017/9/2 18:55	30072	Kim	1083	On The Go Glow		Las Vegas	36.1699412	-115.1398296	Tanning, Spray Tanning, Beauty & Spas	Beauty & Spas
oe6EzGMSQzBZ2Piw-rOMig	EOF93HpiwqC_WtUlftEGYQ	_FP4CBz5D8V4_3dtex9_iw	2017/1/19 4:31	30724	Tessa	1083	On The Go Glow		Las Vegas	36.1699412	-115.1398296	Tanning, Spray Tanning, Beauty & Spas	Beauty & Spas
VRAzZOYL7Zd_l1Z5i9OStg	IAvanHBRqLSLl_z6Ta1Unw	_FP4CBz5D8V4_3dtex9_iw	2018/4/6 17:30	41489	Candice	1083	On The Go Glow		Las Vegas	36.1699412	-115.1398296	Tanning, Spray Tanning, Beauty & Spas	Beauty & Spas
P26r1_HnHo047tJYlhdD6g	jfqXkL3gXNuAHZJ0AeVXjg	_FP4CBz5D8V4_3dtex9_iw	2018/7/4 17:49	44943	Lindsey	1083	On The Go Glow		Las Vegas	36.1699412	-115.1398296	Tanning, Spray Tanning, Beauty & Spas	Beauty & Spas
DTw1ZpJs_TyxTMZLaA3auA	JftXvzwbDRvtjVyrWwnkGw	_FP4CBz5D8V4_3dtex9_iw	2017/1/20 18:47	44957	Brittany	1083	On The Go Glow		Las Vegas	36.1699412	-115.1398296	Tanning, Spray Tanning, Beauty & Spas	Beauty & Spas
wNvIDKSQFKh_liJEZOrOlw	MTr4Zz56oUOsL8h0rOGJCg	_FP4CBz5D8V4_3dtex9_iw	2016/10/21 2:37	55337	David	1083	On The Go Glow		Las Vegas	36.1699412	-115.1398296	Tanning, Spray Tanning, Beauty & Spas	Beauty & Spas
J4iFeFw2PKBYT_DXH9jjkw	N8JIVlrbIV2-FkTetAkbnw	_FP4CBz5D8V4_3dtex9_iw	2017/10/19 4:49	56361	Adele	1083	On The Go Glow		Las Vegas	36.1699412	-115.1398296	Tanning, Spray Tanning, Beauty & Spas	Beauty & Spas
fo8RznzTzpcQcB72DVS6nQ	NhgU7RhuYYFmpkb1jlYJ6Q	_FP4CBz5D8V4_3dtex9_iw	2017/8/16 22:16	57140	Taylor	1083	On The Go Glow		Las Vegas	36.1699412	-115.1398296	Tanning, Spray Tanning, Beauty & Spas	Beauty & Spas
oEZUNpgpO3w2EdXCopY1RQ	qTp5CkuYJANL2OEiiw3HIQ	_FP4CBz5D8V4_3dtex9_iw	2018/2/5 20:33	67407	Andrea	1083	On The Go Glow		Las Vegas	36.1699412	-115.1398296	Tanning, Spray Tanning, Beauty & Spas	Beauty & Spas
x1OhglQzbbVywJ_AU_99_g	ScjA3TKY51dGzRdmF-W0nQ	_FP4CBz5D8V4_3dtex9_iw	2018/1/28 20:17	71755	Shelby	1083	On The Go Glow		Las Vegas	36.1699412	-115.1398296	Tanning, Spray Tanning, Beauty & Spas	Beauty & Spas
JLT5fINP7lgeXKhuv8EFfw	UxAPgIsASw4RN5FtmyGjRw	_FP4CBz5D8V4_3dtex9_iw	2016/11/13 23:25	79845	Elizabeth	1083	On The Go Glow		Las Vegas	36.1699412	-115.1398296	Tanning, Spray Tanning, Beauty & Spas	Beauty & Spas
LPLmxWF5jlwBiyAvK0xYuw	yTywJgbmnDSx5mBtayOr7g	_FP4CBz5D8V4_3dtex9_iw	2016/10/14 2:12	91413	sean	1083	On The Go Glow		Las Vegas	36.1699412	-115.1398296	Tanning, Spray Tanning, Beauty & Spas	Beauty & Spas
Z2C76Z9PhWPjajpG5CdAsA	iY9vnrM3Eu0JpOQqmGKw5Q	_FrJLtITs2p8SeOJdSpsQQ	2016/7/18 19:27	43711	Robert	1088	Spectacle	3342 Yonge Street	Toronto	43.7317679	-79.4039785	Eyewear & Opticians, Shopping	Shopping
Z2C76Z9PhWPjajpG5CdAsA	iY9vnrM3Eu0JpOQqmGKw5Q	_FrJLtITs2p8SeOJdSpsQQ	2016/7/18 19:27	43711	Robert	1088	Spectacle	3342 Yonge Street	Toronto	43.7317679	-79.4039785	Eyewear & Opticians, Shopping	Shopping
C3RbjZTLxNg79CSsGwoUKw	wnzVcyipE-I0Dhw1Zufrgw	_FrJLtITs2p8SeOJdSpsQQ	2014/5/10 17:00	84805	Hellen	1088	Spectacle	3342 Yonge Street	Toronto	43.7317679	-79.4039785	Eyewear & Opticians, Shopping	Shopping
Nhba3UtrD11EAxjqF8lljw	ffPY_bHX8vLebHu8LBEqfg	_frPvgHn_x8Df92QlAdMOA	2014/2/12 1:37	32942	Chukki	1089	Citadelle Plaza Farmer's Market	19420 N 59th Ave	Glendale	33.6621745	-112.1878351	Farmers Market, Food	Restaurants
feh4RCP1Rx_FROq3BodRRg	hMnVzdUPwloQ2OomQbrY_Q	_frPvgHn_x8Df92QlAdMOA	2014/5/31 18:18	39615	Marina	1089	Citadelle Plaza Farmer's Market	19420 N 59th Ave	Glendale	33.6621745	-112.1878351	Farmers Market, Food	Restaurants
Pccp9ATS4xcV-J6nWn0t6w	mb_8jXannipO5T5V5kGXiQ	_fSjAxxzMNa9CTZMpoYifA	2010/1/12 18:42	53555	Karl	1095	Babaz	107 Church Street	Toronto	43.6526911	-79.3754128	Fast Food, Mediterranean, Restaurants, Middle Eastern	Restaurants
I7stPOZrISiS3-xk8GfDBg	9_oRDTsrfP5f08AJQsBY-g	_fvgiMkKxzSAP46R6zkKyQ	2013/3/6 22:13	15306	Jordana	1102	Three Cent Copy Centre	732 Spadina Avenue	Toronto	43.665776	-79.4034845	Professional Services, Local Services, Printing Services	Professional Services
ccXQ30zPL5E89B8d9DCPOQ	7Oe6ikklTjVBbEFw9emLcA	_FWv4JShXIkjZVTmtXjsUA	2018/6/19 4:49	13216	Terri	1104	Jared's Galleria of Jewelry	1071 W Sunset Rd	Henderson	36.06335064	-115.034489	Jewelry, Shopping	Shopping
-9x3crNeqwT9VSe8hiF7GQ	eRXBs03h-mo08rYIzzi2fQ	_FWv4JShXIkjZVTmtXjsUA	2015/4/30 18:04	31070	Laura	1104	Jared's Galleria of Jewelry	1071 W Sunset Rd	Henderson	36.06335064	-115.034489	Jewelry, Shopping	Shopping
jRf7fiwJiBlf86kVqB8Ffg	NjNJ1JLnMlOfnDI6Oz6Qew	_FWv4JShXIkjZVTmtXjsUA	2013/2/25 7:19	57333	Dyanna	1104	Jared's Galleria of Jewelry	1071 W Sunset Rd	Henderson	36.06335064	-115.034489	Jewelry, Shopping	Shopping
mlzgO8s385K1Wc1aeVq6yQ	oG9VFtr_ye8v2tDnS3NOYw	_FWv4JShXIkjZVTmtXjsUA	2015/7/7 23:22	60088	Kendall	1104	Jared's Galleria of Jewelry	1071 W Sunset Rd	Henderson	36.06335064	-115.034489	Jewelry, Shopping	Shopping
AsvjaMePS9caVEZc3v6NvQ	Tbs9tuPouUzm08mtZ1ADzw	_FWv4JShXIkjZVTmtXjsUA	2016/8/25 19:32	74757	Johnie	1104	Jared's Galleria of Jewelry	1071 W Sunset Rd	Henderson	36.06335064	-115.034489	Jewelry, Shopping	Shopping
4QCrh8tGH84RyHOpr3t5Rw	upCXOPC-VYX-VSTAPF1FtA	_FWv4JShXIkjZVTmtXjsUA	2012/2/26 5:19	79058	Eric	1104	Jared's Galleria of Jewelry	1071 W Sunset Rd	Henderson	36.06335064	-115.034489	Jewelry, Shopping	Shopping
W2c0Otiz7KshcmQzTs4n5g	UVVzF9WtTkTODPBTetJUDw	_FWv4JShXIkjZVTmtXjsUA	2016/8/29 23:02	79723	Jessica	1104	Jared's Galleria of Jewelry	1071 W Sunset Rd	Henderson	36.06335064	-115.034489	Jewelry, Shopping	Shopping
DYyx5fy4IHYF3Q5i-NeWsQ	Wj2CK2B2saJmduyk-4vT7w	_FWv4JShXIkjZVTmtXjsUA	2018/7/9 5:04	84358	Robert	1104	Jared's Galleria of Jewelry	1071 W Sunset Rd	Henderson	36.06335064	-115.034489	Jewelry, Shopping	Shopping
IZs-yViRuAk61cDHfcq3pg	Z0GA65zCMI4ska4iHRr8Bg	_FWv4JShXIkjZVTmtXjsUA	2013/8/19 4:38	92056	Jay	1104	Jared's Galleria of Jewelry	1071 W Sunset Rd	Henderson	36.06335064	-115.034489	Jewelry, Shopping	Shopping
zAh97SHiHBhYnRvLdEVR7w	Jb13QyXGi0zD4ZtSTBQwpQ	_fynxUO7Vykq1XHGYyIoKQ	2017/7/4 11:14	44509	Alex	1113	Oniwa	214 King Street W	Toronto	43.6475369	-79.3868705	Restaurants, Sushi Bars	Restaurants
zAh97SHiHBhYnRvLdEVR7w	Jb13QyXGi0zD4ZtSTBQwpQ	_fynxUO7Vykq1XHGYyIoKQ	2017/7/4 11:14	44509	Alex	1113	Oniwa	214 King Street W	Toronto	43.6475369	-79.3868705	Restaurants, Sushi Bars	Restaurants
B_miSFMI7fVoZvskqok0dw	XbQE4JUhUB3zZXUj3lqS3A	_fynxUO7Vykq1XHGYyIoKQ	2013/12/9 20:07	86622	James	1113	Oniwa	214 King Street W	Toronto	43.6475369	-79.3868705	Restaurants, Sushi Bars	Restaurants
PmtKOJEYinlhnFlPbl5OCQ	3Vd_ATdvvuVVgn_YCpz8fw	_fzHgewuVnNhL6a9n-sY4w	2009/3/4 3:56	7303	Scott	1115	Wizard Of Suds	4275 Arville St	Las Vegas	36.1123549	-115.1999855	Local Services, Laundry Services, Dry Cleaning & Laundry	Home Services
NDeaJxhx9F000jGwIwcVfQ	d2tqJZ1Rb2JaIaFxZPjvJQ	_G0JHmw9Da2rxqRZZwqtbw	2018/9/28 18:39	26043	AEM	1120	Trend Eyebrow Threading	3535 W Southern Ave, Ste 122	Phoenix	33.38891874	-112.1360179	Beauty & Spas, Hair Removal, Eyebrow Services, Threading Services	Beauty & Spas
D70QsNN--gWNmukgrpqqgw	Pu5ES1UzNOxEEJUwR60lTg	_gAZbUERAN5e6EVYqzDBbw	2018/9/26 14:59	64404	Ken	1130	Kelli Grant Group - Berkshire Hathaway HomeServices	14635 N Kierland Blvd, Ste 160	Scottsdale	33.6203951	-111.9305442	Real Estate, Real Estate Services, Home Services, Real Estate Agents	Home Services
Se1ySBj58e07uNtGKZCr0Q	4TY8dDlgoso_xdfVvLkW1w	_GcAYVlZtzmruRQ128KJnA	2013/6/1 18:37	8791	Kimberly	1133	Barro's Pizza	1006 E Warner Rd	Tempe	33.3353841	-111.9270761	Restaurants, Pizza, American (New), Chicken Wings	Restaurants
Gy--mxSPRR_mmjzb3sfUZA	OLAFoXtcCPcElGRXEAAK6A	_GcAYVlZtzmruRQ128KJnA	2013/2/2 18:51	60612	John	1133	Barro's Pizza	1006 E Warner Rd	Tempe	33.3353841	-111.9270761	Restaurants, Pizza, American (New), Chicken Wings	Restaurants
4MmvShhMplGL-M3SLBcZWw	yqOm4-586Uaw_6PDQ_Bmiw	_gfq_waMp_hlutR8U6wByw	2012/10/12 8:00	91089	Nicholas	1138	Solo Bace	18 Av Yorkville	Toronto	43.671967	-79.3879187	Beauty & Spas, Hair Salons	Beauty & Spas
JRdNZ-PVh5dywX8HZncsnA	1-EynuPnM_5piCN4YPyWpw	_g-L2Y2_hoUApSO0uHjy3g	2016/8/13 19:05	3471	Erica	1150	Vida | Moulin	1568 E Bethany Home Rd	Phoenix	33.5240539	-112.0482997	Women's Clothing, Home Decor, Fashion, Home & Garden, Accessories, Shopping	Shopping
414LI20mSUl6t1jgYTiH6g	eoqZS4qNEeD6GK0jUKUm9Q	_g-L2Y2_hoUApSO0uHjy3g	2017/2/11 0:29	30765	Amy	1150	Vida | Moulin	1568 E Bethany Home Rd	Phoenix	33.5240539	-112.0482997	Women's Clothing, Home Decor, Fashion, Home & Garden, Accessories, Shopping	Shopping
22-dXBfm9NO0dtu-Vy_hkw	TCYKISobVUtvgaWNcGEJ3w	_g-L2Y2_hoUApSO0uHjy3g	2018/7/10 17:34	74867	Wendy	1150	Vida | Moulin	1568 E Bethany Home Rd	Phoenix	33.5240539	-112.0482997	Women's Clothing, Home Decor, Fashion, Home & Garden, Accessories, Shopping	Shopping
i-jtPtXQIwS2S-z0xMeYwg	TCYKISobVUtvgaWNcGEJ3w	_g-L2Y2_hoUApSO0uHjy3g	2018/7/6 19:33	74867	Wendy	1150	Vida | Moulin	1568 E Bethany Home Rd	Phoenix	33.5240539	-112.0482997	Women's Clothing, Home Decor, Fashion, Home & Garden, Accessories, Shopping	Shopping
6FMOmtj_V2d4otUyxbMBgg	apeOl8XYQqnvoee7S2pHlQ	_gWgM4rULfRRgsorK_ZOBg	2014/1/3 19:52	18748	Angela	1191	Desert Financial Credit Union	2750 E Germann Rd	Chandler	33.2807176	-111.7933876	Banks & Credit Unions, Home Services, Mortgage Brokers, Automotive, Real Estate, Auto Loan Providers, Financial Services, Investing	Home Services
Gk0WBuD7EWHLcAa19cR_1w	HuPF1XOx3N6U5BEYnTWqKA	_gWgM4rULfRRgsorK_ZOBg	2017/2/3 0:33	40399	Aaron	1191	Desert Financial Credit Union	2750 E Germann Rd	Chandler	33.2807176	-111.7933876	Banks & Credit Unions, Home Services, Mortgage Brokers, Automotive, Real Estate, Auto Loan Providers, Financial Services, Investing	Home Services
kR2ThAub5Nv3BGF1C4G6sg	tXQRAy1_RPWFcoVcVsrE5A	_gWgM4rULfRRgsorK_ZOBg	2015/7/11 17:52	76843	Chris	1191	Desert Financial Credit Union	2750 E Germann Rd	Chandler	33.2807176	-111.7933876	Banks & Credit Unions, Home Services, Mortgage Brokers, Automotive, Real Estate, Auto Loan Providers, Financial Services, Investing	Home Services
k4vpDlvrDLUfC-0mllV8hw	WP7FsUsgNW24s7HH5xi7pg	_gWgM4rULfRRgsorK_ZOBg	2013/3/23 1:20	84930	Jay	1191	Desert Financial Credit Union	2750 E Germann Rd	Chandler	33.2807176	-111.7933876	Banks & Credit Unions, Home Services, Mortgage Brokers, Automotive, Real Estate, Auto Loan Providers, Financial Services, Investing	Home Services
vBKDs7DgEw-eZWdrNBye6w	YBPxpD1C3iv6FYwAGj5cZQ	_gWgM4rULfRRgsorK_ZOBg	2017/3/14 0:22	89662	Teresa	1191	Desert Financial Credit Union	2750 E Germann Rd	Chandler	33.2807176	-111.7933876	Banks & Credit Unions, Home Services, Mortgage Brokers, Automotive, Real Estate, Auto Loan Providers, Financial Services, Investing	Home Services
wZ_FW2zhOIB4BO_sVn28Wg	KNRwbAKYzHXjaWGQJc_pTg	_GZWLO_1nI9XyZYPTqI7_A	2015/10/14 13:39	48748	Jimmy	1205	Ghazale	3180 Lake Shore Boulevard W	Toronto	43.5981732	-79.5183662	Restaurants, Middle Eastern	Restaurants
nOYdF7fEDUjg_jQEteQ9pw	yJQmtE_dOuYqYeaHmtbqGA	_GZWLO_1nI9XyZYPTqI7_A	2017/5/26 19:05	90411	Drew	1205	Ghazale	3180 Lake Shore Boulevard W	Toronto	43.5981732	-79.5183662	Restaurants, Middle Eastern	Restaurants
7AV4Om_T4RdLRw2Q8o9IYQ	ZHo_J4QsOpc7fdhr9f0JPg	_GZWLO_1nI9XyZYPTqI7_A	2014/1/11 0:04	93215	Dennis	1205	Ghazale	3180 Lake Shore Boulevard W	Toronto	43.5981732	-79.5183662	Restaurants, Middle Eastern	Restaurants
21wfbB4jPl1qAdlqd2FfGw	0vVs0RI9KKM0LSqKVWxA2A	_h63LVJCB1qMiRO-mHMngA	2017/12/26 17:58	2765	Deb	1222	Ron Zedek, MD	6889 S Eastern Ave	Las Vegas	36.0646523	-115.1189541	Education, Health & Medical, Doctors, Counseling & Mental Health, Parenting Classes, Specialty Schools, Psychiatrists	Professional Services
BpxYU3rsyY6Ikn_NaoAqBg	39YsSKYgAZ8iMo_UYZjpsw	_h63LVJCB1qMiRO-mHMngA	2017/12/2 22:05	6269	Nicholas	1222	Ron Zedek, MD	6889 S Eastern Ave	Las Vegas	36.0646523	-115.1189541	Education, Health & Medical, Doctors, Counseling & Mental Health, Parenting Classes, Specialty Schools, Psychiatrists	Professional Services
bJhOR_daT20fp01ty7ccKQ	43l78gi8cK3i7L2GDBLc7A	_h63LVJCB1qMiRO-mHMngA	2017/10/12 20:09	7627	Sarah	1222	Ron Zedek, MD	6889 S Eastern Ave	Las Vegas	36.0646523	-115.1189541	Education, Health & Medical, Doctors, Counseling & Mental Health, Parenting Classes, Specialty Schools, Psychiatrists	Professional Services
dDi3zizdNueyefeCY0NhsQ	byYP_BWIBwR3dX1CEhhOrg	_h63LVJCB1qMiRO-mHMngA	2014/12/11 21:42	22674	Robin	1222	Ron Zedek, MD	6889 S Eastern Ave	Las Vegas	36.0646523	-115.1189541	Education, Health & Medical, Doctors, Counseling & Mental Health, Parenting Classes, Specialty Schools, Psychiatrists	Professional Services
6zUWWhmtObMDrT6JkKavtw	c577WXP83PAcIyDiaCtrDQ	_h63LVJCB1qMiRO-mHMngA	2018/9/27 21:57	23103	Sean	1222	Ron Zedek, MD	6889 S Eastern Ave	Las Vegas	36.0646523	-115.1189541	Education, Health & Medical, Doctors, Counseling & Mental Health, Parenting Classes, Specialty Schools, Psychiatrists	Professional Services
EtdK6uztNAbqCJ3Be1DGww	Cyh80upvlIh1DSQTl6dutg	_h63LVJCB1qMiRO-mHMngA	2018/1/10 23:21	25714	Chris	1222	Ron Zedek, MD	6889 S Eastern Ave	Las Vegas	36.0646523	-115.1189541	Education, Health & Medical, Doctors, Counseling & Mental Health, Parenting Classes, Specialty Schools, Psychiatrists	Professional Services
pQ_9pEEXUpqQPfSb13lPDQ	eWc00WBdpJayvxplsORa-Q	_h63LVJCB1qMiRO-mHMngA	2018/8/22 21:57	31486	Jasmine	1222	Ron Zedek, MD	6889 S Eastern Ave	Las Vegas	36.0646523	-115.1189541	Education, Health & Medical, Doctors, Counseling & Mental Health, Parenting Classes, Specialty Schools, Psychiatrists	Professional Services
fq64m8JpsqsVrWVlFaArhQ	GSlCWV3Xa33UWhlxXeXkew	_h63LVJCB1qMiRO-mHMngA	2016/10/13 20:29	37160	David	1222	Ron Zedek, MD	6889 S Eastern Ave	Las Vegas	36.0646523	-115.1189541	Education, Health & Medical, Doctors, Counseling & Mental Health, Parenting Classes, Specialty Schools, Psychiatrists	Professional Services
9OspsBGxHy9zmkXFDuTb-g	hoQOjbisawOcygnQVDDYNg	_h63LVJCB1qMiRO-mHMngA	2017/5/17 19:46	39802	Gertrude	1222	Ron Zedek, MD	6889 S Eastern Ave	Las Vegas	36.0646523	-115.1189541	Education, Health & Medical, Doctors, Counseling & Mental Health, Parenting Classes, Specialty Schools, Psychiatrists	Professional Services
ruVmF7HT-Sm8LEnAOXgWuQ	k_6k-Db5bHwAxXVweer-aQ	_h63LVJCB1qMiRO-mHMngA	2017/5/15 22:49	46876	Joann	1222	Ron Zedek, MD	6889 S Eastern Ave	Las Vegas	36.0646523	-115.1189541	Education, Health & Medical, Doctors, Counseling & Mental Health, Parenting Classes, Specialty Schools, Psychiatrists	Professional Services
0dPS-w67CJHVECVxEq6sUA	Lp87uR3nbMqLDchUtnzheA	_h63LVJCB1qMiRO-mHMngA	2017/9/11 19:20	51897	JJ	1222	Ron Zedek, MD	6889 S Eastern Ave	Las Vegas	36.0646523	-115.1189541	Education, Health & Medical, Doctors, Counseling & Mental Health, Parenting Classes, Specialty Schools, Psychiatrists	Professional Services
efkdRzzhn7Ap6mTZKKWsDw	lsJlym3DBYZQX_DmgDcCbg	_h63LVJCB1qMiRO-mHMngA	2015/9/15 19:18	52211	Paul	1222	Ron Zedek, MD	6889 S Eastern Ave	Las Vegas	36.0646523	-115.1189541	Education, Health & Medical, Doctors, Counseling & Mental Health, Parenting Classes, Specialty Schools, Psychiatrists	Professional Services
GSzGQxvQhPFCpwXvcWgR4Q	m1z02tuUTZTobmSESXoPPA	_h63LVJCB1qMiRO-mHMngA	2015/7/17 17:49	53068	Tasi	1222	Ron Zedek, MD	6889 S Eastern Ave	Las Vegas	36.0646523	-115.1189541	Education, Health & Medical, Doctors, Counseling & Mental Health, Parenting Classes, Specialty Schools, Psychiatrists	Professional Services
282zj_aF5IQXhW8odlKsWA	NfZ8ezppir1zhqWSHFT-TQ	_h63LVJCB1qMiRO-mHMngA	2018/4/6 0:34	57004	Emily	1222	Ron Zedek, MD	6889 S Eastern Ave	Las Vegas	36.0646523	-115.1189541	Education, Health & Medical, Doctors, Counseling & Mental Health, Parenting Classes, Specialty Schools, Psychiatrists	Professional Services
jWBu-4QQ73oRoOUlYGSl7g	R7_bFyf6OFcySWj55WeuUA	_h63LVJCB1qMiRO-mHMngA	2017/10/27 0:42	68402	Argeria	1222	Ron Zedek, MD	6889 S Eastern Ave	Las Vegas	36.0646523	-115.1189541	Education, Health & Medical, Doctors, Counseling & Mental Health, Parenting Classes, Specialty Schools, Psychiatrists	Professional Services
yvrxQq3ONKieKZW5OkIXYQ	fSnsUXlC8jNuyAlq-pQJCg	_HePiPCk9tmgezshWwZGOw	2014/11/19 22:58	34124	Phil	1238	Regal Garden	643 Bloor Street W	Toronto	43.66420266	-79.41510296	Chinese, Restaurants	Restaurants
kOdRabhpNIgNdvg7DDkrFw	2-XLTj0Cfd81_XlmHo02Aw	_hhf0pbELUAUJAxfl7WFmA	2017/7/1 17:53	5889	Deb	1246	Arizona Mead Company	6503 W Frye Rd, Ste 12	Chandler	33.2985274	-111.9536464	Nightlife, Wine Bars, Arts & Entertainment, Food, Bars, Wineries	Nightlife
D_EI0pSrZm5GvdzGEnSUJg	Hea0PxPpPG5KehMqhFerZw	_hhf0pbELUAUJAxfl7WFmA	2017/7/10 18:58	38838	Ebs	1246	Arizona Mead Company	6503 W Frye Rd, Ste 12	Chandler	33.2985274	-111.9536464	Nightlife, Wine Bars, Arts & Entertainment, Food, Bars, Wineries	Nightlife
ohC5oOq8ek9xGlWQDvicMw	Lub0GDgHhkeJEpDQXcG1VA	_hhf0pbELUAUJAxfl7WFmA	2017/11/12 5:27	52388	Robyn	1246	Arizona Mead Company	6503 W Frye Rd, Ste 12	Chandler	33.2985274	-111.9536464	Nightlife, Wine Bars, Arts & Entertainment, Food, Bars, Wineries	Nightlife
TP_EoNqJMA9EGkp-Jq9lyQ	5d8_x6jIyRXzb4zMKxXI5w	_HI9dtAXknf1nPAKSacCkQ	2015/1/7 23:58	9592	Jessica	1248	Standard Hardware - Mesa	550 E Baseline Rd	Mesa	33.3795058	-111.8195029	Hardware Stores, Nurseries & Gardening, Shopping, Kitchen & Bath, Home & Garden	Shopping
YXVFE95JlMFODfuClysjkQ	Dj2-yxwDUGwb52v_BhgX1g	_HI9dtAXknf1nPAKSacCkQ	2015/8/12 0:42	27257	John	1248	Standard Hardware - Mesa	550 E Baseline Rd	Mesa	33.3795058	-111.8195029	Hardware Stores, Nurseries & Gardening, Shopping, Kitchen & Bath, Home & Garden	Shopping
YXVFE95JlMFODfuClysjkQ	Dj2-yxwDUGwb52v_BhgX1g	_HI9dtAXknf1nPAKSacCkQ	2015/8/12 0:42	27257	John	1248	Standard Hardware - Mesa	550 E Baseline Rd	Mesa	33.3795058	-111.8195029	Hardware Stores, Nurseries & Gardening, Shopping, Kitchen & Bath, Home & Garden	Shopping
RvFxmfqWID3TOJ6eRDu7iA	OB-5URRa8XN-zfO1B9-VZg	_HI9dtAXknf1nPAKSacCkQ	2017/2/10 16:16	59607	D	1248	Standard Hardware - Mesa	550 E Baseline Rd	Mesa	33.3795058	-111.8195029	Hardware Stores, Nurseries & Gardening, Shopping, Kitchen & Bath, Home & Garden	Shopping
A0UGxFJArW7WiR8Lrig9jw	uczm-MckSZcpBC8wafgZKg	_HI9dtAXknf1nPAKSacCkQ	2017/4/20 21:38	77872	Elaine	1248	Standard Hardware - Mesa	550 E Baseline Rd	Mesa	33.3795058	-111.8195029	Hardware Stores, Nurseries & Gardening, Shopping, Kitchen & Bath, Home & Garden	Shopping
jUsNoYoZ3rVNEmFuVrXgOA	UHjNcJBaE7_SEK-5AH8Mog	_HI9dtAXknf1nPAKSacCkQ	2015/12/22 21:13	78296	Alex	1248	Standard Hardware - Mesa	550 E Baseline Rd	Mesa	33.3795058	-111.8195029	Hardware Stores, Nurseries & Gardening, Shopping, Kitchen & Bath, Home & Garden	Shopping
aQMSnkwQ8OK3O_j27FEoew	WP7FsUsgNW24s7HH5xi7pg	_HI9dtAXknf1nPAKSacCkQ	2013/5/12 3:31	84930	Jay	1248	Standard Hardware - Mesa	550 E Baseline Rd	Mesa	33.3795058	-111.8195029	Hardware Stores, Nurseries & Gardening, Shopping, Kitchen & Bath, Home & Garden	Shopping
IDhPTSdCr2Lm-kVgFl7-DA	WgbocVhRcRXHwVyi9kfI4w	_hjoLcsmt-hdj2N4EvSISw	2016/11/15 2:45	84088	Lisa	1255	Terra Green Landscaping Concrete and Masonry		Las Vegas	36.2723762	-115.2248926	Home Services, Landscape Architects, Landscaping, Masonry/Concrete	Home Services
ePgJbw_vnnJFSBFk5xYQ5A	DP-aDu4xORUonnRl97dteg	_hn7lCMxDi5GBVXHFRYCjA	2016/3/9 19:23	27857	Patrick	1265	Quest Rim	16120 Brookpark Rd	Cleveland	41.419167	-81.8106789	Tires, Wheel & Rim Repair, Automotive	Automotive
_NrUzK6ZRq0nL2yMo1KTMQ	A3akUQZKtQgDADStFYmrgw	_HNP4ssuPbJaDLgJjCOLNw	2017/10/25 16:47	16949	Ayla	1267	Scottsdale Medical Imaging	2222 E Highland Ave, Ste 120	Phoenix	33.505796	-112.0331755	Medical Centers, Health & Medical, Radiologists, Diagnostic Services, Diagnostic Imaging, Doctors	Health & Medical
QWzdttnIrM0WTS3d085sCQ	c9HmNYT3u6xN6i2yto1DXQ	_HNP4ssuPbJaDLgJjCOLNw	2017/11/7 2:59	23318	Michael	1267	Scottsdale Medical Imaging	2222 E Highland Ave, Ste 120	Phoenix	33.505796	-112.0331755	Medical Centers, Health & Medical, Radiologists, Diagnostic Services, Diagnostic Imaging, Doctors	Health & Medical
SC2p9XC-H9PniOEZ1mKONg	c9HmNYT3u6xN6i2yto1DXQ	_HNP4ssuPbJaDLgJjCOLNw	2017/10/4 1:30	23318	Michael	1267	Scottsdale Medical Imaging	2222 E Highland Ave, Ste 120	Phoenix	33.505796	-112.0331755	Medical Centers, Health & Medical, Radiologists, Diagnostic Services, Diagnostic Imaging, Doctors	Health & Medical
f0zvQLVzzUrXj8P5HDFBYg	IZ-mDr6vaI1BbjgagEbZsA	_HNP4ssuPbJaDLgJjCOLNw	2015/12/17 22:01	43860	H	1267	Scottsdale Medical Imaging	2222 E Highland Ave, Ste 120	Phoenix	33.505796	-112.0331755	Medical Centers, Health & Medical, Radiologists, Diagnostic Services, Diagnostic Imaging, Doctors	Health & Medical
G6MsmaVLYK7PPwz2RWVP6A	zo1-8IQIt75w6jM0pyX5zg	_HNP4ssuPbJaDLgJjCOLNw	2017/10/21 0:15	93874	Alex	1267	Scottsdale Medical Imaging	2222 E Highland Ave, Ste 120	Phoenix	33.505796	-112.0331755	Medical Centers, Health & Medical, Radiologists, Diagnostic Services, Diagnostic Imaging, Doctors	Health & Medical
3CMRiH1bvmoFPigzzUY34Q	0xuE_CFYnOmMikmtHXWQ3g	_HOOI6JkVoxMU2ZGXZGZcg	2016/6/29 4:42	2865	Ashlee	1268	Four Sons Food Stores	4350 E Indian School Rd	Phoenix	33.4953084	-111.9875574	Automotive, Gas Stations	Automotive
WJC8uU4aKqklZfmT8yqWmA	_4NHePAXLhcloTD04wqpqw	_H-pT9YEEaAKOSlpWFzk7Q	2013/7/13 21:12	120	Jason	1270	La Belle et la Boeuf	510 Promenade de Centropolis	Laval	45.56113661	-73.74581482	Restaurants, Burgers	Restaurants
s5EI7htUMzNsFibB_oIzKA	41kMyI1BfOTyIIAenUSaTQ	_H-pT9YEEaAKOSlpWFzk7Q	2014/3/5 22:54	7578	D'Arcy	1270	La Belle et la Boeuf	510 Promenade de Centropolis	Laval	45.56113661	-73.74581482	Restaurants, Burgers	Restaurants
vzDQqIm-1LR0C8c80P_TpA	CDEtL4MOrGRbkrYyvGOCww	_H-pT9YEEaAKOSlpWFzk7Q	2016/12/23 4:09	23645	Lindy	1270	La Belle et la Boeuf	510 Promenade de Centropolis	Laval	45.56113661	-73.74581482	Restaurants, Burgers	Restaurants
aOR3T8wO6kophaPIpY0UXw	e0z6O22yhiKnxfjQP3aBSA	_H-pT9YEEaAKOSlpWFzk7Q	2015/12/28 20:43	28970	Daniel	1270	La Belle et la Boeuf	510 Promenade de Centropolis	Laval	45.56113661	-73.74581482	Restaurants, Burgers	Restaurants
vkb0auEc7vqG1xQZG9KKIA	GdTS4o3A-vKQTvof-anwaA	_H-pT9YEEaAKOSlpWFzk7Q	2015/11/30 15:55	35724	Myriam	1270	La Belle et la Boeuf	510 Promenade de Centropolis	Laval	45.56113661	-73.74581482	Restaurants, Burgers	Restaurants
FFmW6w50oNCXnHu-xmliig	JdORm-NZrrd8Qlhtf1CCow	_H-pT9YEEaAKOSlpWFzk7Q	2016/6/8 3:53	44745	Steven	1270	La Belle et la Boeuf	510 Promenade de Centropolis	Laval	45.56113661	-73.74581482	Restaurants, Burgers	Restaurants
THV-svrSO6alMmeFl42I5w	l03VXOhrlAu5ZNHtbr2MeA	_H-pT9YEEaAKOSlpWFzk7Q	2017/6/6 14:58	49980	Geo	1270	La Belle et la Boeuf	510 Promenade de Centropolis	Laval	45.56113661	-73.74581482	Restaurants, Burgers	Restaurants
2o8P5Xo0pZswCUmIl7hMIA	LwHEhu0AoNOitM68Aj0Enw	_H-pT9YEEaAKOSlpWFzk7Q	2017/4/9 13:13	52571	Maria	1270	La Belle et la Boeuf	510 Promenade de Centropolis	Laval	45.56113661	-73.74581482	Restaurants, Burgers	Restaurants
Jly2yLAQAm4_y_Doh_rDtA	O9rbVxtEnxnjKIdeuBjPOw	_H-pT9YEEaAKOSlpWFzk7Q	2013/1/11 2:41	59490	Jenny	1270	La Belle et la Boeuf	510 Promenade de Centropolis	Laval	45.56113661	-73.74581482	Restaurants, Burgers	Restaurants
wc6TH0BDxs9PvN-CPMMmsw	O9rbVxtEnxnjKIdeuBjPOw	_H-pT9YEEaAKOSlpWFzk7Q	2013/3/5 16:33	59490	Jenny	1270	La Belle et la Boeuf	510 Promenade de Centropolis	Laval	45.56113661	-73.74581482	Restaurants, Burgers	Restaurants
o5QUZuX6m458ULZGcurNfw	P0J2H0XoJmcPzdwtJUHLcQ	_H-pT9YEEaAKOSlpWFzk7Q	2015/3/14 16:40	62063	Sadia	1270	La Belle et la Boeuf	510 Promenade de Centropolis	Laval	45.56113661	-73.74581482	Restaurants, Burgers	Restaurants
pIcKzq_6eHHWviKf8EQwrg	Sk0a2HtfczDMX_rZmbEHGw	_H-pT9YEEaAKOSlpWFzk7Q	2016/2/6 13:08	72474	Meriam	1270	La Belle et la Boeuf	510 Promenade de Centropolis	Laval	45.56113661	-73.74581482	Restaurants, Burgers	Restaurants
U5QIvyoZU7mE5dMSslDCBw	SS3pK8z82S-SNHryfppwOA	_H-pT9YEEaAKOSlpWFzk7Q	2017/7/24 2:30	73271	George	1270	La Belle et la Boeuf	510 Promenade de Centropolis	Laval	45.56113661	-73.74581482	Restaurants, Burgers	Restaurants
qfYcC1fcADhignGeorvtKA	tuTOS6G6d3VjjVjnnMkuug	_H-pT9YEEaAKOSlpWFzk7Q	2015/3/6 3:17	76561	Niki	1270	La Belle et la Boeuf	510 Promenade de Centropolis	Laval	45.56113661	-73.74581482	Restaurants, Burgers	Restaurants
HYA5Y5m2OAZ56LVir_Rxfw	xz5-2fSiTyAzLybdB9tU7w	_H-pT9YEEaAKOSlpWFzk7Q	2018/1/28 1:13	88876	Nic	1270	La Belle et la Boeuf	510 Promenade de Centropolis	Laval	45.56113661	-73.74581482	Restaurants, Burgers	Restaurants
ztUINRNLKpvZ3HW5OUBrUw	5kOPUV3LcAip0HRxlRZZJg	_HqZL3gK98-Q4ObAoyM1aw	2015/11/18 21:14	9977	April	1272	Rose and Sons Swan	892 Queen Street W	Toronto	43.64504061	-79.41487523	American (Traditional), Breakfast & Brunch, Restaurants	Restaurants
ztUINRNLKpvZ3HW5OUBrUw	5kOPUV3LcAip0HRxlRZZJg	_HqZL3gK98-Q4ObAoyM1aw	2015/11/18 21:14	9977	April	1272	Rose and Sons Swan	892 Queen Street W	Toronto	43.64504061	-79.41487523	American (Traditional), Breakfast & Brunch, Restaurants	Restaurants
bSg2IvUqXNEv_n-9PwnmMg	8RcEwGrFIgkt9WQ35E6SnQ	_HqZL3gK98-Q4ObAoyM1aw	2016/8/9 12:54	14888	George	1272	Rose and Sons Swan	892 Queen Street W	Toronto	43.64504061	-79.41487523	American (Traditional), Breakfast & Brunch, Restaurants	Restaurants
_OXHDEcfG7oc-fx1_Gu8HA	A2EBRLCLBI7TdBoi4rhY6g	_HqZL3gK98-Q4ObAoyM1aw	2016/10/5 12:29	16908	Claire	1272	Rose and Sons Swan	892 Queen Street W	Toronto	43.64504061	-79.41487523	American (Traditional), Breakfast & Brunch, Restaurants	Restaurants
SGAkl3iF2Plu9am-RVOHMg	Ap5wmWIl1U1xpGciEl_lmQ	_HqZL3gK98-Q4ObAoyM1aw	2017/1/26 15:07	18727	Kirk	1272	Rose and Sons Swan	892 Queen Street W	Toronto	43.64504061	-79.41487523	American (Traditional), Breakfast & Brunch, Restaurants	Restaurants
nZZTxgLU4XXKQ0ApCaWU3A	bVthsfeUU3Bd5AeJLqKT-w	_HqZL3gK98-Q4ObAoyM1aw	2017/3/26 18:49	22360	FG9Sg23kB-2k6ny1hBfwhA	1272	Rose and Sons Swan	892 Queen Street W	Toronto	43.64504061	-79.41487523	American (Traditional), Breakfast & Brunch, Restaurants	Restaurants
o4CMmN0tTES2QC0ign1aiA	fm8H8IhgJ5BWkj11JWPz9g	_HqZL3gK98-Q4ObAoyM1aw	2016/8/27 11:49	33526	Laura	1272	Rose and Sons Swan	892 Queen Street W	Toronto	43.64504061	-79.41487523	American (Traditional), Breakfast & Brunch, Restaurants	Restaurants
zKSyXfG11WPL0hfMWjPwEA	KRF4eoTgUTjRUgFRkIHByw	_HqZL3gK98-Q4ObAoyM1aw	2016/2/2 21:24	49081	Nina	1272	Rose and Sons Swan	892 Queen Street W	Toronto	43.64504061	-79.41487523	American (Traditional), Breakfast & Brunch, Restaurants	Restaurants
zKSyXfG11WPL0hfMWjPwEA	KRF4eoTgUTjRUgFRkIHByw	_HqZL3gK98-Q4ObAoyM1aw	2016/2/2 21:24	49081	Nina	1272	Rose and Sons Swan	892 Queen Street W	Toronto	43.64504061	-79.41487523	American (Traditional), Breakfast & Brunch, Restaurants	Restaurants
IGF9d_xE2T7Djim_r463kg	O_DAWfZen-63yewN9lqxBg	_HqZL3gK98-Q4ObAoyM1aw	2015/10/8 22:38	59001	Gavin	1272	Rose and Sons Swan	892 Queen Street W	Toronto	43.64504061	-79.41487523	American (Traditional), Breakfast & Brunch, Restaurants	Restaurants
QKgJBIT3K3rqB13QCj0B-Q	OoZ8yzz9ECG8NoW_LHD5jg	_HqZL3gK98-Q4ObAoyM1aw	2017/5/1 3:55	60983	Laura	1272	Rose and Sons Swan	892 Queen Street W	Toronto	43.64504061	-79.41487523	American (Traditional), Breakfast & Brunch, Restaurants	Restaurants
hJKeoEAAQkpgeng9XYnOPg	Q9mA60HnY87C1TW5kjAZ6Q	_HqZL3gK98-Q4ObAoyM1aw	2015/11/9 20:10	65514	Evelyn	1272	Rose and Sons Swan	892 Queen Street W	Toronto	43.64504061	-79.41487523	American (Traditional), Breakfast & Brunch, Restaurants	Restaurants
cGE6nMNNEueJ0rriweXZsA	qWJRKjdwnweeCrWOQDeMNw	_HqZL3gK98-Q4ObAoyM1aw	2016/11/21 21:13	67705	Jean	1272	Rose and Sons Swan	892 Queen Street W	Toronto	43.64504061	-79.41487523	American (Traditional), Breakfast & Brunch, Restaurants	Restaurants
LF2CkMwAt3jU1rKLfSIAYA	T1U5b-QriLkbru7SinkSEw	_HqZL3gK98-Q4ObAoyM1aw	2016/8/16 14:41	74171	Elisa	1272	Rose and Sons Swan	892 Queen Street W	Toronto	43.64504061	-79.41487523	American (Traditional), Breakfast & Brunch, Restaurants	Restaurants
ZV5O-s0P08evsVhcwOOX6A	tjTrsF-CpDnTcclX-3sCTw	_HqZL3gK98-Q4ObAoyM1aw	2016/8/29 0:47	75534	Al	1272	Rose and Sons Swan	892 Queen Street W	Toronto	43.64504061	-79.41487523	American (Traditional), Breakfast & Brunch, Restaurants	Restaurants
ZV5O-s0P08evsVhcwOOX6A	tjTrsF-CpDnTcclX-3sCTw	_HqZL3gK98-Q4ObAoyM1aw	2016/8/29 0:47	75534	Al	1272	Rose and Sons Swan	892 Queen Street W	Toronto	43.64504061	-79.41487523	American (Traditional), Breakfast & Brunch, Restaurants	Restaurants
w0zS8g4_5ZSqVsjE3N97Bg	Wc5L6iuvSNF5WGBlqIO8nw	_HqZL3gK98-Q4ObAoyM1aw	2016/12/9 15:15	83748	Risa	1272	Rose and Sons Swan	892 Queen Street W	Toronto	43.64504061	-79.41487523	American (Traditional), Breakfast & Brunch, Restaurants	Restaurants
DXAA3HYVPRERvJkMZ6IWHQ	xsBjO0GTAvZK8i2A8_z20g	_HqZL3gK98-Q4ObAoyM1aw	2017/1/26 19:12	88213	Ayesha	1272	Rose and Sons Swan	892 Queen Street W	Toronto	43.64504061	-79.41487523	American (Traditional), Breakfast & Brunch, Restaurants	Restaurants
OkaJID6zN9Mq_X0_P67rTg	z23KjDT_pUtORz4ptHnUAg	_HqZL3gK98-Q4ObAoyM1aw	2017/5/3 21:53	92135	Dante	1272	Rose and Sons Swan	892 Queen Street W	Toronto	43.64504061	-79.41487523	American (Traditional), Breakfast & Brunch, Restaurants	Restaurants
cgzYaq9HyKKLkohm5g3hqw	dLAVebnRLdSHHat2fOp6zw	_HR-YLv77wsTe1nIpR8bow	2018/3/8 13:51	27467	Suzie	1276	Tiny Box Vape Shop	432 Perry Hwy	Pittsburgh	40.519096	-80.0320643	Shopping, Vape Shops	Shopping
ut7T06HobGYtmyW2FItWbg	3nDUQBjKyVor5wV0reJChg	_HU30V8E6vuENIDsb0r82A	2012/8/25 20:47	6907	PzspBUVXPlfz17ZwW65j8Q	1282	Los Tarascos Tacos	342 S Decatur Blvd	Las Vegas	36.16930023	-115.2061913	Restaurants, Mexican	Restaurants
O6dMHXK5U-o2ur_tANqKJw	EG6qatWgJ2WTJnzBCCH_Dg	_HU30V8E6vuENIDsb0r82A	2012/4/19 19:08	29956	Leonel	1282	Los Tarascos Tacos	342 S Decatur Blvd	Las Vegas	36.16930023	-115.2061913	Restaurants, Mexican	Restaurants
taw30xPBoyCBBbJ7qc3X-w	Bvl5vYeNM-Q9N45TY34VrQ	_i2KbUK_m3A_2A7ySXYJJw	2018/9/6 16:14	22334	Emily	1304	Tim Horton's	7331 Kingston Road	Toronto	43.7996868	-79.1445522	Coffee & Tea, Food, Donuts	Restaurants
vCQcvUYq-UryIoJBsNmrZg	TzYxxd2g8JwXbBdKmhWtBw	_i2KbUK_m3A_2A7ySXYJJw	2015/7/11 13:49	77044	Mark	1304	Tim Horton's	7331 Kingston Road	Toronto	43.7996868	-79.1445522	Coffee & Tea, Food, Donuts	Restaurants
vBD59tA-vm30ZE4Uw1mLVA	aav0PZNIFtOH8a6WzZUW-A	_IeVVmUIO8R3_nS-88A9AA	2015/8/20 22:20	17352	Mona	1328	Island Spice	363 Pitfield Road	Scarborough	43.7868243	-79.2583381	Restaurants, Canadian (New), Caribbean	Restaurants
lGs0tBE-cIohWQ_NcSqbng	9wNlSUkmJzkBWP64XAXF6A	_Ii0lo1P5n7zVURO5Uaf1w	2018/3/19 16:48	16593	Barbara	1342	Ahipoki	9301 E Shea Blvd, Ste 105	Scottsdale	33.5809114	-111.8811427	Food, Restaurants, Hawaiian, Poke, Seafood	Restaurants
POD27VFZOwE_Nl0tYQGM-Q	b73N5tHHVo6zxxzJuPPfPQ	_Ii0lo1P5n7zVURO5Uaf1w	2018/3/18 3:58	20126	Tommy	1342	Ahipoki	9301 E Shea Blvd, Ste 105	Scottsdale	33.5809114	-111.8811427	Food, Restaurants, Hawaiian, Poke, Seafood	Restaurants
qzmh_k_THwm0ZlVngTsm7w	FXqGBhbgBvzJMBUGsPHkPw	_Ii0lo1P5n7zVURO5Uaf1w	2018/5/27 21:44	34594	David	1342	Ahipoki	9301 E Shea Blvd, Ste 105	Scottsdale	33.5809114	-111.8811427	Food, Restaurants, Hawaiian, Poke, Seafood	Restaurants
G0zp-_2JE7VFeTYQamwCUA	GaXhexL5Q3rFKGcrMG6mIw	_Ii0lo1P5n7zVURO5Uaf1w	2018/6/1 0:09	35434	Chris	1342	Ahipoki	9301 E Shea Blvd, Ste 105	Scottsdale	33.5809114	-111.8811427	Food, Restaurants, Hawaiian, Poke, Seafood	Restaurants
KY2vmSX1R4ymGXCFbf4JlQ	Gfxb_D1k8tueAoGn4cseoA	_Ii0lo1P5n7zVURO5Uaf1w	2018/3/4 18:27	35936	Yuko	1342	Ahipoki	9301 E Shea Blvd, Ste 105	Scottsdale	33.5809114	-111.8811427	Food, Restaurants, Hawaiian, Poke, Seafood	Restaurants
PkUYqF_jrigbIKbmmOW_JA	hrpENhlUlpic5IUlYjEU_A	_Ii0lo1P5n7zVURO5Uaf1w	2018/5/9 4:35	40100	Mich	1342	Ahipoki	9301 E Shea Blvd, Ste 105	Scottsdale	33.5809114	-111.8811427	Food, Restaurants, Hawaiian, Poke, Seafood	Restaurants
fyOpVmjm9tHkYkorvDY8Cw	nAXcfKSoirGwGbEaVTFnbw	_Ii0lo1P5n7zVURO5Uaf1w	2018/8/6 0:42	56547	Lorie	1342	Ahipoki	9301 E Shea Blvd, Ste 105	Scottsdale	33.5809114	-111.8811427	Food, Restaurants, Hawaiian, Poke, Seafood	Restaurants
T1vfVEY_ZvZ7FztWLngdiQ	Pw0WyABt3YEroEoqNBDdyw	_Ii0lo1P5n7zVURO5Uaf1w	2018/4/10 5:03	64591	G	1342	Ahipoki	9301 E Shea Blvd, Ste 105	Scottsdale	33.5809114	-111.8811427	Food, Restaurants, Hawaiian, Poke, Seafood	Restaurants
e5h4GUPAz-A8WMPgb5kqnQ	xYr5B-wiMO5P4ozyqGDoHw	_Ii0lo1P5n7zVURO5Uaf1w	2018/6/3 0:44	88832	Grant	1342	Ahipoki	9301 E Shea Blvd, Ste 105	Scottsdale	33.5809114	-111.8811427	Food, Restaurants, Hawaiian, Poke, Seafood	Restaurants
TzadFWsvhcV8-o95assWNw	yazxa6YNSWQxHw25QgFeFQ	_Ii0lo1P5n7zVURO5Uaf1w	2018/3/19 18:51	89602	John	1342	Ahipoki	9301 E Shea Blvd, Ste 105	Scottsdale	33.5809114	-111.8811427	Food, Restaurants, Hawaiian, Poke, Seafood	Restaurants
8SmE9hsAKAa3TNqCL03meg	ppATz6PAs8pGi4VcfIrUSw	_iIMLL5sTgNFIZe_Ih8F1A	2009/11/8 1:55	63957	Lindsay	1345	Cappuccino Company	924 7 Ave SW	Calgary	51.0470953	-114.0835409	Coffee & Tea, Restaurants, Sandwiches, Desserts, Food	Restaurants
-55RtToqvL4yi0FTGqRZLQ	Wx7cbLDqYEL3_aVZwh82Ww	_iIMLL5sTgNFIZe_Ih8F1A	2009/12/16 20:04	85677	Sapna	1345	Cappuccino Company	924 7 Ave SW	Calgary	51.0470953	-114.0835409	Coffee & Tea, Restaurants, Sandwiches, Desserts, Food	Restaurants
GQL3SViHk7j0tDrrilid2A	4FR7VIII6tCFzpr1h4wMyA	_ipsKxAjXX5uVlyMILoUpA	2018/11/14 13:31	8093	Kourtney	1365	Diamond Nails Spa Las Vegas	4225 East Sahara Ave, Ste 5	Las Vegas	36.1438696	-115.081877	Beauty & Spas, Nail Salons, Nail Technicians	Beauty & Spas
sPA0-zdeK9pGeuCa10FoJw	gb102GSHOwxrr4wEKpjkIw	_ipsKxAjXX5uVlyMILoUpA	2018/4/26 21:21	35443	Ashley	1365	Diamond Nails Spa Las Vegas	4225 East Sahara Ave, Ste 5	Las Vegas	36.1438696	-115.081877	Beauty & Spas, Nail Salons, Nail Technicians	Beauty & Spas
pxkxeTX5YVEJTMJ_PzGZVA	K7tOHE0llh0lP524T0sSLg	_ipsKxAjXX5uVlyMILoUpA	2018/9/28 19:48	47274	Chinita	1365	Diamond Nails Spa Las Vegas	4225 East Sahara Ave, Ste 5	Las Vegas	36.1438696	-115.081877	Beauty & Spas, Nail Salons, Nail Technicians	Beauty & Spas
sxdrfaqm3N9IAYvibkG3_Q	S_V2dYMZZKjiiQZStXQJvQ	_ipsKxAjXX5uVlyMILoUpA	2018/8/31 14:33	71050	Asha	1365	Diamond Nails Spa Las Vegas	4225 East Sahara Ave, Ste 5	Las Vegas	36.1438696	-115.081877	Beauty & Spas, Nail Salons, Nail Technicians	Beauty & Spas
fuaDpD84MfSIBz_gXi1NQA	36uY0YLHy70zR7YoXLUKSA	_IQ9VXQ8WsyLmhw6HkGTHA	2012/1/24 17:28	6206	Aimee	1367	The Hidden House Cocktail Lounge	607 W Osborn Rd	Phoenix	33.4875653	-112.0817553	Dance Clubs, Bars, Comedy Clubs, Lounges, Nightlife	Nightlife
kY_oqgXMzClpIQ_Mg9TuEA	aKhv49qQ1A1MDvGZ-cVh7Q	_IQ9VXQ8WsyLmhw6HkGTHA	2008/7/19 17:13	18254	Eric	1367	The Hidden House Cocktail Lounge	607 W Osborn Rd	Phoenix	33.4875653	-112.0817553	Dance Clubs, Bars, Comedy Clubs, Lounges, Nightlife	Nightlife
D0uH_KQysOPz4EaJ0LnFqA	B7AjB8W2BWJtXPjweJs9pw	_IQ9VXQ8WsyLmhw6HkGTHA	2012/8/21 6:49	20131	Arana	1367	The Hidden House Cocktail Lounge	607 W Osborn Rd	Phoenix	33.4875653	-112.0817553	Dance Clubs, Bars, Comedy Clubs, Lounges, Nightlife	Nightlife
_HeAgcmzDEjAnbEmcsC8qA	BsmuqTCOP4DljxiSnuJurw	_IQ9VXQ8WsyLmhw6HkGTHA	2009/2/16 1:17	22052	David	1367	The Hidden House Cocktail Lounge	607 W Osborn Rd	Phoenix	33.4875653	-112.0817553	Dance Clubs, Bars, Comedy Clubs, Lounges, Nightlife	Nightlife
jHQhoQimYPZpSMUdkLGluw	EGP4t6E1WURlWiLrZue_rw	_IQ9VXQ8WsyLmhw6HkGTHA	2013/4/25 6:30	30005	Bryan	1367	The Hidden House Cocktail Lounge	607 W Osborn Rd	Phoenix	33.4875653	-112.0817553	Dance Clubs, Bars, Comedy Clubs, Lounges, Nightlife	Nightlife
GdoRjolN3gyhGKUSzlPZMQ	FIq7tHSwwHXZ-RP_gkBbAg	_IQ9VXQ8WsyLmhw6HkGTHA	2014/1/24 21:45	33187	Dr Steve	1367	The Hidden House Cocktail Lounge	607 W Osborn Rd	Phoenix	33.4875653	-112.0817553	Dance Clubs, Bars, Comedy Clubs, Lounges, Nightlife	Nightlife
L1OXi5RTKy3eMW7X7-kHEQ	FOBRPlBHa3WPHFB5qYDlVg	_IQ9VXQ8WsyLmhw6HkGTHA	2008/10/6 18:25	33708	Michelle	1367	The Hidden House Cocktail Lounge	607 W Osborn Rd	Phoenix	33.4875653	-112.0817553	Dance Clubs, Bars, Comedy Clubs, Lounges, Nightlife	Nightlife
gF9ILN9RAuA1xfEsvthQoA	je5k8a3qIOM0VJE5MaxsfQ	_IQ9VXQ8WsyLmhw6HkGTHA	2006/11/22 4:48	44799	Bonnie	1367	The Hidden House Cocktail Lounge	607 W Osborn Rd	Phoenix	33.4875653	-112.0817553	Dance Clubs, Bars, Comedy Clubs, Lounges, Nightlife	Nightlife
4OhslzRy89jdZk5zmzdp9A	jwfOpCgeob0itikBIfPi2Q	_IQ9VXQ8WsyLmhw6HkGTHA	2009/5/6 0:24	46550	Lex-GisHrqjsVMiWT_Y9TQ	1367	The Hidden House Cocktail Lounge	607 W Osborn Rd	Phoenix	33.4875653	-112.0817553	Dance Clubs, Bars, Comedy Clubs, Lounges, Nightlife	Nightlife
OdCUlmfW5Onve4fnBuHrIw	k4wdyggPb3eCcPxK9DVcdg	_IQ9VXQ8WsyLmhw6HkGTHA	2013/10/28 6:59	47136	Emily	1367	The Hidden House Cocktail Lounge	607 W Osborn Rd	Phoenix	33.4875653	-112.0817553	Dance Clubs, Bars, Comedy Clubs, Lounges, Nightlife	Nightlife
8wPlnhD2fQrHa__8xDl7Bw	Ku_wHMtUC3Tq-E0BA-WHKw	_IQ9VXQ8WsyLmhw6HkGTHA	2009/8/14 1:52	49339	MIchael	1367	The Hidden House Cocktail Lounge	607 W Osborn Rd	Phoenix	33.4875653	-112.0817553	Dance Clubs, Bars, Comedy Clubs, Lounges, Nightlife	Nightlife
Mz5cG_1iqc5gCgCBFpWBgA	NMmu4oC-YRqdi0WY9pV78g	_IQ9VXQ8WsyLmhw6HkGTHA	2008/8/21 2:55	57599	arik	1367	The Hidden House Cocktail Lounge	607 W Osborn Rd	Phoenix	33.4875653	-112.0817553	Dance Clubs, Bars, Comedy Clubs, Lounges, Nightlife	Nightlife
6tM-Ng9fZ3ObvDI986vU4w	R5tLqS4RZrDnBf9LoSjA2Q	_IQ9VXQ8WsyLmhw6HkGTHA	2009/1/8 16:47	68345	Nate	1367	The Hidden House Cocktail Lounge	607 W Osborn Rd	Phoenix	33.4875653	-112.0817553	Dance Clubs, Bars, Comedy Clubs, Lounges, Nightlife	Nightlife
cjKYxNtElSw-a3nwRub_CQ	rA97zeqOrUYuEM69n0Xn4w	_IQ9VXQ8WsyLmhw6HkGTHA	2009/4/17 16:31	68560	AMber	1367	The Hidden House Cocktail Lounge	607 W Osborn Rd	Phoenix	33.4875653	-112.0817553	Dance Clubs, Bars, Comedy Clubs, Lounges, Nightlife	Nightlife
Hhqphi9fu6KuPTfAGm2EfA	tJ1qdNdG0tZywbgH9uw9qw	_IQ9VXQ8WsyLmhw6HkGTHA	2008/2/24 8:01	75469	Amy	1367	The Hidden House Cocktail Lounge	607 W Osborn Rd	Phoenix	33.4875653	-112.0817553	Dance Clubs, Bars, Comedy Clubs, Lounges, Nightlife	Nightlife
ZgAgLKF8T3BezKqb0DuqQA	TQ9A1LVp6z-fIc494RsLDQ	_IQ9VXQ8WsyLmhw6HkGTHA	2013/7/23 1:42	76142	Monique	1367	The Hidden House Cocktail Lounge	607 W Osborn Rd	Phoenix	33.4875653	-112.0817553	Dance Clubs, Bars, Comedy Clubs, Lounges, Nightlife	Nightlife
ZgAgLKF8T3BezKqb0DuqQA	TQ9A1LVp6z-fIc494RsLDQ	_IQ9VXQ8WsyLmhw6HkGTHA	2013/7/23 1:42	76142	Monique	1367	The Hidden House Cocktail Lounge	607 W Osborn Rd	Phoenix	33.4875653	-112.0817553	Dance Clubs, Bars, Comedy Clubs, Lounges, Nightlife	Nightlife
P5FLruoxfHj9uc28m1E_Aw	TVkU2gHhe05v_lgsE_NccA	_IQ9VXQ8WsyLmhw6HkGTHA	2013/3/5 18:31	76639	Nora	1367	The Hidden House Cocktail Lounge	607 W Osborn Rd	Phoenix	33.4875653	-112.0817553	Dance Clubs, Bars, Comedy Clubs, Lounges, Nightlife	Nightlife
ubGS4mYvly8FbAmotvopVQ	u0JoB0Vm1ZhwF8nysxPnfg	_IQ9VXQ8WsyLmhw6HkGTHA	2009/5/6 21:38	77121	Christina	1367	The Hidden House Cocktail Lounge	607 W Osborn Rd	Phoenix	33.4875653	-112.0817553	Dance Clubs, Bars, Comedy Clubs, Lounges, Nightlife	Nightlife
HsagoOSaC-fAqZIL0RF6GA	Vmsmf4i096q9feBgp4CuXA	_IQ9VXQ8WsyLmhw6HkGTHA	2009/4/17 19:34	81819	Andrew	1367	The Hidden House Cocktail Lounge	607 W Osborn Rd	Phoenix	33.4875653	-112.0817553	Dance Clubs, Bars, Comedy Clubs, Lounges, Nightlife	Nightlife
hzG_qQjIWjgAd68iAEL8uA	w9RaeKvCg9VMpUZdA-576w	_IQ9VXQ8WsyLmhw6HkGTHA	2009/1/15 22:38	83548	Summer	1367	The Hidden House Cocktail Lounge	607 W Osborn Rd	Phoenix	33.4875653	-112.0817553	Dance Clubs, Bars, Comedy Clubs, Lounges, Nightlife	Nightlife
PpSNc3yo42hKps1-iZWeaQ	wJgtf18VKKZq9A6ZQUybQw	_IQ9VXQ8WsyLmhw6HkGTHA	2014/3/17 21:44	84378	Candace	1367	The Hidden House Cocktail Lounge	607 W Osborn Rd	Phoenix	33.4875653	-112.0817553	Dance Clubs, Bars, Comedy Clubs, Lounges, Nightlife	Nightlife
REige-_LIvwQBn3KA7lOrQ	Y3hy0J860gUMiS1n02KaYw	_IQ9VXQ8WsyLmhw6HkGTHA	2012/9/14 20:44	89200	Angie	1367	The Hidden House Cocktail Lounge	607 W Osborn Rd	Phoenix	33.4875653	-112.0817553	Dance Clubs, Bars, Comedy Clubs, Lounges, Nightlife	Nightlife
pyeaeWPTqQJpKAJBI5dRew	Y6rQQJiVHEn_SuScZzJSxg	_IQ9VXQ8WsyLmhw6HkGTHA	2009/4/29 18:38	89355	Georgie	1367	The Hidden House Cocktail Lounge	607 W Osborn Rd	Phoenix	33.4875653	-112.0817553	Dance Clubs, Bars, Comedy Clubs, Lounges, Nightlife	Nightlife
Vq54lPh7ISJK22salSLXFQ	Yej5B4nd8PqpHMQcmCTDrg	_IQ9VXQ8WsyLmhw6HkGTHA	2006/10/8 6:04	89935	Stevey	1367	The Hidden House Cocktail Lounge	607 W Osborn Rd	Phoenix	33.4875653	-112.0817553	Dance Clubs, Bars, Comedy Clubs, Lounges, Nightlife	Nightlife
WCPgm6UJEGE-pY3I7I8LBQ	YORJi2JtQg5Mo4nmKOXzag	_IQ9VXQ8WsyLmhw6HkGTHA	2008/6/18 1:25	90915	Dallas	1367	The Hidden House Cocktail Lounge	607 W Osborn Rd	Phoenix	33.4875653	-112.0817553	Dance Clubs, Bars, Comedy Clubs, Lounges, Nightlife	Nightlife
-0T5CqdIrjWCkQlF0aQCOA	YpGt3hdq5adPlEFn9fQ2Zw	_IQ9VXQ8WsyLmhw6HkGTHA	2014/6/22 2:21	90966	Taric	1367	The Hidden House Cocktail Lounge	607 W Osborn Rd	Phoenix	33.4875653	-112.0817553	Dance Clubs, Bars, Comedy Clubs, Lounges, Nightlife	Nightlife
3mCILNUbIlTmT3s438KhMQ	5qu7fyWJQVXnLyLkYM11Pw	_IsXInoow06L5C7fQgg9ww	2012/8/23 1:55	10284	Bob	1372	Robby Bobbys Pizza	961 W Main St	Mesa	33.4147164	-111.8520907	Pizza, Restaurants	Restaurants
5cRmltKGDpRcctah4YwGjg	80W-ebunCLASyhGPb-2jCg	_IsXInoow06L5C7fQgg9ww	2013/8/10 1:57	13847	James	1372	Robby Bobbys Pizza	961 W Main St	Mesa	33.4147164	-111.8520907	Pizza, Restaurants	Restaurants
DzQ9F3PyhfWBaZJuZL7WpQ	BDCA8mMONq4mOzqjMXta3g	_IsXInoow06L5C7fQgg9ww	2012/4/7 3:28	20565	Sandy	1372	Robby Bobbys Pizza	961 W Main St	Mesa	33.4147164	-111.8520907	Pizza, Restaurants	Restaurants
23fd9Y5CAW5zhoByAz82dw	CqHT2Iz7JOMSl2bmC735aQ	_IsXInoow06L5C7fQgg9ww	2012/11/28 10:14	24923	Stef	1372	Robby Bobbys Pizza	961 W Main St	Mesa	33.4147164	-111.8520907	Pizza, Restaurants	Restaurants
GNH-YxTr48X2Qv4QhwVFMQ	J8wFIOmL2dFL90IK0qc7xA	_IsXInoow06L5C7fQgg9ww	2012/7/17 4:55	44366	Daysha	1372	Robby Bobbys Pizza	961 W Main St	Mesa	33.4147164	-111.8520907	Pizza, Restaurants	Restaurants
EJI9hzPiQCMn0fLW5TE1Ug	n-yitP6ppj1fVqsZd7IwNg	_IsXInoow06L5C7fQgg9ww	2012/5/28 2:30	58836	Carina	1372	Robby Bobbys Pizza	961 W Main St	Mesa	33.4147164	-111.8520907	Pizza, Restaurants	Restaurants
roVrJoAO3Uk9RkV5gdyJbQ	n-yitP6ppj1fVqsZd7IwNg	_IsXInoow06L5C7fQgg9ww	2012/6/14 4:07	58836	Carina	1372	Robby Bobbys Pizza	961 W Main St	Mesa	33.4147164	-111.8520907	Pizza, Restaurants	Restaurants
iUImgt6Y6GBrZZ2XJA21Cw	tjmqE-70kkNO3oadBd7ZRQ	_IsXInoow06L5C7fQgg9ww	2012/10/10 1:50	75516	Johnny	1372	Robby Bobbys Pizza	961 W Main St	Mesa	33.4147164	-111.8520907	Pizza, Restaurants	Restaurants
nx1x0mcFeuVet4cSNXKuWg	tRgKQvX78Um3pJa04u43vA	_IsXInoow06L5C7fQgg9ww	2012/3/20 0:29	76245	Cain	1372	Robby Bobbys Pizza	961 W Main St	Mesa	33.4147164	-111.8520907	Pizza, Restaurants	Restaurants
Ik2lIGu88-O5NAUcGE_zUw	0HIe_z0NnkeFI1J26vbr4w	_iUlt5rm-15QoLw0MEEg5A	2017/12/7 15:53	2061	Jonathan	1380	Mitchell's Pub	304 Ross St	Pittsburgh	40.437105	-79.9964954	Nightlife, Lounges, Event Planning & Services, Restaurants, Venues & Event Spaces, Bars, American (Traditional)	Nightlife
UKpy9ev8xGn4Xfy3aHy-QA	0mzedKPqeCFOaFMRG-e_Kw	_iUlt5rm-15QoLw0MEEg5A	2015/10/8 22:50	2346	Bob	1380	Mitchell's Pub	304 Ross St	Pittsburgh	40.437105	-79.9964954	Nightlife, Lounges, Event Planning & Services, Restaurants, Venues & Event Spaces, Bars, American (Traditional)	Nightlife
Va-fYi39WEmcQ29ZKuxx5A	BWFF5dX7oE5F-IB8hc36Kg	_iUlt5rm-15QoLw0MEEg5A	2008/12/2 19:24	22417	Dean	1380	Mitchell's Pub	304 Ross St	Pittsburgh	40.437105	-79.9964954	Nightlife, Lounges, Event Planning & Services, Restaurants, Venues & Event Spaces, Bars, American (Traditional)	Nightlife
EBPhjGDoSc0gf8duK2pcyQ	d0D7L-vfQDIADolnPAcb9A	_iUlt5rm-15QoLw0MEEg5A	2013/7/25 14:16	25931	Chelsea	1380	Mitchell's Pub	304 Ross St	Pittsburgh	40.437105	-79.9964954	Nightlife, Lounges, Event Planning & Services, Restaurants, Venues & Event Spaces, Bars, American (Traditional)	Nightlife
24_hEc0A4yS34AnanULqZg	dhQOA8-FdpA6D0hNhXEYIw	_iUlt5rm-15QoLw0MEEg5A	2015/8/8 21:41	27109	Colin	1380	Mitchell's Pub	304 Ross St	Pittsburgh	40.437105	-79.9964954	Nightlife, Lounges, Event Planning & Services, Restaurants, Venues & Event Spaces, Bars, American (Traditional)	Nightlife
1zu_NY6S3ea-1ZLLSLViyw	fFPc6xeOebK1ns8qYuUfew	_iUlt5rm-15QoLw0MEEg5A	2012/2/16 5:32	32940	Sarah	1380	Mitchell's Pub	304 Ross St	Pittsburgh	40.437105	-79.9964954	Nightlife, Lounges, Event Planning & Services, Restaurants, Venues & Event Spaces, Bars, American (Traditional)	Nightlife
k5BbtRr8IllhFDjXSYf7QQ	fmzIm7RxEdii5Jz44PtO7g	_iUlt5rm-15QoLw0MEEg5A	2018/1/29 18:44	33598	Arlene	1380	Mitchell's Pub	304 Ross St	Pittsburgh	40.437105	-79.9964954	Nightlife, Lounges, Event Planning & Services, Restaurants, Venues & Event Spaces, Bars, American (Traditional)	Nightlife
5njkZxT6RehcTr6oFOtPug	j1SVRZizwJdh1AYbB5O8Cw	_iUlt5rm-15QoLw0MEEg5A	2017/10/20 9:16	44026	George	1380	Mitchell's Pub	304 Ross St	Pittsburgh	40.437105	-79.9964954	Nightlife, Lounges, Event Planning & Services, Restaurants, Venues & Event Spaces, Bars, American (Traditional)	Nightlife
JDeBJErhWOEQ9UQE0sHl5A	j1SVRZizwJdh1AYbB5O8Cw	_iUlt5rm-15QoLw0MEEg5A	2017/10/25 9:45	44026	George	1380	Mitchell's Pub	304 Ross St	Pittsburgh	40.437105	-79.9964954	Nightlife, Lounges, Event Planning & Services, Restaurants, Venues & Event Spaces, Bars, American (Traditional)	Nightlife
bH0lMpJQFjEPaD3ZkOK97w	mUbIcYFzkkvLXP0yV4RpqQ	_iUlt5rm-15QoLw0MEEg5A	2015/12/3 19:20	55371	Caressa	1380	Mitchell's Pub	304 Ross St	Pittsburgh	40.437105	-79.9964954	Nightlife, Lounges, Event Planning & Services, Restaurants, Venues & Event Spaces, Bars, American (Traditional)	Nightlife
RxbFFEPsEd1OAZf2xHuhyw	TdkhJ3q4iWpWPbfhKBMKeQ	_iUlt5rm-15QoLw0MEEg5A	2015/3/20 22:06	74933	Jim	1380	Mitchell's Pub	304 Ross St	Pittsburgh	40.437105	-79.9964954	Nightlife, Lounges, Event Planning & Services, Restaurants, Venues & Event Spaces, Bars, American (Traditional)	Nightlife
7MrWxDm3-JtV2MaMJ6P89g	UtkjXTiMfGRz4R1zDF3Kxg	_iUlt5rm-15QoLw0MEEg5A	2012/3/26 20:04	79493	Susan	1380	Mitchell's Pub	304 Ross St	Pittsburgh	40.437105	-79.9964954	Nightlife, Lounges, Event Planning & Services, Restaurants, Venues & Event Spaces, Bars, American (Traditional)	Nightlife
gxUC1-Ist4vl7keL7DxbOw	UtkjXTiMfGRz4R1zDF3Kxg	_iUlt5rm-15QoLw0MEEg5A	2011/1/13 14:10	79493	Susan	1380	Mitchell's Pub	304 Ross St	Pittsburgh	40.437105	-79.9964954	Nightlife, Lounges, Event Planning & Services, Restaurants, Venues & Event Spaces, Bars, American (Traditional)	Nightlife
hzzcdXO6ETD-Uvlb7_-Opw	UtkjXTiMfGRz4R1zDF3Kxg	_iUlt5rm-15QoLw0MEEg5A	2008/6/25 13:12	79493	Susan	1380	Mitchell's Pub	304 Ross St	Pittsburgh	40.437105	-79.9964954	Nightlife, Lounges, Event Planning & Services, Restaurants, Venues & Event Spaces, Bars, American (Traditional)	Nightlife
O9Yje7AMXhJ798j080piNA	UtkjXTiMfGRz4R1zDF3Kxg	_iUlt5rm-15QoLw0MEEg5A	2012/12/7 23:32	79493	Susan	1380	Mitchell's Pub	304 Ross St	Pittsburgh	40.437105	-79.9964954	Nightlife, Lounges, Event Planning & Services, Restaurants, Venues & Event Spaces, Bars, American (Traditional)	Nightlife
CeEZmiWGwnn8ZQ7RMNT_BQ	9eqKJukbzUNU1mLOdARKxw	_iZv63vOfUIlJoxhQtyUcg	2017/9/25 1:16	15757	Julie	1394	Mr Hero	6833 Pearl Rd	Cleveland	41.3793253	-81.7857203	Sandwiches, Restaurants	Restaurants
-JcKL2JMKXvw7VfXrd-7Og	VsAybYTtDGPDj4m9KgnC-A	_iZv63vOfUIlJoxhQtyUcg	2015/4/21 18:12	82296	Dee	1394	Mr Hero	6833 Pearl Rd	Cleveland	41.3793253	-81.7857203	Sandwiches, Restaurants	Restaurants
MAemflWTR9YUv7rfu7R5hA	62GNFh5FySkA3MbrQmnqvg	_J_x_RaYTqAqAuCwgRhnRQ	2008/12/15 13:57	10828	Chad	1398	Kabob House	6432 E Independence Blvd	Charlotte	35.172028	-80.746801	Coffee & Tea, Hookah Bars, Nightlife, Persian/Iranian, Country Dance Halls, Middle Eastern, Beer, Wine & Spirits, Bars, Restaurants, Food, Lounges, Delis	Nightlife
reUkpk6UAv1r4KnYQDR1WA	cFLnwrT_nokPOlHOJBGMYQ	_J_x_RaYTqAqAuCwgRhnRQ	2015/5/2 15:52	23852	Robert	1398	Kabob House	6432 E Independence Blvd	Charlotte	35.172028	-80.746801	Coffee & Tea, Hookah Bars, Nightlife, Persian/Iranian, Country Dance Halls, Middle Eastern, Beer, Wine & Spirits, Bars, Restaurants, Food, Lounges, Delis	Nightlife
r2SWJexU3dwl5dNOxsiF-A	uXhYE7RzCn-2TcQq28BcxA	_J_x_RaYTqAqAuCwgRhnRQ	2013/5/22 13:20	79864	Mahdi	1398	Kabob House	6432 E Independence Blvd	Charlotte	35.172028	-80.746801	Coffee & Tea, Hookah Bars, Nightlife, Persian/Iranian, Country Dance Halls, Middle Eastern, Beer, Wine & Spirits, Bars, Restaurants, Food, Lounges, Delis	Nightlife
pI43QSjdOxKAp-18y-MHpA	_VD870pQZJPqcGd07vxMsg	_j0xNyOAtLI7iRF4GStBgA	2018/3/27 21:19	1220	Natalie	1400	Metcalfe's Market	7455 Mineral Point Rd	Madison	43.05802917	-89.51121734	Restaurants, Cafes, Food, Grocery, Beer, Wine & Spirits	Restaurants
Tsp5HVCTHo-8zp1A7RN1ZA	dIae-PKiQfHWCZs6Hy9PhA	_j0xNyOAtLI7iRF4GStBgA	2018/8/19 1:08	27168	ursula	1400	Metcalfe's Market	7455 Mineral Point Rd	Madison	43.05802917	-89.51121734	Restaurants, Cafes, Food, Grocery, Beer, Wine & Spirits	Restaurants
[truncated: 262,972 more rows]
